# Supplementary material for: Novel stable QTLs identification for berry quality traits based on high-density genetic linkage map construction in table grape
Source: BMC Plant Biol. 2020 Sep 3;20:411. doi: 10.1186/s12870-020-02630-x (PMC7470616; doi:10.1186/s12870-020-02630-x)
Supplement: Supplementary file 2 — Additional file 2: Table S2 The phynotypic data of three berry related traits over 2–3 years. [file 12870_2020_2630_MOESM2_ESM.xlsx]

## Sheet: Sheet1
Supplementary Table 2 The phynotypic data of three berry related traits over 2-3 years
	Berry shape index over 3 years				Muscat flavor score over 3 years				Berry firmness over 2 years (N)
Sample number	2016	2017	2018		2016	2017	2018		2017	2018
1	1.3	1.18447	1.19903		0	0	0		9.48629	8.99
2	1.23158	1.31841	1.15152		2.17	0	0.33		5.64714	3.43165
3	1.17677	1.25888	1.1399		0.25	0.428571	0		7.54169	5.85639
4	1.265	1.25472	1.28365		2.33	0	0.13		9.54492	7.30696
5	1.16889	1.15385	1.065		0.14	0	0		9.11378	10.8696
6	N/A	N/A	N/A		N/A	N/A	N/A		N/A	N/A
7	N/A	N/A	N/A		N/A	N/A	N/A		N/A	N/A
8	1.15982	1.12	0.952381		5	3	3		5.01	5.78
9	1.1165	1.10784	0.968468		0.25	0	0.2		9.36873	8.75817
10	1.22944	1.18137	1.21397		2.44	0.875	0		7.46417	7.26554
11	1.25253	1.15686	1.2234		0.67	0.2	0.3		10.8677	4.32911
12	1.13725	1.20321	1.11224		1	0.166667	0.333333		6.74358	6.53
13	1.15789	1.12105	N/A		0	0	N/A		6.66	N/A
14	N/A	N/A	N/A		N/A	N/A	N/A		N/A	N/A
15	N/A	1.18329	1.09302		N/A	0	0		7.18827	8.08951
16	N/A	1.23684	1.165		N/A	0	0		7.93353	7.12
17	1.23711	1.17749	1.15		1.5	1	0.12		8.01	8.30593
18	1.15741	1.11111	1.125		0.33	0.142857	0.11		8.5476	8.02
19	1.25825	1.4434	1.43627		0	0	0		9.63	10.3585
20	1.11	1.1399	1.10396		2.71	3.57143	1.33333		6.71554	5.39273
21	N/A	1.33077	1.36697		N/A	0.5	0.333333		10.9507	9.36554
22	N/A	N/A	N/A		N/A	N/A	N/A		N/A	N/A
23	N/A	N/A	N/A		N/A	N/A	N/A		N/A	N/A
24	N/A	1.19737	1.18026		N/A	0	0		14.5799	9.57834
25	N/A	1.39535	N/A		N/A	0.333333	N/A		6.29044	N/A
26	N/A	N/A	N/A		N/A	N/A	N/A		N/A	N/A
27	N/A	N/A	1.16575		N/A	N/A	3		N/A	6.68983
28	1.17619	1.15138	1.06356		1.6	1.57143	0.5		9.36094	8.94
29	1.23762	1.21739	1.18919		0.29	0	0		6.4253	5.81316
30	N/A	1.16337	N/A		N/A	0.333333	N/A		6.13	N/A
31	1.2094	1.30233	1.20657		0.17	0	0		6.81986	7.00876
32	1.20642	1.13171	1.17476		0.2	0	0		7.47353	7.23
33	N/A	N/A	N/A		N/A	N/A	N/A		N/A	N/A
34	1.1399	1.12105	1.08808		0	0.1	0		7.03998	5.41265
35	1.21053	1.17895	1.09223		0.33	0	0		7.73453	6.98944
36	1.28125	1.34653	1.28972		0.33	0.67	0.13		7.63435	6.47869
37	1.06218	1.06383	1.05		0.15	0.33	0		4.97247	6.5685
38	N/A	1.15351	1.15837		N/A	0.15	0.25		9.25213	8.97
39	N/A	N/A	N/A		N/A	N/A	N/A		N/A	N/A
40	1.20225	1.16848	1.19697		0.6	0.857143	1		9.95154	9.01
41	1.12658	1.13497	1.14458		1.82	0	0		5.73452	2.56763
42	1.25	1.40777	1.29858		0	0.142857	0		5.55582	5.56388
43	1.09048	1.04478	1.07353		0.4	0.4	0.25		5.02149	7.19029
44	1.29744	1.22388	1.22105		0	0.333333	0		5.89	6.19155
45	1.16667	1.17188	N/A		0	0	N/A		6.85	N/A
46	1.30986	1.14667	1.2402		0.67	0.4	0.5		8.61952	5.68698
47	N/A	N/A	N/A		N/A	N/A	N/A		N/A	N/A
48	1.18974	1.13198	1.18462		1.33	0.2	0.75		12.5786	13.0744
49	1.20952	1.14634	1.14286		2.13	0.8	3		8.91962	6.68866
50	N/A	1.06341	1.0381		N/A	0.4	0		5.51441	5.5508
51	1.18721	1.15315	1.11062		3.5	1.16667	1.66667		9.14494	7.92517
52	1.25269	1.2	1.16583		0.92	0	0		4.40875	5.86973
53	1.35897	1.30526	1.34409		0.67	0.333333	0.13		9.37004	7.13085
54	1.36842	1.2766	1.25		0	0	0		7.02	7.23
55	N/A	1.28108	1.07576		N/A	0.8	0.333333		6.18861	5.77111
56	1.15678	1.16736	1.14667		1.4	0	0		8.60972	8.15058
57	1.33149	1.26316	1.20879		0.1	0.714286	1.33333		6.99355	6.54
58	1.02956	1.05	N/A		1.7	0.857143	N/A		6.65	N/A
59	1.07006	1.02105	1.06316		1.5	1	0.5		4.47026	5.21156
60	1.31915	1.31111	1.24742		0	0	0		5.99459	6.9235
61	1.14573	1.13659	1.14356		0.17	0.25	0.333333		6.29351	5.46351
62	1.16129	1.17788	1.08559		0	0.2	0.5		5.62521	5.09281
63	1.14904	1.12438	1.21053		0.33	0.166667	0		9.7693	7.47066
64	1.17647	1.1828	1.20379		0	0	0		5.49125	5.36
65	1.15152	1.13679	1.09217		1	0	0		9.09608	9.01
66	N/A	N/A	N/A		N/A	N/A	N/A		N/A	N/A
67	1.17937	1.15385	1.14085		0.5	0	0		5.26363	4.55785
68	1.28571	1.05392	1.16832		0.83	0.2	0.33		4.02849	3.41592
69	1.10714	1.0515	1.07692		0	0	0		8.172	7.09807
70	1.0383	1.07826	1.05963		0	0	0		18.7124	21.8146
71	1.17273	1.17413	1.13679		0	0	0		8.62104	8.64075
72	1.05419	1.19487	1.29268		0	0	0		7.42911	7.24
73	1.27907	1.2439	1.29808		0	0	0		9.88896	9.87
74	1.445	1.35751	1.3198		0.2	0.25	0.333333		9.37252	9.41
75	N/A	N/A	N/A		N/A	N/A	N/A		N/A	N/A
76	1.18824	1.13876	1.07143		1.5	2.25	0.666667		6.05995	5.96
77	N/A	1.0892	1.14554		N/A	0.6	0		9.17904	8.99
78	1.13636	1.16316	1.07981		2.04	0.454545	0.333333		9.52123	5.88997
79	1.25287	1.22024	1.24419		2.09	2.4	1		6.32102	8.36867
80	1.11675	1.08911	1.06383		1.4	0.8	1.33333		5.76681	5.34
81	1.15271	0.962343	N/A		3.57	2	N/A		6.03	N/A
82	N/A	1.16744	1.21461		N/A	0.125	0		6.51632	6.34
83	1.06122	N/A	N/A		0	N/A	N/A		N/A	N/A
84	1.25	N/A	1.23881		0	N/A	0		N/A	5.81092
85	1.17647	1.18085	1.18182		0	0	0		8.00115	6.35399
86	1.18227	N/A	N/A		1	N/A	N/A		N/A	N/A
87	1.16438	1.15044	1.06667		2	1.75	0		7.86	8.03627
88	1.15	1.17512	1.15525		3.8	2.25	0.666667		9.71977	9.06956
89	1.12019	1.1658	1.06667		0.7	0	1		6.13	6
90	N/A	N/A	1.18182		N/A	N/A	0.5		N/A	4.41146
91	1.32558	1.17925	1.22831		0	0	0		11.98	12.6601
92	N/A	N/A	N/A		N/A	N/A	N/A		N/A	N/A
93	N/A	0.985915	1.01042		N/A	3.54545	3		6.31472	5.38651
94	N/A	1.19091	1.17105		N/A	0	0		6.77572	6.31
95	N/A	N/A	N/A		N/A	N/A	N/A		N/A	N/A
96	N/A	1.11892	1.12755		N/A	0.5	0.25		5.09826	6.0207
97	N/A	N/A	1.10849		N/A	N/A	0		N/A	5.53391
98	N/A	1.04167	0.963542		N/A	4.5	5		8.95224	8.01
99	1.14884	1.17703	1.13953		0	0	0		12.2993	10.5858
100	N/A	1	N/A		N/A	0.8	N/A		6.03	N/A
101	1.25243	1.22326	1.26263		0.17	0.125	0.03		7.37831	7.86072
102	1.0221	1.07143	1.04831		2.71	2.125	2.33		6.53795	6.23
103	1.33838	1.25773	1.22396		0.75	0.142857	0.25		9.06	9.1841
104	1.23267	1.32308	1.36946		0	0	0		7.53591	6.35234
105	1.1	1.19307	1.14359		0	0	0		8.02172	7.85
106	1.10455	1.2	1.28986		1	1.33333	1.5		12.0224	9.09397
107	N/A	1.22043	1.13333		N/A	0.5	2		6.54	6.32
108	1.14146	1.14634	1.15897		0.83	0.2	0		6.8903	5.94116
109	1.07576	1.08021	1.1117		0.83	0	0		6.75518	6.53
110	1.21875	1.30435	1.19758		0.17	0.5	0.333333		9.23831	7.52862
111	1.17757	1.12195	1.12207		0.86	0	0.333333		8.18057	5.9744
112	1.21287	1.12821	1.16393		0.4	1.27273	2		5.17243	5.42255
113	1.08152	1.1066	1.11979		1.17	0.285714	0.666667		7.07815	6.67244
114	1.11364	1.06195	1.07177		0.2	0	0		7.32927	6.81493
115	1.17734	1.2	1.19792		1.14	0	0		8.52635	7.67686
116	1.02439	1.06701	1.0398		1.14	1.33333	1.75		8.87829	8.69
117	N/A	1.23684	N/A		N/A	0	N/A		4.97432	N/A
118	N/A	N/A	N/A		N/A	N/A	N/A		N/A	N/A
119	N/A	1.21765	N/A		N/A	2	N/A		5.43	N/A
120	1.14428	1.08911	1.06404		1.83	1.55556	1		6.81895	5.84108
121	1.20879	1.08287	1.08808		0.33	0	0		7.93613	8.75706
122	1.20264	0.832143	1.16827		2.8	0.25	1.33333		4.40494	4.14216
123	1.23404	1.21256	1.13366		0.5	0.25	0		7.2	7.17935
124	1.21788	1.18095	1.22727		0.5	0.857143	1.33333		12.2647	10.1619
125	1.23153	1.135	1.11737		0	0	4.33333		8.27285	8.09
126	1.08716	1.07843	1.10476		0	0.5	0.25		5.63038	6.19699
127	1.22632	1.12299	1.12632		0.25	0	0		5.44503	4.66025
128	1.30319	N/A	N/A		0	N/A	N/A		N/A	N/A
129	1.14815	1.15423	1.15		1.86	0	0.5		4.81026	5.15528
130	1.08155	N/A	N/A		1.4	N/A	N/A		N/A	N/A
131	1.2766	1.22424	N/A		0.4	0.5	N/A		8.27626	N/A
132	1.08295	1.09722	1.08511		0.2	0	0		9.7971	8.42699
133	N/A	N/A	N/A		N/A	N/A	N/A		N/A	N/A
134	1.1383	1.15789	1.15957		0	0.333333	0.333333		6.11699	5.70866
135	1.24878	1.18049	N/A		1.83	0.6	N/A		6.42634	N/A
136	1.18261	1.1068	1.10599		0.17	0.166667	0		7.69788	7.52
137	1.19318	N/A	1.11055		0.29	N/A	0		N/A	4.99684
138	N/A	1.07175	N/A		N/A	0	N/A		N/A	N/A
139	N/A	1.24091	1.20603		N/A	0	0		9.38843	13.5097
140	1.36571	1.25	1.21		3	1.45455	1.66667		7.90824	6.12948
141	N/A	1.30198	N/A		N/A	0	N/A		6.23	N/A
142	1.26364	1.29018	1.24444		0	0.142857	0		9.21	8.79
143	1.39394	N/A	N/A		0.8	N/A	N/A		N/A	N/A
144	N/A	1	1.14213		N/A	2.66667	0		8.91738	10.09
145	1.19681	1.18919	1.22564		0.57	0	0.25		3.85456	4.75243
146	N/A	1.12953	N/A		N/A	0.2	N/A		8.5892	N/A
147	N/A	N/A	N/A		N/A	N/A	N/A		N/A	N/A
148	1.12766	1.1087	1.07819		0	0	0		9.30222	8.85
149	1.24424	1.28	1.23176		2.4	0	0		15.1265	8.92515
150	N/A	1.20419	1.20112		N/A	1.125	0.333333		3.46323	2.84877
151	1.19126	1.15789	1.15736		0.5	1	0		7.14244	6.51831
152	1.09434	1.03687	0.920635		1.71	1	0.666667		7.41629	8.31264
153	1.20103	N/A	N/A		0	N/A	N/A		N/A	N/A
154	1.19324	1.185	1.14359		0	0.333333	0		6.05909	3.78146
155	1.03723	0.979899	0.920398		3.2	4.11111	4.33333		5.82042	6.41039
156	1.12273	1.02857	1.01932		0.33	0.2	0.1		8.28861	6.8489
157	1.14706	1.12376	1.06481		0.7	0.545455	1		7.94	8.04129
158	N/A	1.18468	1.18483		N/A	0.142857	0		7.4225	5.26937
159	1.09548	1.05634	1.06316		0.83	0.333333	0.23		8.40386	9.53721
160	1.16279	1.19048	1.22335		1.57	0.428571	1.03		7.07083	5.69679
P1 (Ruidu Xiangyu)	1.1157	0.995833	1.03097		4	4.25	4.2		9.89436	9.81863
P2 (Moldova)	1.23944	1.1831	1.25926		0	0	0		5.15229	7.54203
Note: "N/A" represents no value in the sample
