# Supplementary material for: Novel stable QTLs identification for berry quality traits based on high-density genetic linkage map construction in table grape
Source: BMC Plant Biol. 2020 Sep 3;20:411. doi: 10.1186/s12870-020-02630-x (PMC7470616; doi:10.1186/s12870-020-02630-x)
Supplement: Supplementary file 4 — Additional file 4: Table S3 List of genotyping data of 3411 SLAF markers among 160 F1 individuals. [file 12870_2020_2630_MOESM4_ESM.xlsx]

## Sheet: Sheet1
Supplementary Table 3 List of genotyping data of 3411 SLAF markers among 160 F1 individuals
MarkerID	Type	aa	ab	ac	ad	ae	af	ag	ah	ai	aj	ak	al	am	an	ao	ap	aq	ar	as	at	au	av	aw	ax	ay	az	ba	bb	bc	bd	be	bf	bg	bh	bi	bj	bk	bl	bm	bn	bo	bp	bq	br	bs	bt	bu	bv
Marker2460073	<lmxll>	ll	ll	ll	ll	lm	lm	ll	lm	lm	lm	ll	lm	lm	lm	ll	ll	ll	ll	ll	lm	lm	lm	ll	lm	ll	ll	lm	ll	lm	lm	ll	lm	ll	ll	ll	lm	ll	lm	ll	ll	lm	ll	ll	ll	ll	ll	lm	lm
Marker2459730	<lmxll>	ll	ll	ll	ll	lm	lm	ll	lm	lm	lm	ll	lm	lm	lm	ll	ll	ll	ll	ll	lm	lm	lm	ll	lm	ll	ll	lm	ll	lm	lm	ll	lm	ll	ll	ll	lm	ll	lm	ll	ll	lm	ll	ll	ll	ll	ll	lm	lm
Marker2474158	<lmxll>	ll	ll	ll	ll	lm	lm	ll	lm	lm	lm	ll	lm	lm	lm	ll	ll	ll	ll	ll	lm	lm	lm	ll	lm	ll	ll	lm	ll	lm	lm	ll	lm	ll	ll	ll	lm	ll	lm	ll	ll	lm	ll	ll	ll	ll	ll	lm	lm
Marker2445387	<lmxll>	ll	ll	ll	ll	lm	lm	ll	lm	lm	lm	ll	lm	lm	lm	ll	ll	ll	ll	ll	lm	lm	lm	ll	lm	ll	ll	lm	ll	lm	lm	ll	lm	ll	ll	ll	lm	ll	lm	ll	ll	lm	ll	ll	ll	ll	ll	lm	lm
Marker2523265	<lmxll>	ll	ll	ll	ll	lm	lm	ll	lm	lm	lm	ll	lm	lm	lm	ll	ll	ll	ll	ll	lm	lm	lm	ll	lm	ll	ll	lm	ll	lm	lm	ll	lm	ll	ll	ll	lm	ll	lm	ll	ll	lm	ll	ll	ll	ll	ll	lm	lm
Marker2445510	<nnxnp>	np	np	nn	np	nn	np	nn	np	np	nn	np	np	np	np	np	nn	nn	np	nn	np	np	nn	nn	np	np	nn	nn	np	np	np	np	np	np	np	nn	nn	nn	nn	np	np	nn	np	nn	nn	nn	nn	nn	nn
Marker2443317	<lmxll>	lm	lm	lm	lm	ll	ll	ll	ll	lm	ll	lm	ll	lm	ll	lm	lm	lm	lm	lm	ll	lm	ll	lm	ll	lm	lm	ll	lm	ll	ll	lm	ll	ll	lm	lm	ll	lm	ll	lm	lm	ll	lm	lm	lm	lm	lm	ll	ll
Marker2513743	<lmxll>	lm	lm	lm	lm	ll	ll	ll	ll	lm	ll	lm	ll	lm	ll	lm	lm	lm	lm	lm	ll	lm	ll	lm	ll	lm	lm	ll	lm	ll	ll	lm	ll	ll	lm	lm	ll	lm	ll	lm	lm	ll	lm	lm	lm	lm	lm	ll	ll
Marker2501713	<nnxnp>	np	np	nn	np	nn	np	nn	np	np	nn	np	np	np	np	np	nn	nn	np	nn	np	np	nn	nn	np	np	nn	nn	np	np	np	np	np	np	np	nn	nn	nn	nn	np	np	nn	np	nn	nn	nn	nn	nn	nn
Marker2536857	<nnxnp>	np	np	nn	np	nn	np	nn	np	np	nn	np	np	np	np	np	nn	nn	np	nn	np	np	nn	nn	np	np	nn	nn	np	np	np	np	np	np	np	nn	nn	nn	nn	np	np	nn	np	nn	nn	nn	nn	nn	np
Marker2533569	<nnxnp>	np	np	nn	np	nn	np	nn	np	np	nn	np	np	np	np	np	nn	nn	np	nn	np	np	nn	nn	np	np	nn	nn	np	np	np	np	np	np	np	nn	nn	nn	nn	np	np	nn	np	nn	nn	nn	nn	nn	np
Marker2545654	<nnxnp>	np	np	nn	np	nn	np	nn	np	np	nn	np	np	np	np	np	nn	nn	np	nn	np	np	nn	nn	np	np	nn	nn	np	np	np	np	np	np	np	nn	nn	nn	nn	np	np	nn	np	nn	nn	np	nn	nn	np
Marker2546802	<lmxll>	ll	lm	ll	ll	lm	lm	lm	lm	ll	ll	ll	lm	ll	lm	ll	ll	ll	ll	ll	lm	lm	lm	ll	lm	ll	ll	lm	ll	lm	lm	ll	lm	lm	ll	ll	lm	ll	lm	ll	lm	lm	ll	ll	lm	ll	ll	lm	lm
Marker2476658	<nnxnp>	np	np	nn	np	nn	np	nn	np	np	nn	np	np	np	np	np	nn	nn	np	nn	np	np	nn	nn	np	np	nn	nn	np	np	np	np	np	np	np	nn	nn	nn	nn	np	np	nn	np	nn	nn	np	nn	nn	np
Marker2578312	<nnxnp>	np	np	nn	np	nn	np	nn	np	np	np	np	np	np	np	np	nn	nn	np	nn	np	np	nn	nn	np	np	nn	nn	np	np	np	np	np	np	np	nn	nn	nn	nn	np	np	nn	np	nn	nn	np	nn	nn	np
Marker2494497	<lmxll>	ll	ll	ll	ll	lm	lm	lm	lm	ll	ll	ll	lm	ll	lm	ll	ll	ll	ll	ll	lm	lm	lm	ll	lm	ll	ll	lm	ll	lm	lm	ll	lm	lm	ll	ll	lm	ll	lm	ll	lm	lm	ll	ll	lm	ll	ll	lm	lm
Marker2609257	<hkxhk>	hk	hk	kk	hk	hk	hh	hk	hh	hk	kk	hk	hh	hk	hh	hk	kk	kk	hk	kk	hh	hh	hk	kk	hh	hk	kk	hk	hk	hh	hh	hk	hh	hh	hk	kk	hk	kk	hk	hk	hk	hk	hk	kk	hk	hh	kk	hk	hh
Marker2637301	<hkxhk>	hk	hk	kk	hk	hk	hh	hk	hh	hk	kk	hk	hh	hk	hh	hk	kk	kk	hk	kk	hh	hh	hk	kk	hh	hk	kk	hk	hk	hh	hh	hk	hh	hh	hk	kk	hk	kk	hk	hk	hk	hk	hk	kk	hk	hh	kk	hk	hh
Marker2523480	<hkxhk>	hk	hk	hh	hk	hk	kk	hk	kk	hk	hh	hk	kk	hk	kk	hk	hh	hh	hk	hh	kk	kk	hk	hh	kk	hk	hh	hk	hk	kk	kk	hk	kk	kk	hk	hh	hk	hh	hk	hk	hk	hk	hk	hh	hk	kk	hh	hk	kk
Marker2637782	<nnxnp>	np	np	nn	np	nn	np	nn	np	np	nn	np	np	np	np	np	nn	nn	np	nn	np	np	nn	nn	np	np	nn	nn	np	np	np	np	np	np	np	nn	nn	nn	nn	np	nn	nn	np	nn	nn	np	nn	nn	np
Marker2436826	<nnxnp>	np	np	nn	np	nn	np	nn	np	np	nn	np	np	np	np	np	nn	nn	np	nn	np	np	nn	nn	np	np	nn	nn	np	np	np	np	np	np	np	nn	nn	nn	nn	np	nn	nn	np	nn	nn	np	nn	nn	np
Marker2458688	<nnxnp>	np	np	nn	np	nn	np	nn	np	np	nn	np	np	np	np	np	nn	nn	np	nn	np	np	nn	nn	np	np	nn	nn	np	np	np	np	np	np	np	nn	nn	nn	nn	np	nn	nn	np	nn	nn	np	nn	nn	np
Marker2513045	<nnxnp>	nn	nn	np	nn	np	nn	np	nn	nn	np	nn	nn	nn	nn	nn	np	np	nn	np	nn	nn	np	np	nn	nn	np	np	nn	nn	nn	nn	nn	nn	nn	np	np	np	np	nn	np	np	nn	np	np	nn	np	np	nn
Marker2499947	<nnxnp>	nn	nn	np	np	np	nn	np	nn	nn	np	np	nn	nn	nn	nn	np	np	nn	np	nn	np	np	np	nn	nn	np	np	nn	nn	nn	np	nn	nn	nn	np	np	np	np	nn	np	np	nn	np	np	nn	np	np	nn
Marker2557484	<nnxnp>	nn	nn	np	np	np	nn	np	nn	nn	np	np	nn	nn	nn	nn	np	np	nn	np	nn	np	np	np	nn	nn	np	np	nn	np	nn	np	nn	nn	nn	np	np	np	np	nn	np	np	nn	np	np	nn	np	np	nn
Marker2543100	<nnxnp>	nn	nn	np	np	np	nn	np	nn	nn	np	np	nn	nn	nn	nn	np	np	nn	np	nn	np	np	np	nn	nn	np	np	nn	--	nn	np	nn	nn	nn	np	np	np	np	nn	np	np	nn	np	np	nn	np	np	nn
Marker2548448	<lmxll>	lm	lm	lm	ll	ll	lm	ll	lm	lm	ll	ll	lm	lm	ll	lm	lm	lm	lm	lm	ll	lm	ll	ll	ll	lm	lm	ll	lm	ll	ll	ll	ll	ll	lm	ll	ll	lm	ll	lm	ll	ll	lm	lm	ll	ll	lm	ll	ll
Marker2567834	<lmxll>	lm	lm	lm	ll	ll	lm	ll	lm	lm	ll	ll	lm	lm	ll	lm	lm	lm	lm	lm	ll	lm	ll	ll	ll	lm	lm	ll	lm	ll	ll	ll	ll	ll	lm	ll	ll	lm	ll	lm	ll	ll	lm	lm	ll	ll	lm	ll	ll
Marker2576964	<lmxll>	lm	lm	lm	ll	ll	lm	ll	lm	lm	ll	ll	lm	lm	ll	lm	lm	lm	lm	lm	ll	lm	ll	ll	ll	lm	lm	ll	lm	ll	ll	ll	ll	ll	lm	ll	ll	lm	ll	lm	ll	ll	lm	lm	ll	ll	lm	ll	ll
Marker2508956	<nnxnp>	nn	nn	np	np	np	nn	np	nn	nn	np	np	nn	nn	nn	nn	np	np	nn	np	nn	np	np	np	nn	nn	np	np	nn	nn	nn	np	nn	nn	nn	np	np	np	np	nn	np	np	nn	np	np	nn	np	np	nn
Marker2500249	<nnxnp>	nn	nn	--	np	np	nn	np	nn	nn	np	np	nn	nn	nn	np	np	np	nn	np	nn	np	np	np	nn	nn	np	np	nn	nn	nn	np	nn	nn	nn	np	np	np	np	nn	np	np	nn	np	np	nn	np	np	nn
Marker2458744	<nnxnp>	nn	nn	nn	np	np	nn	np	nn	nn	np	np	nn	nn	nn	np	np	np	nn	np	nn	np	np	np	nn	nn	np	np	nn	nn	nn	np	nn	nn	nn	np	np	np	np	nn	np	np	nn	np	np	nn	np	np	nn
Marker2509216	<nnxnp>	nn	nn	nn	np	np	nn	np	nn	nn	np	np	nn	nn	nn	np	np	np	np	np	nn	np	np	np	nn	nn	np	np	nn	nn	nn	np	nn	nn	nn	np	np	np	np	nn	np	np	nn	np	np	nn	np	np	nn
Marker2453445	<nnxnp>	nn	nn	nn	np	np	nn	np	nn	nn	np	np	nn	nn	nn	np	np	np	np	np	nn	np	np	np	nn	nn	np	np	nn	nn	nn	np	nn	nn	nn	np	np	np	np	nn	np	np	nn	np	np	nn	np	np	nn
Marker2440069	<nnxnp>	nn	nn	nn	np	np	nn	np	nn	nn	np	np	nn	nn	nn	np	np	np	--	np	nn	np	np	np	nn	nn	np	np	nn	nn	nn	np	nn	nn	nn	np	np	np	np	nn	np	np	nn	np	np	nn	np	np	nn
Marker2483221	<nnxnp>	nn	nn	nn	np	np	nn	np	nn	nn	np	np	nn	nn	nn	np	np	np	nn	np	nn	nn	np	np	nn	nn	np	np	nn	nn	nn	np	nn	nn	nn	np	np	np	np	nn	np	np	nn	np	np	nn	np	np	nn
Marker2505124	<nnxnp>	nn	nn	nn	np	np	nn	np	nn	nn	np	np	nn	nn	nn	np	np	np	nn	np	nn	nn	np	np	nn	nn	np	np	nn	nn	nn	np	nn	nn	nn	np	np	np	np	nn	np	np	nn	np	np	nn	np	np	nn
Marker2434632	<nnxnp>	nn	nn	nn	np	np	nn	np	nn	nn	np	np	nn	nn	nn	np	np	np	nn	np	nn	nn	np	np	nn	nn	np	np	nn	nn	nn	np	nn	nn	nn	np	np	np	np	nn	np	np	nn	np	np	nn	np	np	nn
Marker2517282	<nnxnp>	nn	nn	--	nn	np	nn	np	nn	nn	np	np	nn	nn	nn	np	np	np	nn	np	nn	np	np	np	nn	nn	np	np	nn	nn	nn	np	nn	nn	nn	np	np	np	np	nn	np	nn	nn	np	np	nn	np	np	nn
Marker2539330	<nnxnp>	nn	nn	--	nn	np	nn	np	nn	nn	np	np	nn	nn	nn	np	np	np	nn	np	nn	np	np	np	nn	nn	np	np	nn	nn	nn	np	nn	nn	nn	np	np	np	np	nn	np	nn	nn	np	np	nn	np	np	nn
Marker2504966	<lmxll>	ll	lm	ll	ll	ll	ll	lm	ll	ll	ll	ll	ll	ll	ll	lm	lm	lm	lm	lm	ll	lm	ll	lm	ll	ll	lm	ll	lm	ll	ll	ll	ll	lm	lm	lm	ll	ll	ll	lm	lm	ll	lm	lm	lm	ll	lm	ll	ll
Marker2631965	<lmxll>	ll	lm	ll	ll	ll	ll	lm	ll	ll	ll	ll	ll	ll	ll	lm	lm	lm	lm	lm	ll	lm	ll	lm	ll	ll	lm	ll	lm	ll	ll	ll	ll	lm	lm	lm	ll	ll	ll	lm	lm	ll	lm	lm	lm	ll	lm	ll	ll
Marker2596633	<lmxll>	ll	lm	ll	ll	ll	ll	lm	ll	ll	ll	ll	ll	ll	ll	lm	lm	lm	lm	lm	ll	lm	ll	lm	ll	ll	lm	ll	lm	ll	ll	ll	ll	lm	lm	lm	ll	ll	ll	lm	lm	ll	lm	lm	lm	ll	lm	ll	ll
Marker2496565	<lmxll>	ll	lm	ll	ll	ll	ll	lm	ll	ll	ll	ll	ll	ll	ll	lm	lm	lm	lm	lm	ll	lm	ll	lm	ll	ll	lm	ll	ll	ll	ll	ll	ll	lm	lm	lm	ll	ll	ll	lm	lm	ll	lm	lm	lm	ll	lm	ll	ll
Marker2559893	<lmxll>	ll	lm	ll	ll	ll	ll	lm	ll	ll	ll	ll	ll	ll	ll	lm	lm	lm	lm	lm	ll	lm	ll	lm	ll	ll	lm	ll	ll	ll	ll	ll	ll	lm	lm	lm	ll	ll	ll	lm	lm	ll	lm	lm	lm	ll	lm	ll	ll
Marker2437047	<lmxll>	ll	lm	ll	ll	lm	ll	lm	ll	ll	ll	ll	ll	ll	ll	lm	lm	lm	lm	lm	ll	lm	ll	lm	ll	ll	lm	ll	ll	ll	ll	ll	ll	lm	lm	lm	ll	ll	ll	lm	lm	ll	lm	lm	lm	ll	lm	ll	ll
Marker2610190	<nnxnp>	nn	nn	nn	np	np	nn	np	nn	nn	np	np	nn	nn	nn	np	np	np	nn	np	nn	np	np	np	nn	nn	np	np	nn	nn	nn	np	nn	np	nn	np	np	np	np	nn	np	nn	nn	np	np	nn	np	np	nn
Marker2560950	<lmxll>	ll	lm	ll	ll	lm	ll	lm	ll	ll	ll	ll	ll	ll	ll	lm	lm	lm	lm	lm	ll	lm	ll	lm	ll	ll	lm	ll	ll	ll	ll	ll	ll	lm	lm	lm	ll	ll	ll	lm	lm	ll	lm	lm	lm	ll	lm	ll	ll
Marker2477189	<nnxnp>	nn	nn	nn	np	np	nn	np	nn	nn	np	np	nn	nn	nn	np	np	np	nn	np	nn	nn	np	np	nn	nn	np	np	nn	nn	nn	np	nn	np	nn	np	np	np	np	nn	np	nn	nn	np	np	nn	np	np	nn
Marker2546885	<lmxll>	ll	lm	ll	ll	lm	ll	lm	ll	ll	ll	ll	ll	ll	ll	lm	lm	lm	lm	lm	ll	lm	ll	lm	ll	ll	lm	ll	ll	ll	ll	ll	ll	lm	lm	lm	ll	ll	ll	lm	lm	ll	lm	lm	lm	ll	lm	ll	ll
Marker2587224	<lmxll>	ll	lm	ll	ll	lm	ll	lm	ll	ll	ll	ll	ll	ll	ll	lm	lm	lm	lm	lm	ll	lm	ll	lm	ll	ll	lm	ll	ll	ll	ll	ll	ll	lm	lm	lm	ll	ll	ll	lm	lm	ll	lm	lm	lm	ll	lm	ll	ll
Marker2479084	<lmxll>	ll	lm	ll	ll	lm	ll	lm	ll	ll	ll	ll	ll	ll	ll	lm	lm	lm	lm	lm	ll	lm	ll	lm	ll	ll	lm	ll	ll	ll	ll	ll	ll	lm	lm	lm	ll	ll	ll	lm	lm	ll	lm	lm	lm	ll	lm	ll	ll
Marker2467293	<lmxll>	ll	lm	ll	ll	lm	ll	lm	ll	ll	ll	ll	ll	ll	ll	lm	lm	lm	lm	lm	ll	lm	ll	lm	ll	ll	lm	ll	ll	ll	ll	ll	ll	lm	lm	lm	ll	ll	ll	lm	lm	ll	lm	lm	lm	ll	lm	ll	ll
Marker2482511	<lmxll>	ll	lm	ll	ll	lm	ll	lm	ll	ll	ll	ll	ll	ll	ll	lm	lm	lm	lm	lm	ll	lm	ll	lm	ll	ll	lm	ll	ll	ll	ll	ll	ll	lm	lm	lm	ll	ll	ll	lm	lm	ll	lm	lm	lm	ll	lm	ll	ll
Marker2517512	<lmxll>	ll	lm	ll	ll	lm	ll	lm	ll	ll	ll	ll	ll	ll	ll	lm	lm	lm	lm	lm	ll	lm	ll	lm	ll	ll	lm	ll	ll	ll	ll	ll	ll	lm	lm	lm	ll	ll	ll	lm	lm	ll	lm	lm	lm	ll	lm	ll	ll
Marker2460015	<lmxll>	ll	lm	ll	ll	lm	ll	lm	ll	ll	ll	ll	ll	ll	ll	lm	lm	lm	lm	lm	ll	lm	lm	lm	ll	ll	lm	ll	ll	ll	ll	ll	ll	lm	lm	lm	ll	ll	ll	lm	lm	ll	lm	lm	lm	ll	lm	ll	ll
Marker2474830	<lmxll>	ll	lm	ll	ll	lm	ll	lm	ll	ll	ll	ll	ll	ll	ll	lm	lm	lm	lm	lm	ll	lm	lm	lm	ll	ll	lm	ll	ll	ll	ll	ll	ll	lm	lm	lm	ll	ll	ll	lm	lm	ll	lm	lm	lm	ll	lm	ll	ll
Marker2468359	<nnxnp>	nn	nn	nn	np	nn	nn	np	nn	nn	np	np	nn	nn	nn	np	np	np	nn	np	nn	np	np	np	nn	nn	np	np	nn	nn	nn	np	nn	np	nn	np	np	np	np	nn	np	nn	np	np	np	nn	np	np	nn
Marker2495084	<lmxll>	ll	lm	ll	ll	lm	ll	lm	ll	ll	ll	ll	ll	ll	ll	lm	lm	lm	lm	lm	ll	lm	lm	lm	ll	ll	lm	ll	ll	ll	ll	ll	ll	lm	lm	lm	ll	ll	ll	lm	lm	ll	lm	lm	lm	ll	lm	ll	ll
Marker2463228	<lmxll>	ll	lm	ll	ll	lm	ll	lm	ll	ll	ll	ll	ll	ll	ll	lm	lm	lm	lm	lm	lm	lm	lm	lm	ll	ll	lm	ll	ll	ll	ll	ll	ll	lm	lm	lm	ll	ll	ll	lm	lm	ll	lm	lm	lm	ll	lm	ll	ll
Marker2525405	<lmxll>	ll	lm	ll	ll	lm	ll	lm	ll	ll	ll	ll	ll	ll	ll	lm	lm	lm	lm	lm	lm	lm	lm	lm	ll	ll	lm	ll	ll	ll	ll	ll	ll	lm	lm	lm	ll	ll	ll	lm	lm	ll	lm	lm	lm	ll	lm	ll	ll
Marker2552415	<lmxll>	ll	lm	ll	ll	lm	ll	lm	ll	ll	ll	ll	ll	ll	ll	lm	lm	lm	lm	lm	lm	lm	lm	lm	ll	ll	lm	ll	ll	ll	ll	ll	ll	lm	lm	lm	ll	ll	ll	lm	lm	ll	lm	lm	lm	ll	lm	ll	ll
Marker2588541	<lmxll>	ll	lm	ll	ll	lm	ll	lm	ll	ll	ll	ll	ll	ll	ll	lm	lm	lm	lm	lm	lm	lm	lm	lm	ll	ll	lm	ll	ll	ll	ll	ll	ll	lm	lm	lm	ll	ll	ll	lm	lm	ll	lm	lm	lm	ll	lm	ll	ll
Marker2472433	<nnxnp>	nn	nn	np	np	nn	nn	np	nn	nn	np	np	nn	nn	nn	np	np	np	nn	np	nn	np	np	np	nn	nn	np	np	nn	nn	nn	np	nn	np	nn	nn	np	np	np	nn	np	nn	np	np	np	nn	np	np	nn
Marker2572565	<lmxll>	ll	lm	ll	ll	lm	ll	lm	ll	ll	ll	ll	ll	ll	ll	lm	lm	lm	lm	lm	lm	lm	lm	lm	ll	ll	lm	ll	ll	ll	ll	ll	ll	lm	lm	lm	ll	ll	ll	lm	lm	ll	lm	lm	lm	ll	lm	ll	ll
Marker2487203	<nnxnp>	nn	nn	np	np	nn	nn	np	nn	nn	np	np	nn	nn	nn	np	np	np	nn	np	nn	np	np	np	nn	nn	np	np	nn	nn	nn	np	nn	np	nn	nn	np	np	np	nn	np	nn	np	np	np	nn	np	np	nn
Marker2493614	<efxeg>	ee	ef	eg	eg	ef	ee	fg	ee	ee	eg	eg	ee	ee	ee	fg	fg	fg	ef	fg	ef	fg	fg	fg	ee	ee	fg	eg	ee	ee	ee	eg	ee	fg	ef	ef	eg	eg	eg	ef	fg	ee	fg	fg	fg	ee	fg	eg	ee
Marker2607014	<nnxnp>	nn	nn	np	np	nn	nn	np	nn	nn	nn	np	nn	nn	nn	np	np	np	nn	np	nn	np	np	np	nn	nn	np	np	nn	nn	nn	np	nn	np	nn	nn	np	np	np	nn	np	nn	np	np	np	nn	np	np	nn
Marker2597821	<lmxll>	ll	lm	ll	ll	lm	ll	lm	ll	ll	ll	ll	ll	ll	lm	lm	lm	lm	lm	lm	lm	lm	lm	lm	ll	ll	lm	ll	ll	ll	ll	ll	ll	lm	lm	lm	ll	ll	ll	lm	lm	ll	lm	lm	lm	ll	lm	ll	ll
Marker2431495	<nnxnp>	nn	nn	np	np	nn	nn	np	nn	nn	nn	np	nn	nn	nn	np	np	np	nn	np	nn	np	np	np	nn	nn	np	np	nn	nn	nn	np	nn	np	nn	nn	np	np	np	nn	np	nn	np	np	np	nn	np	np	nn
Marker2532195	<lmxll>	ll	lm	ll	ll	lm	ll	lm	ll	ll	ll	ll	ll	ll	lm	lm	lm	lm	lm	lm	lm	lm	lm	lm	ll	ll	lm	ll	ll	lm	ll	ll	ll	lm	lm	lm	ll	ll	ll	lm	lm	ll	lm	lm	lm	ll	lm	ll	ll
Marker2534365	<nnxnp>	nn	nn	np	np	nn	nn	np	nn	nn	nn	np	nn	nn	nn	np	np	np	nn	np	nn	np	np	np	nn	nn	np	np	nn	nn	nn	np	nn	np	nn	nn	np	np	np	nn	np	nn	np	nn	np	nn	np	np	nn
Marker2443223	<nnxnp>	nn	nn	np	np	nn	nn	np	nn	nn	nn	np	nn	nn	nn	np	np	np	nn	np	nn	np	np	np	nn	nn	np	np	nn	nn	nn	np	nn	np	nn	nn	np	np	np	nn	np	nn	np	nn	np	nn	np	np	nn
Marker2573366	<nnxnp>	nn	nn	np	np	nn	nn	np	nn	nn	nn	np	nn	nn	nn	np	np	np	nn	np	nn	np	np	np	nn	nn	np	np	nn	nn	nn	np	nn	np	nn	nn	np	np	np	nn	np	nn	np	nn	np	nn	np	np	nn
Marker2585975	<lmxll>	ll	lm	ll	ll	lm	ll	lm	ll	ll	ll	ll	ll	ll	lm	lm	lm	lm	lm	lm	lm	lm	lm	lm	ll	ll	lm	ll	ll	ll	ll	ll	ll	lm	lm	lm	ll	ll	ll	lm	lm	ll	lm	lm	lm	ll	lm	ll	ll
Marker2504554	<nnxnp>	nn	np	np	nn	nn	nn	np	nn	nn	np	np	nn	nn	nn	np	np	np	nn	np	nn	nn	np	np	nn	nn	np	np	nn	nn	nn	np	nn	np	nn	nn	np	np	np	nn	np	nn	np	nn	np	nn	np	np	nn
Marker2495245	<nnxnp>	np	nn	nn	np	np	np	nn	np	np	np	np	np	np	np	nn	nn	nn	np	nn	np	np	nn	nn	np	np	nn	nn	np	np	np	np	np	nn	np	np	nn	nn	nn	np	nn	np	nn	np	nn	np	nn	nn	np
Marker2628092	<nnxnp>	np	nn	nn	np	np	np	nn	np	np	np	np	np	np	np	nn	nn	nn	np	nn	np	np	nn	nn	np	np	nn	nn	np	np	np	np	np	nn	np	np	nn	nn	nn	np	nn	np	nn	np	nn	np	nn	nn	np
Marker2513920	<nnxnp>	np	nn	nn	np	np	np	nn	np	np	np	np	np	np	np	nn	nn	nn	np	nn	np	np	nn	nn	np	np	nn	nn	np	np	np	np	np	nn	np	np	nn	nn	nn	np	nn	np	nn	np	nn	np	nn	nn	np
Marker2617766	<nnxnp>	np	nn	nn	np	np	np	nn	np	np	np	np	np	np	np	nn	nn	nn	np	nn	np	np	nn	nn	np	np	nn	nn	np	np	np	np	np	nn	np	np	nn	nn	nn	np	nn	np	nn	np	nn	np	nn	nn	np
Marker2494742	<lmxll>	ll	lm	ll	ll	lm	ll	lm	ll	ll	ll	ll	ll	ll	lm	lm	lm	lm	lm	lm	lm	lm	lm	lm	lm	ll	ll	ll	ll	lm	ll	ll	ll	lm	lm	lm	ll	ll	ll	lm	lm	ll	lm	lm	lm	ll	lm	ll	ll
Marker2618246	<lmxll>	ll	lm	ll	ll	lm	ll	ll	ll	ll	ll	ll	ll	ll	lm	lm	lm	lm	lm	lm	lm	lm	lm	lm	lm	ll	ll	ll	ll	lm	ll	ll	ll	lm	lm	lm	ll	ll	ll	lm	lm	ll	lm	lm	lm	ll	lm	ll	ll
Marker2591372	<lmxll>	ll	lm	ll	ll	lm	ll	ll	ll	ll	ll	ll	ll	ll	lm	lm	lm	lm	lm	lm	lm	lm	lm	lm	lm	ll	ll	ll	ll	ll	ll	ll	ll	lm	lm	lm	ll	ll	ll	lm	lm	ll	lm	lm	lm	ll	lm	ll	ll
Marker2553416	<lmxll>	ll	lm	ll	ll	lm	ll	ll	ll	ll	ll	ll	ll	ll	lm	lm	lm	lm	lm	lm	lm	lm	lm	lm	lm	ll	ll	ll	ll	ll	ll	ll	lm	lm	lm	lm	ll	ll	ll	lm	lm	ll	lm	lm	lm	ll	lm	ll	ll
Marker2575935	<lmxll>	ll	lm	ll	ll	lm	ll	ll	ll	ll	ll	ll	ll	ll	lm	lm	lm	lm	lm	lm	lm	lm	lm	lm	lm	ll	ll	ll	ll	ll	ll	ll	ll	lm	lm	lm	ll	ll	ll	lm	lm	ll	lm	lm	lm	ll	lm	ll	ll
Marker2529509	<lmxll>	ll	lm	ll	ll	lm	ll	ll	ll	ll	ll	ll	ll	ll	lm	lm	lm	lm	lm	lm	lm	lm	lm	lm	lm	lm	ll	ll	ll	ll	ll	ll	ll	lm	lm	lm	ll	ll	ll	lm	lm	ll	lm	lm	lm	ll	lm	ll	ll
Marker2451099	<lmxll>	lm	ll	lm	lm	ll	lm	lm	lm	lm	lm	lm	lm	lm	ll	ll	ll	ll	ll	ll	ll	ll	ll	ll	ll	ll	lm	lm	lm	lm	lm	lm	lm	ll	ll	ll	lm	lm	lm	ll	ll	lm	ll	ll	ll	lm	ll	lm	lm
Marker2563316	<nnxnp>	np	nn	nn	nn	np	nn	nn	np	np	np	np	np	nn	np	nn	np	nn	np	nn	np	np	nn	nn	np	nn	nn	nn	np	np	np	np	np	nn	np	np	nn	nn	nn	np	nn	np	nn	np	nn	np	nn	nn	np
Marker2513277	<lmxll>	ll	lm	ll	ll	lm	ll	ll	ll	ll	ll	ll	ll	ll	lm	lm	lm	lm	lm	lm	lm	lm	lm	lm	lm	lm	ll	ll	ll	ll	ll	ll	ll	lm	lm	lm	ll	ll	ll	lm	lm	ll	lm	lm	lm	ll	lm	ll	ll
Marker2560618	<lmxll>	ll	lm	ll	ll	lm	ll	ll	ll	ll	ll	ll	ll	ll	lm	lm	lm	lm	lm	lm	lm	lm	lm	lm	lm	ll	ll	ll	ll	ll	ll	ll	ll	lm	lm	lm	ll	ll	ll	lm	lm	ll	lm	lm	lm	ll	lm	ll	ll
Marker2543990	<lmxll>	ll	lm	ll	ll	lm	ll	ll	ll	ll	ll	ll	ll	ll	lm	lm	lm	lm	lm	lm	lm	lm	lm	lm	lm	ll	ll	ll	ll	ll	ll	ll	ll	lm	lm	lm	ll	ll	ll	lm	lm	ll	lm	lm	lm	ll	lm	ll	ll
Marker2629413	<lmxll>	ll	lm	ll	ll	lm	ll	ll	ll	ll	ll	ll	ll	ll	lm	lm	lm	lm	lm	lm	lm	lm	lm	lm	lm	ll	ll	ll	ll	ll	ll	ll	ll	lm	lm	lm	ll	ll	ll	lm	lm	ll	lm	lm	lm	ll	lm	ll	ll
Marker2505573	<nnxnp>	np	nn	nn	nn	np	nn	nn	np	np	np	np	np	nn	np	nn	np	nn	np	nn	np	np	np	np	np	nn	nn	nn	np	np	np	np	np	nn	np	np	nn	nn	nn	np	nn	np	nn	np	nn	np	nn	nn	np
Marker2614135	<nnxnp>	np	nn	nn	nn	np	nn	nn	np	np	np	np	np	nn	np	nn	np	nn	np	nn	np	np	np	np	np	nn	nn	nn	np	np	np	np	np	nn	np	np	nn	nn	nn	np	nn	np	nn	np	nn	np	nn	nn	np
Marker2627565	<lmxll>	ll	lm	ll	ll	lm	ll	ll	ll	ll	ll	ll	ll	ll	lm	lm	lm	lm	lm	lm	lm	lm	lm	lm	lm	ll	ll	ll	ll	ll	ll	ll	ll	lm	lm	lm	ll	ll	ll	lm	lm	ll	lm	lm	lm	ll	lm	ll	ll
Marker2463500	<nnxnp>	np	nn	nn	nn	np	nn	nn	np	np	np	np	np	nn	np	nn	np	np	np	nn	np	np	np	np	np	nn	nn	nn	np	np	np	np	np	nn	np	np	nn	nn	np	np	nn	np	nn	np	nn	np	nn	nn	np
Marker2568923	<lmxll>	ll	lm	ll	ll	lm	ll	ll	ll	ll	ll	ll	ll	ll	lm	lm	lm	lm	lm	lm	lm	lm	lm	lm	lm	lm	ll	ll	ll	ll	lm	ll	ll	lm	lm	lm	ll	ll	ll	lm	lm	ll	lm	lm	lm	ll	lm	ll	ll
Marker2478451	<lmxll>	ll	lm	ll	ll	lm	ll	ll	ll	ll	ll	ll	ll	ll	lm	lm	lm	lm	lm	lm	lm	lm	lm	lm	lm	lm	ll	ll	ll	ll	lm	ll	ll	lm	lm	lm	ll	ll	ll	lm	lm	ll	lm	lm	lm	ll	lm	ll	ll
Marker2611436	<nnxnp>	np	nn	nn	nn	np	nn	nn	np	np	np	nn	np	nn	np	nn	np	np	np	nn	np	np	np	np	np	nn	nn	nn	np	np	np	np	np	nn	np	np	nn	nn	np	np	nn	np	nn	np	nn	np	nn	nn	np
Marker2591278	<lmxll>	ll	lm	ll	ll	lm	ll	ll	ll	ll	ll	ll	ll	ll	lm	lm	lm	lm	lm	lm	lm	lm	lm	lm	lm	lm	ll	ll	ll	ll	lm	ll	ll	lm	lm	lm	ll	ll	ll	lm	lm	ll	lm	lm	lm	ll	lm	ll	ll
Marker2573168	<lmxll>	ll	lm	ll	ll	lm	ll	ll	ll	ll	ll	ll	ll	ll	lm	lm	lm	lm	lm	lm	lm	lm	lm	lm	lm	lm	ll	lm	ll	ll	lm	ll	ll	lm	lm	lm	ll	ll	ll	lm	lm	ll	lm	lm	lm	ll	lm	ll	ll
Marker2511487	<nnxnp>	np	nn	nn	nn	np	nn	nn	np	np	np	np	np	nn	np	nn	np	np	np	nn	np	np	np	np	np	nn	nn	nn	np	np	np	np	np	nn	np	np	nn	nn	np	np	nn	np	nn	np	nn	np	nn	nn	np
Marker2603605	<lmxll>	ll	lm	ll	ll	lm	ll	ll	ll	ll	ll	ll	ll	ll	lm	lm	lm	lm	lm	lm	lm	lm	lm	lm	lm	lm	ll	lm	ll	ll	lm	ll	ll	lm	lm	lm	ll	ll	ll	lm	lm	ll	lm	lm	lm	ll	lm	ll	ll
Marker2565186	<lmxll>	ll	lm	ll	ll	lm	ll	ll	ll	ll	ll	ll	ll	ll	lm	lm	lm	lm	lm	lm	lm	lm	lm	lm	lm	lm	ll	lm	ll	ll	lm	ll	ll	lm	lm	lm	ll	ll	ll	lm	lm	ll	lm	lm	lm	ll	lm	ll	ll
Marker2489591	<lmxll>	ll	lm	ll	ll	lm	ll	ll	ll	ll	ll	ll	ll	ll	lm	lm	lm	lm	lm	lm	lm	lm	lm	lm	lm	lm	ll	lm	ll	ll	lm	ll	ll	lm	lm	lm	ll	ll	ll	lm	lm	ll	lm	lm	lm	ll	lm	ll	ll
Marker2431042	<lmxll>	ll	lm	ll	ll	lm	ll	ll	ll	ll	ll	ll	ll	ll	lm	lm	lm	lm	lm	lm	lm	lm	lm	lm	lm	lm	ll	lm	ll	ll	lm	ll	ll	lm	lm	lm	ll	ll	ll	lm	lm	ll	lm	lm	lm	ll	lm	ll	ll
Marker2612643	<nnxnp>	nn	np	np	np	nn	np	np	nn	nn	nn	np	nn	np	nn	np	nn	nn	nn	np	nn	np	nn	nn	nn	np	np	np	nn	nn	nn	np	nn	np	nn	nn	np	np	nn	nn	np	nn	np	nn	np	nn	np	np	nn
Marker2596417	<nnxnp>	nn	np	np	np	nn	np	np	nn	nn	nn	np	nn	np	nn	np	nn	nn	nn	np	nn	np	nn	nn	nn	np	np	np	nn	nn	nn	np	nn	np	nn	nn	np	np	nn	nn	np	nn	np	nn	np	nn	np	np	nn
Marker2560218	<nnxnp>	nn	np	np	np	nn	np	np	nn	nn	nn	np	nn	np	nn	np	nn	nn	nn	np	nn	np	nn	nn	nn	np	np	np	nn	nn	nn	np	nn	np	nn	nn	np	np	nn	nn	np	nn	np	nn	np	nn	np	np	nn
Marker2620574	<nnxnp>	nn	np	np	np	nn	np	np	nn	nn	nn	np	nn	np	nn	np	nn	--	nn	np	nn	nn	nn	nn	nn	np	np	np	nn	nn	nn	np	nn	np	nn	nn	np	np	nn	nn	np	nn	np	nn	np	nn	np	np	nn
Marker2485010	<lmxll>	lm	ll	lm	lm	ll	lm	lm	lm	lm	lm	lm	lm	lm	ll	ll	ll	ll	ll	ll	ll	lm	ll	ll	ll	ll	lm	ll	lm	lm	ll	lm	ll	ll	ll	ll	lm	lm	lm	ll	ll	lm	ll	ll	ll	lm	ll	lm	lm
Marker2498729	<nnxnp>	nn	np	np	np	nn	np	np	nn	nn	nn	np	nn	np	nn	np	nn	np	nn	np	nn	np	np	np	nn	np	np	np	nn	nn	nn	np	nn	np	nn	nn	np	np	np	nn	np	nn	np	nn	np	nn	np	np	nn
Marker2557238	<nnxnp>	nn	np	np	np	nn	np	np	nn	nn	nn	np	nn	np	nn	np	nn	np	nn	np	nn	np	np	np	nn	np	np	np	nn	nn	nn	np	nn	np	nn	nn	np	np	np	nn	np	nn	np	nn	np	nn	np	np	nn
Marker2495630	<lmxll>	ll	lm	ll	ll	lm	ll	ll	ll	ll	ll	ll	ll	ll	lm	lm	lm	lm	lm	lm	lm	lm	lm	lm	lm	lm	ll	lm	ll	ll	lm	ll	lm	lm	lm	lm	ll	ll	ll	lm	lm	ll	lm	lm	lm	ll	lm	ll	ll
Marker2509726	<nnxnp>	nn	np	np	np	nn	np	np	nn	nn	nn	np	nn	np	nn	np	nn	np	nn	np	nn	np	np	np	nn	np	np	np	nn	nn	nn	np	nn	np	nn	nn	np	np	np	nn	np	nn	np	nn	np	nn	np	np	nn
Marker2571925	<nnxnp>	nn	np	np	np	nn	np	np	nn	nn	nn	np	nn	np	nn	np	nn	np	nn	np	nn	np	np	np	nn	np	np	np	nn	nn	nn	np	nn	np	nn	nn	np	np	np	nn	np	nn	np	nn	np	nn	np	np	nn
Marker2452288	<nnxnp>	nn	np	np	np	nn	np	np	nn	nn	nn	np	nn	np	nn	np	nn	np	nn	np	nn	np	np	np	nn	np	np	np	nn	nn	nn	np	nn	np	nn	nn	np	np	np	nn	np	nn	np	nn	np	nn	np	np	nn
Marker2442374	<lmxll>	ll	lm	ll	ll	lm	ll	ll	ll	ll	ll	ll	ll	ll	lm	lm	lm	lm	lm	lm	lm	lm	lm	lm	lm	lm	ll	lm	ll	ll	lm	ll	lm	lm	lm	lm	ll	ll	ll	lm	lm	ll	lm	lm	lm	ll	lm	ll	ll
Marker2459791	<nnxnp>	nn	np	np	np	nn	np	np	nn	nn	nn	np	nn	np	nn	np	nn	np	nn	np	nn	np	np	np	nn	np	np	np	nn	nn	nn	np	nn	np	nn	nn	np	np	np	nn	np	nn	np	nn	np	nn	np	np	nn
Marker2438419	<lmxll>	ll	lm	ll	ll	lm	ll	ll	ll	ll	ll	ll	ll	ll	lm	lm	lm	lm	lm	lm	lm	lm	lm	lm	lm	lm	ll	lm	ll	ll	lm	ll	lm	lm	lm	lm	ll	ll	ll	lm	lm	ll	lm	lm	lm	ll	lm	ll	ll
Marker2540533	<nnxnp>	nn	np	np	np	nn	np	np	nn	nn	nn	np	nn	np	nn	np	nn	nn	nn	np	nn	np	nn	nn	nn	np	np	np	nn	nn	nn	np	nn	np	nn	nn	np	np	nn	nn	np	nn	np	nn	np	nn	np	np	nn
Marker2518643	<nnxnp>	nn	np	np	np	nn	np	np	nn	nn	nn	np	nn	np	nn	np	nn	nn	nn	np	nn	np	nn	nn	nn	np	np	np	nn	nn	nn	np	nn	np	nn	nn	np	np	nn	nn	np	nn	np	nn	np	nn	np	np	nn
Marker2621828	<lmxll>	ll	lm	ll	ll	lm	ll	ll	ll	ll	ll	ll	ll	ll	lm	lm	lm	lm	lm	lm	lm	lm	lm	lm	lm	lm	ll	lm	ll	ll	lm	ll	lm	lm	lm	lm	ll	ll	ll	lm	lm	ll	lm	lm	lm	ll	lm	ll	ll
Marker2627249	<nnxnp>	nn	np	np	np	nn	np	np	nn	nn	nn	np	nn	np	nn	np	nn	nn	nn	np	nn	np	nn	nn	nn	np	np	np	nn	nn	nn	np	nn	np	nn	nn	np	np	nn	nn	np	nn	np	nn	np	nn	np	np	nn
Marker2590797	<lmxll>	ll	lm	ll	ll	lm	ll	ll	ll	ll	ll	ll	ll	ll	lm	lm	lm	lm	lm	lm	lm	lm	lm	lm	lm	lm	ll	lm	ll	ll	lm	ll	lm	lm	lm	lm	ll	ll	ll	lm	lm	ll	lm	lm	lm	ll	lm	ll	ll
Marker2608620	<nnxnp>	nn	np	np	np	nn	np	np	nn	nn	nn	np	nn	np	nn	np	nn	nn	nn	np	nn	np	nn	nn	nn	np	np	np	nn	nn	nn	np	nn	np	nn	nn	np	np	nn	nn	np	nn	np	nn	np	nn	np	np	nn
Marker2630874	<lmxll>	ll	lm	ll	ll	lm	ll	ll	ll	ll	ll	ll	ll	ll	lm	lm	lm	lm	lm	lm	lm	lm	lm	lm	lm	lm	ll	lm	ll	lm	lm	ll	lm	lm	lm	lm	ll	ll	ll	lm	lm	ll	lm	lm	lm	ll	lm	ll	ll
Marker2451851	<efxeg>	ee	ef	ee	eg	ef	ee	eg	ee	ee	ee	eg	ee	eg	ef	fg	ef	ef	ef	fg	ef	fg	ef	ef	ef	fg	eg	fg	ee	ef	ef	eg	ef	fg	ef	ef	eg	eg	ee	ef	fg	ee	fg	ef	fg	ee	fg	eg	ee
Marker2635728	<lmxll>	ll	lm	ll	ll	lm	ll	ll	ll	ll	ll	ll	ll	ll	lm	lm	lm	lm	lm	lm	lm	lm	lm	lm	lm	lm	ll	lm	ll	ll	lm	ll	lm	lm	lm	lm	ll	ll	ll	lm	lm	ll	lm	lm	lm	ll	lm	ll	ll
Marker2595179	<lmxll>	ll	lm	ll	ll	lm	ll	ll	ll	ll	ll	ll	ll	ll	lm	lm	lm	lm	lm	lm	lm	lm	lm	lm	lm	lm	ll	lm	ll	ll	lm	ll	lm	lm	lm	lm	ll	ll	ll	lm	lm	ll	lm	lm	lm	ll	lm	ll	ll
Marker2613746	<lmxll>	ll	lm	ll	ll	lm	ll	ll	ll	ll	ll	ll	ll	ll	lm	lm	lm	lm	lm	lm	lm	lm	lm	lm	lm	lm	ll	lm	ll	ll	lm	ll	lm	lm	lm	lm	ll	ll	ll	lm	lm	ll	lm	lm	lm	ll	lm	ll	ll
Marker2571803	<lmxll>	ll	lm	ll	ll	lm	ll	ll	ll	ll	ll	ll	ll	ll	lm	lm	lm	lm	lm	lm	lm	lm	lm	lm	lm	lm	ll	lm	ll	ll	lm	ll	lm	lm	lm	lm	ll	ll	ll	lm	lm	ll	lm	lm	lm	ll	lm	ll	ll
Marker2568180	<lmxll>	ll	lm	ll	ll	lm	ll	ll	ll	ll	ll	ll	ll	ll	lm	lm	lm	lm	lm	lm	lm	lm	lm	lm	lm	lm	ll	lm	ll	ll	lm	ll	lm	lm	lm	lm	ll	ll	ll	lm	lm	ll	lm	lm	lm	ll	lm	ll	ll
Marker2490308	<lmxll>	ll	lm	ll	ll	lm	ll	lm	ll	ll	ll	ll	ll	ll	lm	lm	lm	lm	lm	lm	lm	lm	lm	lm	lm	lm	ll	lm	ll	ll	lm	ll	lm	lm	lm	lm	ll	ll	ll	lm	lm	ll	lm	lm	lm	ll	lm	ll	ll
Marker2553248	<lmxll>	ll	lm	ll	ll	lm	ll	lm	ll	ll	ll	ll	ll	ll	lm	lm	lm	lm	lm	lm	lm	lm	lm	lm	lm	lm	ll	lm	ll	ll	lm	ll	lm	lm	lm	lm	ll	ll	ll	lm	lm	ll	lm	lm	lm	ll	lm	ll	ll
Marker2630485	<nnxnp>	nn	nn	nn	np	nn	nn	np	nn	nn	nn	np	nn	np	nn	np	nn	nn	nn	np	nn	np	nn	nn	nn	np	np	np	nn	nn	nn	np	nn	np	nn	nn	np	np	nn	np	np	nn	np	nn	np	nn	np	np	nn
Marker2449507	<lmxll>	ll	lm	ll	ll	lm	ll	lm	ll	ll	ll	ll	ll	ll	lm	lm	lm	lm	lm	lm	lm	lm	lm	lm	lm	lm	ll	lm	ll	ll	lm	ll	lm	lm	lm	lm	ll	ll	ll	ll	lm	ll	lm	lm	lm	ll	lm	ll	ll
Marker2638332	<lmxll>	ll	lm	ll	--	lm	ll	lm	ll	ll	ll	ll	ll	ll	lm	lm	lm	lm	lm	lm	lm	lm	lm	lm	lm	lm	ll	lm	ll	ll	lm	ll	lm	lm	lm	lm	lm	ll	ll	ll	lm	ll	lm	lm	lm	ll	lm	ll	ll
Marker2544367	<nnxnp>	nn	nn	nn	np	nn	nn	np	nn	nn	nn	np	nn	np	np	np	nn	nn	nn	np	np	np	nn	nn	nn	np	np	np	nn	nn	nn	np	nn	np	nn	nn	np	np	nn	np	np	nn	np	nn	np	nn	np	np	nn
Marker2634372	<nnxnp>	nn	nn	nn	np	nn	nn	np	nn	nn	nn	np	nn	np	np	np	nn	nn	nn	np	np	np	nn	nn	nn	np	np	np	nn	nn	nn	np	nn	np	nn	nn	np	np	nn	np	np	nn	np	nn	np	nn	np	np	nn
Marker2437542	<efxeg>	ee	ef	ee	--	ef	ee	fg	ee	ee	ee	eg	ee	eg	fg	fg	ef	ef	ef	fg	fg	fg	ef	ee	ef	fg	eg	fg	ee	ee	ef	eg	ef	fg	ef	ef	fg	eg	ee	eg	fg	ee	fg	ef	fg	ee	fg	eg	ee
Marker2520735	<lmxll>	ll	lm	ll	--	lm	ll	lm	ll	ll	ll	ll	ll	ll	lm	lm	lm	lm	lm	lm	lm	lm	lm	ll	lm	lm	ll	lm	ll	ll	lm	ll	lm	lm	lm	lm	lm	ll	ll	ll	lm	ll	lm	lm	lm	ll	lm	ll	ll
Marker2592081	<nnxnp>	nn	nn	nn	np	nn	nn	np	nn	nn	nn	np	nn	np	np	np	nn	nn	nn	np	np	np	nn	nn	nn	np	np	np	nn	nn	nn	np	nn	np	nn	nn	np	np	nn	np	np	nn	np	nn	np	nn	np	np	nn
Marker2478780	<nnxnp>	nn	nn	nn	np	nn	nn	np	nn	nn	np	np	nn	np	np	np	nn	nn	nn	np	np	np	nn	nn	nn	np	np	np	nn	nn	nn	np	nn	np	nn	nn	np	np	nn	np	np	nn	np	nn	np	nn	np	np	nn
Marker2580727	<lmxll>	ll	lm	ll	ll	lm	ll	lm	ll	ll	ll	ll	ll	ll	lm	lm	lm	lm	lm	lm	lm	lm	lm	ll	lm	lm	ll	lm	ll	ll	lm	ll	lm	lm	lm	lm	lm	ll	ll	ll	lm	ll	lm	lm	lm	ll	lm	ll	ll
Marker2579137	<nnxnp>	nn	nn	nn	np	nn	nn	np	nn	nn	np	np	nn	np	np	np	nn	nn	nn	np	np	np	nn	nn	nn	np	np	np	nn	nn	nn	np	nn	np	nn	nn	np	np	nn	np	np	nn	np	nn	np	nn	np	np	nn
Marker2598745	<lmxll>	ll	lm	ll	ll	lm	ll	lm	ll	ll	ll	ll	ll	ll	lm	lm	lm	lm	lm	lm	lm	lm	lm	ll	lm	lm	ll	lm	lm	ll	lm	ll	lm	lm	lm	lm	lm	ll	ll	ll	lm	ll	lm	lm	lm	ll	lm	ll	ll
Marker2518315	<nnxnp>	nn	nn	nn	np	nn	nn	np	nn	nn	np	np	nn	np	np	np	nn	nn	nn	np	np	np	nn	nn	nn	np	np	np	nn	nn	nn	np	nn	np	nn	nn	np	np	nn	np	np	nn	np	nn	np	nn	np	np	nn
Marker2565682	<nnxnp>	nn	nn	nn	np	nn	nn	np	nn	nn	nn	np	nn	np	np	np	nn	nn	nn	np	np	np	nn	nn	nn	np	np	np	nn	nn	nn	np	nn	np	nn	nn	np	np	nn	np	np	nn	np	nn	np	nn	np	np	nn
Marker2511651	<nnxnp>	nn	nn	nn	np	nn	nn	np	nn	nn	nn	np	nn	np	np	np	nn	nn	nn	np	np	np	nn	nn	nn	np	np	np	nn	nn	nn	np	nn	np	nn	nn	np	np	nn	np	np	nn	np	nn	np	nn	np	np	nn
Marker2495530	<efxeg>	ee	ef	ee	eg	ef	ee	fg	ee	ee	eg	eg	ee	eg	fg	fg	ef	ef	ef	fg	fg	fg	ef	ee	ef	fg	eg	fg	ee	ee	ef	eg	ef	fg	ef	ef	fg	eg	ee	eg	fg	ee	fg	ef	fg	ee	fg	eg	ee
Marker2638745	<efxeg>	ee	ef	ee	eg	ef	ee	fg	ee	ee	eg	eg	ee	eg	fg	fg	ef	ef	ef	fg	fg	fg	ef	ee	ef	fg	eg	fg	ee	ee	ef	eg	ef	fg	ef	ef	fg	eg	ee	eg	fg	ee	fg	ef	fg	ee	fg	eg	ee
Marker2586398	<nnxnp>	nn	nn	nn	np	nn	nn	np	nn	nn	nn	np	nn	np	np	np	nn	nn	nn	np	np	np	nn	nn	nn	np	np	np	nn	nn	nn	np	nn	np	nn	nn	np	np	nn	np	np	nn	np	nn	np	nn	np	np	nn
Marker2547606	<efxeg>	ee	ef	ee	eg	ef	ee	fg	ee	ee	ee	eg	ee	eg	fg	fg	ef	ef	ef	fg	fg	fg	ef	ee	ef	fg	eg	fg	ee	ee	ef	eg	ef	fg	ef	ef	fg	eg	ee	eg	fg	ee	fg	ef	fg	ee	fg	eg	ee
Marker2577635	<lmxll>	ll	lm	ll	--	lm	ll	lm	ll	ll	ll	ll	ll	ll	lm	lm	lm	lm	lm	lm	lm	lm	lm	ll	lm	lm	ll	lm	ll	ll	lm	ll	lm	lm	lm	lm	lm	ll	ll	ll	lm	ll	lm	lm	lm	ll	lm	ll	ll
Marker2467237	<nnxnp>	nn	nn	nn	np	nn	nn	np	nn	nn	nn	np	nn	np	np	np	nn	nn	nn	np	np	np	nn	nn	nn	np	np	np	nn	nn	nn	np	nn	np	np	nn	np	np	nn	np	np	nn	np	nn	np	nn	np	np	nn
Marker2469247	<nnxnp>	nn	nn	nn	np	nn	nn	np	nn	nn	nn	np	nn	np	np	np	nn	nn	nn	np	np	np	nn	nn	nn	np	np	np	nn	nn	nn	np	nn	np	np	nn	np	np	nn	np	np	nn	np	np	nn	nn	np	np	nn
Marker2579489	<nnxnp>	nn	nn	nn	np	nn	nn	np	nn	nn	nn	np	nn	np	np	np	nn	nn	nn	np	np	np	nn	nn	np	np	np	np	nn	nn	nn	np	nn	np	np	nn	np	np	nn	np	np	nn	np	np	nn	nn	np	np	nn
Marker2619927	<nnxnp>	nn	nn	nn	np	nn	nn	np	nn	nn	nn	np	nn	np	np	np	nn	nn	nn	np	np	np	nn	nn	np	np	np	np	nn	nn	nn	np	nn	np	np	nn	np	np	nn	np	np	nn	np	np	nn	nn	np	np	nn
Marker2440424	<nnxnp>	nn	nn	nn	np	nn	nn	np	nn	nn	nn	np	nn	np	np	np	nn	nn	nn	np	np	np	nn	nn	np	np	np	np	nn	nn	nn	np	nn	np	np	nn	np	np	nn	np	np	nn	np	np	nn	nn	np	np	nn
Marker2507807	<lmxll>	ll	lm	ll	ll	lm	ll	lm	lm	ll	ll	ll	ll	ll	lm	lm	lm	ll	lm	lm	lm	lm	lm	ll	lm	lm	ll	lm	ll	ll	lm	ll	lm	lm	lm	lm	lm	ll	ll	ll	lm	lm	ll	lm	lm	ll	ll	ll	ll
Marker2608610	<lmxll>	ll	lm	ll	ll	lm	ll	lm	lm	ll	ll	ll	ll	ll	lm	lm	lm	ll	lm	lm	lm	lm	lm	ll	lm	lm	ll	lm	ll	ll	lm	ll	lm	lm	lm	ll	lm	ll	ll	ll	lm	lm	ll	lm	lm	ll	ll	ll	ll
Marker2478380	<nnxnp>	nn	nn	nn	np	nn	nn	np	nn	nn	nn	np	nn	np	np	np	nn	nn	np	np	np	np	nn	nn	np	np	np	np	nn	np	nn	np	nn	np	np	nn	np	np	nn	np	np	nn	np	np	nn	nn	nn	np	nn
Marker2545800	<lmxll>	ll	lm	ll	ll	lm	ll	lm	--	ll	ll	ll	ll	ll	lm	lm	lm	lm	lm	lm	lm	lm	lm	ll	lm	lm	ll	lm	ll	ll	lm	ll	lm	lm	lm	ll	lm	ll	ll	ll	lm	lm	lm	lm	lm	ll	ll	ll	ll
Marker2549879	<lmxll>	ll	lm	ll	ll	lm	ll	lm	ll	ll	ll	ll	ll	ll	lm	lm	lm	lm	lm	lm	lm	lm	lm	ll	lm	lm	ll	lm	ll	ll	lm	ll	lm	lm	lm	ll	lm	ll	ll	ll	lm	lm	lm	lm	lm	ll	ll	ll	ll
Marker2549768	<lmxll>	ll	lm	ll	ll	lm	ll	lm	--	ll	ll	ll	ll	ll	lm	lm	lm	lm	lm	lm	lm	lm	lm	ll	lm	lm	ll	lm	ll	ll	lm	ll	lm	lm	lm	ll	lm	ll	ll	ll	lm	lm	lm	lm	lm	ll	ll	ll	ll
Marker2566443	<lmxll>	ll	lm	ll	ll	lm	ll	lm	lm	ll	ll	ll	ll	ll	lm	lm	lm	ll	lm	lm	lm	lm	lm	ll	lm	lm	ll	lm	ll	ll	lm	ll	lm	lm	lm	ll	lm	ll	ll	ll	lm	lm	lm	lm	lm	ll	ll	ll	ll
Marker2551312	<lmxll>	ll	lm	ll	ll	lm	ll	lm	lm	ll	ll	ll	ll	ll	lm	lm	lm	ll	lm	lm	lm	lm	lm	ll	lm	lm	ll	lm	ll	ll	lm	ll	lm	lm	lm	ll	lm	ll	ll	ll	lm	lm	ll	lm	lm	ll	ll	ll	ll
Marker2489434	<lmxll>	ll	lm	ll	ll	lm	ll	lm	lm	ll	ll	ll	ll	ll	lm	lm	lm	ll	lm	lm	lm	lm	lm	ll	lm	lm	ll	lm	ll	ll	lm	ll	lm	lm	lm	lm	lm	ll	ll	ll	lm	lm	ll	lm	lm	ll	ll	ll	ll
Marker2546051	<lmxll>	ll	lm	ll	ll	lm	ll	lm	lm	ll	ll	ll	ll	ll	lm	lm	lm	ll	lm	lm	lm	lm	lm	ll	lm	lm	ll	lm	ll	lm	lm	ll	lm	lm	lm	lm	lm	ll	ll	ll	lm	lm	ll	lm	lm	ll	ll	ll	ll
Marker2454953	<nnxnp>	nn	nn	nn	np	nn	nn	np	nn	nn	nn	np	nn	np	np	np	nn	nn	nn	np	np	np	nn	nn	np	np	np	np	nn	np	nn	np	nn	np	np	nn	np	np	nn	np	np	nn	np	np	nn	nn	nn	np	nn
Marker2520561	<nnxnp>	nn	nn	nn	np	nn	nn	np	nn	nn	nn	np	nn	np	np	np	nn	nn	nn	np	np	np	nn	nn	np	np	np	np	nn	np	nn	np	np	np	np	nn	np	np	nn	np	np	nn	np	np	nn	nn	nn	np	nn
Marker2623032	<nnxnp>	nn	nn	nn	np	nn	nn	np	nn	nn	nn	np	nn	np	np	np	nn	nn	nn	np	np	np	nn	nn	np	np	nn	np	nn	np	nn	np	np	np	np	nn	nn	np	nn	np	np	nn	np	np	nn	nn	nn	np	nn
Marker2581120	<nnxnp>	nn	nn	nn	np	nn	nn	np	nn	nn	nn	np	nn	np	np	np	nn	nn	nn	np	np	np	nn	nn	np	np	nn	np	nn	np	nn	np	nn	np	np	nn	nn	np	nn	np	np	nn	np	np	nn	nn	nn	np	nn
Marker2433911	<nnxnp>	nn	nn	nn	np	nn	nn	np	nn	nn	nn	np	nn	np	np	np	nn	nn	nn	np	np	np	nn	nn	np	np	nn	np	nn	np	nn	np	nn	np	np	nn	nn	np	nn	np	np	nn	np	np	nn	nn	nn	np	nn
Marker2622472	<nnxnp>	nn	nn	nn	np	nn	nn	np	nn	nn	nn	np	nn	np	np	np	nn	nn	nn	np	np	np	nn	nn	np	np	nn	np	nn	np	nn	np	nn	np	np	nn	nn	np	nn	np	np	nn	np	np	nn	nn	nn	np	nn
Marker3360542	<hkxhk>	kk	hk	hh	kk	hk	hh	hk	hh	kk	kk	hh	hh	kk	hh	hh	hh	hh	kk	hk	kk	kk	hk	hh	hh	hk	hk	hh	hk	kk	hh	hh	hh	hh	hk	hh	kk	kk	hh	hk	kk	kk	hh	hh	hk	kk	hh	hk	hh
Marker3383359	<hkxhk>	hh	hk	kk	hh	hk	kk	hk	kk	hh	hh	kk	kk	hh	kk	kk	kk	kk	hh	hk	hh	hh	hk	kk	kk	hk	hk	kk	hk	hh	kk	kk	kk	kk	hk	kk	hh	hh	kk	hk	hh	hh	kk	kk	hk	hh	kk	hk	kk
Marker3349348	<lmxll>	ll	lm	lm	ll	ll	lm	lm	lm	ll	ll	ll	lm	ll	lm	lm	lm	lm	ll	ll	ll	ll	lm	lm	lm	lm	lm	lm	lm	ll	lm	lm	lm	lm	ll	lm	ll	ll	lm	lm	ll	ll	lm	lm	ll	ll	lm	ll	lm
Marker3359936	<efxeg>	fg	fg	ef	eg	ee	ef	fg	ef	eg	eg	ee	ef	eg	ef	ef	ef	ef	eg	ee	eg	eg	fg	ef	ef	fg	fg	ef	fg	eg	ef	ee	ef	ef	ee	ef	eg	eg	ef	fg	eg	eg	ef	ef	ee	eg	ef	ee	ef
Marker3419460	<efxeg>	fg	fg	ef	eg	ee	ef	fg	ef	eg	eg	ee	ef	eg	ef	ef	ef	ef	eg	ee	eg	fg	fg	ef	ef	fg	fg	ef	fg	eg	ef	ee	ef	ef	ee	ef	eg	eg	ef	fg	eg	eg	ef	ef	ee	eg	ef	ee	ef
Marker3493443	<nnxnp>	np	np	nn	np	nn	nn	np	nn	np	np	nn	nn	np	nn	nn	nn	nn	np	nn	np	np	np	nn	nn	np	np	nn	np	np	nn	nn	nn	nn	nn	nn	np	np	nn	np	np	np	nn	nn	nn	np	nn	nn	nn
Marker3366905	<lmxll>	lm	lm	lm	ll	ll	lm	lm	lm	ll	ll	ll	lm	ll	lm	lm	lm	lm	ll	ll	ll	lm	lm	lm	lm	lm	lm	lm	lm	ll	lm	ll	lm	lm	ll	lm	ll	ll	lm	lm	ll	ll	lm	lm	ll	ll	lm	ll	lm
Marker3450276	<lmxll>	ll	ll	ll	lm	lm	ll	ll	ll	lm	lm	lm	ll	lm	ll	ll	ll	ll	lm	lm	lm	ll	ll	ll	ll	ll	ll	ll	ll	lm	ll	lm	ll	ll	lm	ll	lm	lm	ll	ll	lm	lm	ll	ll	lm	lm	ll	lm	ll
Marker3400092	<lmxll>	lm	lm	lm	ll	ll	lm	lm	lm	ll	ll	ll	lm	ll	lm	lm	lm	lm	ll	ll	ll	lm	lm	lm	lm	lm	lm	lm	lm	ll	lm	ll	lm	lm	ll	lm	ll	ll	lm	lm	ll	ll	lm	lm	ll	ll	lm	ll	lm
Marker3401812	<lmxll>	lm	lm	lm	ll	ll	lm	lm	lm	ll	ll	ll	lm	ll	lm	lm	lm	lm	ll	ll	ll	lm	lm	lm	lm	lm	lm	lm	lm	ll	lm	ll	lm	lm	ll	lm	ll	ll	lm	lm	ll	ll	lm	lm	ll	ll	lm	ll	lm
Marker3397717	<lmxll>	lm	lm	lm	ll	ll	lm	lm	lm	ll	ll	ll	lm	ll	lm	lm	lm	lm	ll	ll	ll	ll	lm	lm	lm	lm	lm	lm	lm	ll	lm	ll	lm	lm	ll	lm	ll	ll	lm	lm	ll	ll	lm	lm	ll	ll	lm	ll	lm
Marker3508771	<lmxll>	lm	lm	lm	ll	ll	lm	lm	lm	ll	ll	ll	lm	ll	lm	lm	lm	lm	ll	ll	ll	ll	lm	lm	lm	lm	lm	lm	lm	ll	lm	ll	lm	lm	ll	lm	ll	ll	lm	lm	ll	ll	lm	lm	ll	ll	lm	ll	lm
Marker3391160	<lmxll>	lm	lm	lm	ll	ll	lm	lm	lm	ll	ll	ll	lm	ll	lm	lm	lm	lm	ll	ll	ll	ll	lm	lm	lm	lm	lm	lm	lm	ll	lm	ll	lm	lm	ll	lm	ll	ll	lm	lm	ll	ll	lm	lm	ll	ll	lm	ll	lm
Marker3405361	<lmxll>	lm	lm	lm	ll	ll	lm	lm	lm	ll	ll	ll	lm	ll	lm	lm	lm	lm	ll	ll	ll	ll	lm	lm	lm	lm	lm	lm	lm	ll	lm	ll	lm	lm	ll	lm	ll	ll	lm	lm	ll	ll	lm	lm	ll	ll	lm	ll	lm
Marker3485678	<lmxll>	lm	lm	lm	ll	ll	lm	lm	lm	ll	ll	ll	lm	ll	lm	lm	lm	lm	ll	ll	ll	ll	lm	lm	lm	lm	lm	lm	lm	ll	lm	ll	lm	lm	ll	lm	ll	ll	lm	lm	ll	ll	lm	lm	ll	ll	lm	ll	lm
Marker3457465	<lmxll>	lm	lm	lm	ll	ll	lm	lm	lm	ll	ll	ll	lm	ll	lm	lm	lm	lm	ll	ll	ll	ll	lm	lm	lm	lm	lm	lm	lm	ll	lm	ll	lm	lm	ll	lm	ll	ll	lm	lm	ll	ll	lm	lm	ll	ll	lm	ll	lm
Marker3435801	<lmxll>	ll	lm	lm	ll	ll	lm	lm	lm	ll	ll	ll	lm	ll	lm	lm	lm	lm	ll	ll	ll	lm	lm	lm	lm	lm	lm	lm	lm	ll	lm	ll	lm	lm	ll	lm	ll	ll	lm	lm	ll	ll	lm	lm	ll	ll	lm	ll	lm
Marker3420953	<efxeg>	eg	fg	ef	eg	ee	ef	fg	ef	eg	eg	ee	ef	eg	ef	ef	ef	ef	eg	ee	eg	eg	fg	ef	ef	fg	fg	ef	fg	eg	ef	ee	ef	ef	ee	ef	eg	eg	ef	fg	eg	eg	ef	ef	ee	eg	ef	ee	ee
Marker3473084	<lmxll>	ll	lm	lm	ll	ll	lm	lm	lm	ll	ll	ll	lm	ll	lm	lm	lm	lm	ll	ll	ll	ll	lm	lm	lm	lm	lm	lm	lm	ll	lm	ll	lm	lm	ll	lm	ll	ll	lm	lm	ll	ll	lm	lm	ll	ll	lm	ll	ll
Marker3348110	<lmxll>	ll	lm	lm	ll	ll	lm	lm	lm	ll	ll	ll	lm	ll	lm	lm	lm	lm	ll	ll	ll	ll	lm	lm	lm	lm	lm	lm	lm	ll	lm	ll	lm	lm	ll	lm	ll	ll	lm	lm	ll	ll	lm	lm	ll	ll	lm	ll	ll
Marker3468379	<lmxll>	ll	lm	lm	ll	ll	lm	lm	lm	ll	ll	ll	lm	ll	lm	lm	lm	lm	ll	ll	ll	lm	lm	lm	lm	lm	lm	lm	lm	ll	lm	ll	lm	lm	ll	lm	ll	ll	lm	lm	ll	ll	lm	lm	ll	ll	lm	ll	ll
Marker3444869	<nnxnp>	np	np	nn	np	nn	nn	np	nn	np	np	nn	nn	np	nn	nn	nn	nn	np	nn	np	np	np	nn	nn	np	np	nn	np	np	nn	nn	nn	nn	nn	nn	np	np	nn	np	np	np	nn	nn	nn	np	nn	nn	nn
Marker3391442	<lmxll>	ll	lm	lm	ll	ll	lm	lm	lm	ll	ll	ll	lm	ll	lm	lm	lm	lm	ll	ll	ll	lm	lm	lm	lm	lm	lm	lm	lm	ll	lm	ll	lm	lm	ll	lm	ll	ll	lm	lm	ll	ll	lm	lm	ll	ll	lm	lm	ll
Marker3433508	<efxeg>	eg	fg	ef	eg	ee	ef	fg	ef	eg	eg	ee	ef	eg	ef	ef	ef	ef	eg	ee	eg	eg	fg	ef	ef	fg	fg	ef	fg	eg	ef	ee	ef	ef	ee	ef	eg	eg	ef	fg	eg	eg	ef	ef	ee	ee	ef	ef	ee
Marker3459042	<nnxnp>	np	np	nn	np	nn	nn	np	nn	np	np	nn	nn	np	nn	nn	nn	nn	np	nn	np	np	np	nn	nn	np	np	nn	np	np	nn	nn	nn	nn	nn	nn	np	np	nn	np	np	np	nn	nn	nn	nn	nn	nn	nn
Marker3397722	<lmxll>	ll	lm	lm	ll	ll	lm	lm	lm	ll	ll	ll	lm	ll	lm	lm	lm	lm	ll	ll	ll	ll	lm	lm	lm	lm	lm	lm	lm	ll	lm	ll	lm	lm	ll	lm	ll	ll	lm	lm	ll	ll	lm	lm	ll	ll	lm	lm	ll
Marker3412050	<lmxll>	ll	lm	lm	ll	ll	lm	lm	lm	ll	ll	ll	lm	ll	lm	lm	lm	lm	ll	ll	ll	ll	lm	lm	lm	lm	lm	lm	lm	ll	lm	ll	lm	lm	ll	lm	ll	ll	lm	lm	ll	ll	lm	lm	ll	ll	lm	lm	ll
Marker3488941	<lmxll>	ll	lm	lm	ll	ll	lm	lm	lm	ll	ll	ll	lm	ll	lm	lm	lm	lm	ll	ll	ll	lm	lm	lm	lm	lm	lm	lm	lm	ll	lm	ll	lm	lm	ll	lm	ll	ll	lm	lm	ll	ll	lm	lm	ll	ll	lm	lm	ll
Marker3442531	<lmxll>	ll	lm	lm	ll	ll	lm	lm	lm	ll	ll	ll	lm	ll	lm	lm	lm	lm	ll	ll	ll	lm	lm	lm	lm	lm	lm	lm	lm	ll	lm	ll	lm	lm	ll	lm	ll	ll	lm	lm	ll	ll	lm	lm	ll	ll	lm	lm	ll
Marker3357237	<lmxll>	ll	lm	lm	ll	ll	lm	lm	lm	ll	ll	ll	lm	ll	lm	lm	lm	lm	ll	ll	ll	lm	lm	lm	lm	lm	lm	lm	lm	ll	lm	ll	lm	lm	ll	lm	ll	ll	lm	lm	ll	ll	lm	lm	ll	ll	lm	lm	ll
Marker3415047	<lmxll>	lm	ll	ll	lm	lm	ll	ll	ll	lm	lm	lm	ll	lm	ll	ll	ll	ll	lm	lm	lm	lm	ll	ll	ll	ll	ll	ll	ll	lm	ll	lm	ll	ll	lm	ll	lm	lm	ll	ll	lm	lm	ll	ll	lm	lm	ll	ll	lm
Marker3381812	<lmxll>	ll	lm	lm	ll	ll	lm	lm	lm	ll	ll	ll	lm	ll	lm	lm	lm	lm	ll	ll	ll	ll	lm	lm	lm	lm	lm	lm	ll	ll	lm	ll	lm	lm	ll	lm	ll	ll	lm	lm	ll	ll	lm	lm	ll	ll	lm	lm	ll
Marker3465181	<nnxnp>	np	np	np	np	nn	nn	np	nn	np	np	nn	nn	np	nn	nn	nn	nn	np	nn	np	np	np	nn	nn	np	np	nn	np	np	nn	nn	nn	nn	nn	nn	np	np	nn	np	np	np	nn	nn	nn	nn	nn	nn	nn
Marker3474255	<efxeg>	eg	fg	fg	eg	ee	ef	fg	ef	eg	eg	ee	ef	eg	ef	ef	ef	ef	eg	ee	eg	eg	fg	ef	ef	fg	fg	ef	eg	eg	ef	ee	ef	ef	ee	ef	eg	eg	ef	fg	eg	eg	ef	ef	ee	ee	ef	ef	ee
Marker3363672	<lmxll>	lm	ll	ll	lm	lm	ll	ll	ll	lm	lm	lm	ll	lm	ll	ll	ll	ll	lm	lm	lm	lm	ll	ll	ll	ll	ll	ll	lm	lm	ll	lm	ll	ll	lm	ll	lm	lm	ll	ll	lm	lm	ll	ll	lm	lm	ll	ll	lm
Marker3380725	<lmxll>	ll	lm	lm	ll	ll	lm	lm	lm	ll	ll	ll	lm	ll	lm	lm	lm	lm	ll	ll	ll	ll	lm	lm	lm	lm	lm	lm	ll	ll	lm	ll	lm	lm	ll	lm	ll	ll	lm	lm	ll	ll	lm	lm	ll	ll	lm	lm	ll
Marker3392412	<nnxnp>	np	np	np	np	nn	nn	np	nn	np	np	nn	nn	np	nn	nn	nn	nn	np	nn	np	np	np	nn	np	np	np	nn	np	np	nn	nn	nn	nn	nn	nn	np	np	nn	np	np	np	nn	nn	nn	nn	nn	nn	nn
Marker3446267	<nnxnp>	np	np	np	np	nn	nn	np	nn	np	np	nn	nn	np	nn	nn	nn	nn	np	nn	np	np	np	nn	nn	np	np	nn	np	np	nn	nn	nn	nn	nn	nn	np	np	nn	np	np	np	nn	nn	nn	nn	nn	nn	nn
Marker3490182	<lmxll>	ll	lm	lm	ll	ll	lm	lm	lm	ll	ll	ll	lm	ll	lm	lm	lm	lm	ll	ll	ll	ll	lm	lm	lm	lm	lm	lm	ll	ll	lm	ll	lm	lm	ll	lm	ll	ll	lm	lm	ll	ll	lm	lm	ll	ll	lm	lm	ll
Marker3450937	<efxeg>	ee	ef	ef	ee	eg	fg	ef	fg	ee	ee	eg	fg	ee	fg	fg	fg	fg	ee	eg	ee	ee	ef	fg	fg	ef	ef	fg	ee	ee	fg	eg	fg	fg	eg	fg	ee	ee	fg	ef	ee	ee	fg	fg	eg	eg	fg	fg	eg
Marker3379459	<efxeg>	ee	ef	ef	ee	eg	fg	ef	fg	ee	ee	eg	fg	ee	fg	fg	fg	fg	ee	eg	ee	ee	ef	fg	fg	ef	ef	fg	ee	ee	fg	eg	fg	fg	eg	fg	ee	ee	fg	ef	ee	ee	fg	fg	eg	eg	fg	fg	eg
Marker3471569	<lmxll>	ll	lm	lm	ll	ll	lm	lm	lm	ll	ll	ll	lm	ll	lm	lm	lm	lm	ll	ll	ll	lm	lm	lm	lm	lm	lm	lm	ll	ll	lm	ll	lm	lm	ll	lm	ll	ll	lm	lm	ll	ll	lm	lm	ll	ll	lm	lm	ll
Marker3477328	<nnxnp>	nn	nn	nn	nn	np	np	nn	np	nn	nn	np	np	nn	np	np	np	np	nn	np	nn	nn	nn	np	np	nn	nn	np	nn	nn	np	np	np	np	np	np	nn	nn	np	nn	nn	nn	np	np	np	np	np	np	--
Marker3363466	<nnxnp>	nn	nn	nn	nn	np	np	nn	np	nn	nn	np	np	nn	np	np	np	np	nn	np	nn	nn	nn	np	np	nn	nn	np	nn	nn	np	np	np	np	np	np	nn	nn	np	nn	nn	nn	np	np	np	np	np	np	nn
Marker3362949	<nnxnp>	nn	nn	nn	nn	np	np	nn	np	nn	nn	np	np	nn	np	np	np	np	nn	np	nn	nn	nn	np	np	nn	nn	np	nn	nn	np	np	np	np	np	np	nn	nn	np	nn	nn	nn	np	np	np	np	np	np	np
Marker3409489	<lmxll>	ll	lm	lm	ll	ll	lm	lm	--	ll	ll	ll	lm	ll	lm	lm	lm	lm	ll	ll	ll	lm	lm	lm	lm	lm	--	lm	ll	ll	lm	ll	lm	lm	ll	lm	ll	ll	lm	lm	ll	ll	lm	lm	lm	ll	lm	lm	ll
Marker3441633	<lmxll>	ll	ll	lm	ll	ll	lm	lm	ll	ll	lm	ll	lm	ll	lm	lm	lm	lm	ll	ll	ll	lm	ll	lm	lm	lm	ll	lm	ll	ll	lm	ll	lm	lm	ll	lm	ll	ll	lm	ll	ll	ll	lm	lm	lm	ll	lm	lm	ll
Marker3458234	<nnxnp>	np	np	np	np	nn	nn	np	nn	np	np	nn	nn	np	nn	nn	nn	nn	np	nn	np	np	np	nn	nn	np	np	nn	np	np	nn	nn	nn	nn	np	nn	np	np	nn	np	np	np	nn	nn	nn	nn	nn	nn	nn
Marker3494878	<nnxnp>	np	np	np	np	nn	nn	np	nn	np	np	nn	nn	np	nn	nn	nn	nn	np	nn	np	np	np	nn	nn	np	np	nn	np	np	nn	nn	nn	nn	np	nn	np	np	nn	np	np	np	nn	nn	nn	nn	nn	nn	nn
Marker3371016	<nnxnp>	np	np	np	np	nn	nn	np	nn	np	np	nn	nn	np	nn	nn	nn	nn	np	nn	np	np	np	nn	nn	np	np	nn	np	np	nn	nn	nn	nn	np	nn	np	np	nn	np	np	np	nn	nn	nn	nn	nn	nn	nn
Marker3443907	<nnxnp>	np	np	np	np	nn	nn	np	nn	np	np	nn	nn	np	nn	nn	nn	nn	np	nn	nn	nn	np	nn	nn	np	np	nn	np	np	nn	nn	nn	nn	np	nn	np	np	nn	np	np	np	nn	nn	nn	nn	nn	np	nn
Marker3453379	<nnxnp>	np	np	np	np	nn	nn	np	nn	np	np	nn	nn	np	nn	nn	nn	nn	np	nn	nn	nn	np	nn	nn	np	np	nn	np	np	nn	nn	nn	nn	np	nn	np	np	nn	np	np	np	nn	nn	nn	nn	nn	np	nn
Marker3434420	<nnxnp>	np	np	np	np	nn	nn	np	nn	np	np	nn	nn	np	nn	nn	nn	nn	nn	nn	nn	nn	np	nn	nn	np	np	nn	np	np	nn	nn	nn	nn	np	nn	np	np	nn	np	np	np	nn	nn	nn	nn	nn	np	nn
Marker3455279	<lmxll>	ll	ll	lm	ll	ll	ll	lm	ll	lm	ll	ll	lm	ll	lm	lm	lm	lm	ll	ll	ll	ll	ll	lm	lm	lm	ll	ll	ll	ll	lm	ll	lm	lm	ll	ll	ll	lm	ll	ll	ll	ll	lm	lm	lm	ll	lm	lm	ll
Marker3451680	<nnxnp>	np	np	np	np	nn	nn	np	nn	np	np	nn	nn	np	nn	nn	nn	nn	nn	nn	nn	nn	np	nn	nn	np	np	nn	np	np	nn	nn	nn	nn	np	nn	np	np	nn	np	np	np	nn	nn	nn	nn	nn	np	nn
Marker3512187	<lmxll>	lm	lm	ll	lm	lm	lm	ll	lm	ll	lm	lm	ll	lm	ll	ll	ll	ll	lm	lm	lm	lm	lm	ll	ll	ll	lm	lm	lm	lm	ll	lm	ll	ll	lm	lm	lm	ll	lm	lm	lm	lm	ll	ll	ll	lm	ll	ll	lm
Marker3424803	<nnxnp>	np	np	np	np	nn	nn	np	nn	np	np	nn	nn	np	nn	nn	nn	nn	nn	nn	nn	nn	np	nn	nn	np	np	nn	np	np	nn	nn	nn	nn	np	nn	np	np	nn	np	np	np	nn	nn	nn	nn	nn	np	nn
Marker3479334	<lmxll>	ll	ll	lm	ll	ll	ll	lm	ll	lm	ll	ll	lm	ll	lm	lm	lm	lm	ll	ll	ll	ll	ll	lm	lm	lm	ll	ll	ll	ll	lm	ll	lm	lm	ll	ll	ll	lm	ll	ll	ll	ll	lm	lm	lm	ll	lm	lm	ll
Marker3504962	<efxeg>	eg	eg	fg	eg	ee	ee	fg	ee	fg	eg	ee	ef	eg	ef	fg	ef	ef	ee	ee	ee	ee	eg	ef	ef	fg	eg	ee	eg	eg	ef	ee	ef	ef	eg	ee	eg	fg	ee	eg	eg	eg	ef	ef	ef	ee	ef	fg	ee
Marker3441114	<lmxll>	ll	ll	lm	ll	ll	ll	lm	ll	lm	ll	ll	lm	ll	lm	lm	lm	lm	ll	ll	ll	lm	ll	lm	lm	lm	ll	ll	ll	ll	lm	ll	lm	lm	ll	ll	ll	lm	ll	ll	ll	ll	lm	lm	lm	ll	lm	lm	ll
Marker3486834	<efxeg>	eg	eg	fg	eg	ee	ee	fg	ee	fg	eg	ee	ef	eg	ef	fg	ef	ef	ee	ee	ee	ef	eg	ef	ef	fg	eg	ee	eg	eg	ef	ee	ef	ef	eg	ee	eg	fg	ee	eg	eg	eg	ef	ef	ef	ee	ef	fg	ee
Marker3394966	<lmxll>	ll	ll	lm	ll	ll	ll	lm	ll	lm	ll	ll	lm	ll	lm	lm	ll	ll	ll	ll	ll	lm	ll	lm	lm	lm	ll	ll	ll	ll	lm	ll	lm	lm	ll	ll	ll	lm	ll	ll	ll	ll	lm	lm	lm	ll	lm	lm	ll
Marker3449855	<lmxll>	ll	ll	lm	ll	ll	ll	lm	ll	lm	ll	ll	lm	ll	lm	lm	ll	ll	ll	ll	ll	lm	ll	lm	lm	lm	ll	ll	ll	ll	lm	ll	lm	lm	ll	ll	ll	lm	ll	ll	ll	ll	lm	lm	lm	ll	lm	lm	ll
Marker3410398	<lmxll>	ll	ll	lm	ll	ll	ll	lm	ll	lm	ll	ll	lm	ll	lm	lm	ll	ll	ll	ll	ll	lm	ll	lm	lm	lm	ll	ll	ll	ll	lm	ll	lm	lm	ll	ll	ll	lm	ll	ll	ll	ll	lm	lm	lm	ll	lm	lm	ll
Marker3459552	<lmxll>	ll	ll	lm	ll	ll	ll	lm	ll	lm	ll	ll	lm	ll	lm	lm	ll	ll	ll	ll	ll	lm	ll	lm	lm	lm	ll	ll	ll	ll	lm	ll	lm	lm	ll	ll	ll	lm	ll	ll	ll	ll	lm	lm	lm	ll	lm	lm	ll
Marker3362293	<lmxll>	ll	ll	lm	ll	ll	ll	lm	ll	lm	ll	ll	lm	ll	lm	lm	ll	ll	ll	ll	ll	--	ll	lm	lm	lm	ll	ll	ll	ll	lm	ll	lm	lm	ll	ll	ll	lm	ll	ll	ll	ll	lm	lm	lm	ll	lm	lm	ll
Marker3473261	<lmxll>	ll	ll	lm	ll	ll	ll	lm	ll	lm	ll	ll	lm	ll	lm	lm	ll	ll	ll	ll	ll	ll	ll	lm	lm	lm	ll	ll	ll	ll	lm	ll	lm	lm	ll	ll	ll	lm	ll	ll	ll	ll	lm	lm	lm	ll	lm	lm	ll
Marker3430554	<lmxll>	ll	ll	lm	ll	ll	ll	lm	ll	lm	ll	ll	lm	ll	lm	lm	ll	ll	ll	ll	ll	ll	ll	lm	lm	lm	ll	ll	ll	ll	lm	ll	lm	lm	ll	ll	ll	lm	ll	ll	ll	ll	lm	lm	lm	ll	lm	lm	ll
Marker3511144	<lmxll>	ll	ll	lm	ll	ll	ll	lm	ll	lm	ll	ll	lm	ll	lm	lm	ll	ll	ll	ll	ll	ll	ll	lm	lm	lm	ll	ll	ll	ll	lm	ll	lm	lm	ll	ll	ll	lm	ll	ll	ll	ll	lm	lm	lm	ll	lm	lm	ll
Marker3381688	<lmxll>	ll	ll	lm	ll	ll	ll	lm	ll	lm	ll	ll	lm	ll	lm	lm	ll	ll	ll	ll	ll	ll	ll	lm	lm	lm	ll	ll	ll	ll	lm	ll	lm	lm	ll	ll	ll	lm	ll	ll	ll	ll	lm	lm	lm	ll	lm	lm	ll
Marker3383074	<lmxll>	ll	ll	lm	ll	ll	ll	lm	ll	lm	ll	ll	lm	ll	lm	lm	ll	ll	ll	ll	ll	ll	ll	lm	lm	lm	ll	ll	ll	ll	lm	ll	lm	lm	ll	ll	ll	lm	ll	ll	ll	ll	lm	lm	lm	ll	lm	lm	ll
Marker3449473	<lmxll>	ll	ll	lm	ll	ll	ll	lm	ll	lm	ll	ll	lm	ll	lm	lm	ll	ll	ll	ll	ll	ll	ll	lm	lm	lm	ll	ll	ll	ll	lm	ll	lm	lm	ll	ll	ll	lm	ll	ll	ll	ll	lm	lm	lm	ll	lm	lm	ll
Marker3492044	<lmxll>	ll	ll	lm	ll	ll	ll	lm	ll	lm	ll	ll	lm	ll	lm	lm	ll	ll	ll	ll	ll	ll	ll	lm	lm	lm	ll	ll	ll	ll	lm	ll	lm	lm	ll	ll	ll	lm	ll	ll	ll	ll	lm	lm	lm	ll	lm	lm	ll
Marker3371748	<lmxll>	ll	ll	lm	ll	ll	ll	lm	ll	lm	ll	ll	lm	ll	lm	lm	ll	ll	ll	ll	ll	lm	ll	lm	lm	lm	ll	ll	ll	ll	lm	ll	lm	lm	ll	ll	ll	lm	ll	ll	ll	ll	lm	lm	lm	ll	lm	lm	ll
Marker3495055	<lmxll>	ll	ll	lm	ll	ll	ll	lm	ll	lm	ll	ll	lm	ll	lm	lm	ll	ll	ll	ll	ll	lm	ll	lm	lm	lm	ll	ll	ll	ll	lm	ll	lm	lm	ll	ll	ll	lm	ll	ll	ll	ll	lm	lm	lm	ll	lm	lm	ll
Marker3439662	<lmxll>	ll	ll	lm	ll	ll	ll	lm	ll	lm	ll	ll	lm	ll	lm	lm	ll	ll	ll	ll	ll	lm	ll	lm	lm	lm	ll	ll	ll	ll	lm	ll	lm	lm	ll	ll	ll	lm	ll	ll	ll	ll	lm	lm	lm	ll	lm	lm	ll
Marker3367691	<lmxll>	ll	ll	lm	ll	ll	ll	ll	ll	lm	ll	ll	lm	ll	lm	lm	ll	ll	ll	ll	ll	lm	ll	lm	lm	lm	ll	ll	ll	ll	lm	ll	lm	lm	ll	ll	ll	lm	ll	ll	ll	ll	lm	lm	lm	ll	lm	lm	ll
Marker3421160	<lmxll>	ll	ll	lm	ll	ll	ll	ll	ll	lm	ll	ll	lm	ll	lm	lm	ll	ll	ll	ll	ll	lm	ll	lm	lm	lm	ll	ll	ll	ll	lm	ll	lm	lm	ll	ll	ll	lm	ll	ll	ll	ll	lm	lm	lm	ll	lm	lm	ll
Marker3481728	<nnxnp>	nn	np	np	np	np	nn	np	--	np	np	nn	nn	np	nn	np	nn	nn	nn	nn	nn	nn	np	nn	nn	np	np	np	np	nn	nn	np	nn	np	np	np	np	np	nn	np	np	np	nn	np	nn	np	nn	np	--
Marker3368687	<nnxnp>	nn	np	np	np	np	nn	np	--	np	np	nn	nn	np	nn	np	nn	nn	nn	nn	nn	nn	np	nn	nn	np	np	np	np	nn	nn	np	nn	np	np	np	np	np	nn	np	np	np	nn	np	nn	np	nn	np	--
Marker3460061	<lmxll>	ll	ll	lm	ll	ll	ll	ll	ll	lm	ll	ll	lm	ll	lm	lm	ll	ll	ll	ll	ll	lm	ll	lm	lm	lm	ll	ll	ll	ll	lm	ll	lm	lm	ll	ll	ll	lm	ll	ll	ll	ll	ll	lm	lm	ll	lm	lm	ll
Marker3472846	<lmxll>	ll	ll	lm	ll	ll	ll	ll	ll	lm	ll	ll	lm	ll	lm	lm	ll	ll	ll	ll	ll	lm	ll	lm	lm	lm	ll	ll	ll	ll	lm	ll	lm	lm	ll	ll	ll	lm	ll	ll	ll	ll	ll	lm	lm	ll	lm	lm	ll
Marker3455294	<lmxll>	ll	ll	lm	ll	ll	ll	ll	ll	lm	ll	ll	lm	ll	lm	lm	ll	ll	ll	ll	ll	lm	ll	lm	lm	lm	ll	ll	ll	ll	lm	ll	lm	lm	ll	ll	ll	lm	ll	ll	ll	ll	ll	lm	lm	ll	lm	lm	ll
Marker3482005	<nnxnp>	nn	np	np	np	np	nn	np	np	np	np	nn	nn	np	np	np	nn	nn	nn	nn	nn	nn	np	nn	nn	np	np	np	np	nn	nn	np	nn	np	np	np	np	np	np	np	np	np	nn	np	nn	np	nn	np	nn
Marker3425500	<nnxnp>	nn	np	np	np	np	nn	np	np	np	np	nn	nn	np	np	np	nn	nn	nn	nn	nn	nn	np	nn	nn	np	np	np	np	nn	nn	np	nn	np	np	np	np	np	np	np	np	np	nn	np	nn	np	nn	np	--
Marker3350098	<efxeg>	ee	ee	fg	eg	eg	ee	eg	eg	fg	eg	ee	ef	eg	fg	fg	ee	ee	ee	ee	ee	ef	eg	ef	ef	fg	eg	eg	eg	ee	ef	eg	ef	fg	fg	eg	eg	fg	ee	eg	eg	eg	ee	fg	ef	eg	ef	fg	eg
Marker3443078	<lmxll>	ll	ll	lm	ll	ll	ll	ll	ll	lm	ll	ll	lm	ll	lm	lm	ll	ll	ll	ll	ll	lm	ll	lm	lm	lm	ll	ll	ll	ll	lm	ll	lm	lm	lm	ll	ll	lm	ll	ll	ll	ll	ll	lm	lm	ll	lm	lm	ll
Marker3484509	<nnxnp>	nn	nn	np	np	np	nn	np	np	np	np	nn	nn	np	np	np	nn	np	nn	nn	nn	nn	np	nn	nn	np	np	np	np	nn	nn	np	nn	np	np	np	np	np	nn	np	np	np	nn	np	nn	np	nn	np	np
Marker3429254	<nnxnp>	nn	nn	np	np	np	nn	np	np	np	np	nn	nn	np	np	np	nn	np	nn	nn	nn	nn	np	nn	nn	np	np	np	np	nn	nn	np	nn	np	np	np	np	np	nn	np	np	np	nn	np	nn	np	nn	np	np
Marker3489495	<nnxnp>	nn	nn	np	np	np	nn	np	np	np	np	nn	nn	np	np	np	nn	np	nn	nn	nn	nn	np	nn	nn	np	np	np	np	nn	nn	np	nn	np	np	np	np	np	nn	np	np	np	nn	np	nn	np	nn	np	np
Marker3375947	<lmxll>	ll	ll	lm	ll	ll	ll	ll	ll	lm	ll	ll	lm	ll	lm	lm	ll	ll	ll	lm	ll	lm	ll	lm	lm	lm	ll	ll	ll	lm	lm	ll	lm	lm	lm	ll	ll	lm	ll	ll	ll	ll	ll	lm	lm	ll	lm	lm	lm
Marker3411828	<nnxnp>	nn	nn	np	np	np	nn	np	np	np	np	np	nn	nn	np	np	nn	np	nn	nn	nn	nn	np	nn	nn	np	np	np	np	nn	nn	np	nn	np	np	np	np	np	nn	np	np	np	nn	np	nn	np	nn	np	np
Marker3486563	<lmxll>	ll	ll	lm	ll	ll	ll	ll	ll	lm	ll	ll	lm	ll	lm	lm	ll	ll	ll	lm	ll	ll	ll	lm	lm	lm	ll	ll	ll	lm	lm	ll	lm	lm	lm	ll	ll	lm	ll	ll	ll	ll	ll	lm	lm	ll	lm	lm	lm
Marker3486140	<lmxll>	ll	ll	lm	ll	ll	ll	ll	ll	lm	ll	ll	lm	ll	lm	lm	ll	ll	ll	lm	ll	ll	ll	lm	lm	lm	ll	ll	ll	lm	lm	ll	lm	lm	lm	ll	ll	lm	ll	ll	ll	ll	ll	lm	lm	ll	lm	lm	lm
Marker3379668	<lmxll>	ll	ll	lm	ll	ll	ll	ll	ll	lm	ll	ll	lm	ll	lm	lm	ll	ll	ll	lm	ll	lm	ll	lm	lm	lm	ll	ll	ll	lm	lm	ll	lm	lm	lm	ll	ll	lm	ll	ll	ll	ll	ll	lm	lm	ll	lm	lm	lm
Marker3454734	<nnxnp>	nn	nn	np	nn	np	nn	np	np	np	np	np	nn	nn	np	np	nn	np	nn	nn	nn	nn	np	nn	nn	np	np	nn	np	nn	nn	np	nn	np	np	np	np	np	nn	np	np	np	nn	np	nn	np	nn	np	np
Marker3356296	<lmxll>	ll	ll	lm	ll	ll	ll	ll	ll	lm	ll	ll	lm	ll	lm	lm	ll	ll	ll	lm	ll	lm	ll	lm	lm	lm	ll	ll	ll	lm	lm	ll	lm	lm	lm	ll	ll	lm	ll	ll	ll	ll	ll	lm	lm	ll	lm	lm	lm
Marker3488817	<lmxll>	ll	ll	lm	ll	ll	ll	ll	ll	lm	ll	ll	lm	ll	lm	lm	ll	ll	ll	lm	ll	lm	ll	lm	lm	lm	ll	ll	ll	lm	lm	ll	lm	lm	lm	ll	ll	lm	ll	ll	ll	ll	ll	lm	lm	ll	lm	lm	lm
Marker3508915	<lmxll>	ll	ll	lm	ll	ll	ll	ll	ll	lm	ll	ll	lm	ll	lm	lm	ll	ll	ll	lm	ll	--	ll	lm	lm	lm	ll	ll	ll	lm	lm	ll	lm	lm	lm	ll	ll	lm	ll	ll	ll	ll	ll	lm	lm	ll	lm	lm	lm
Marker3513549	<lmxll>	lm	lm	ll	lm	lm	lm	lm	lm	ll	lm	lm	ll	lm	ll	ll	lm	lm	lm	ll	lm	lm	lm	ll	ll	ll	lm	lm	lm	ll	ll	lm	ll	ll	ll	lm	lm	ll	lm	lm	lm	lm	lm	ll	ll	lm	ll	ll	ll
Marker3355039	<lmxll>	ll	ll	lm	ll	ll	ll	ll	ll	lm	ll	ll	lm	ll	lm	lm	ll	ll	ll	lm	ll	ll	ll	lm	lm	lm	ll	ll	ll	lm	lm	ll	lm	lm	lm	ll	ll	lm	ll	ll	ll	ll	ll	lm	lm	ll	lm	lm	lm
Marker3385368	<lmxll>	ll	ll	lm	ll	ll	ll	ll	ll	lm	ll	ll	lm	ll	lm	lm	ll	ll	ll	lm	ll	lm	ll	lm	lm	lm	ll	ll	ll	lm	lm	ll	lm	lm	lm	ll	ll	lm	ll	ll	ll	ll	ll	lm	lm	ll	lm	lm	lm
Marker3512674	<lmxll>	ll	ll	lm	ll	ll	ll	ll	ll	lm	ll	ll	lm	ll	lm	lm	ll	ll	ll	lm	ll	lm	ll	lm	lm	lm	ll	ll	ll	lm	lm	ll	lm	lm	lm	ll	ll	lm	ll	ll	ll	ll	ll	lm	lm	ll	lm	lm	lm
Marker3401400	<lmxll>	ll	ll	lm	ll	ll	ll	ll	ll	lm	ll	ll	ll	ll	lm	lm	ll	ll	ll	lm	ll	lm	ll	lm	lm	lm	ll	ll	ll	lm	lm	ll	lm	lm	lm	ll	ll	lm	ll	ll	ll	ll	ll	lm	lm	ll	lm	lm	lm
Marker3491417	<lmxll>	ll	ll	lm	ll	ll	ll	ll	ll	lm	ll	ll	ll	ll	lm	lm	ll	ll	ll	lm	ll	ll	ll	lm	lm	lm	ll	ll	ll	lm	lm	ll	lm	lm	lm	ll	ll	lm	ll	ll	ll	ll	ll	lm	lm	ll	lm	lm	lm
Marker3367405	<lmxll>	lm	lm	ll	lm	lm	lm	lm	lm	ll	lm	lm	lm	lm	ll	ll	lm	lm	lm	ll	lm	lm	lm	ll	ll	ll	lm	lm	lm	ll	ll	lm	ll	ll	ll	lm	lm	ll	lm	lm	lm	lm	lm	ll	ll	lm	ll	ll	ll
Marker3423300	<lmxll>	ll	ll	lm	ll	ll	ll	ll	ll	lm	ll	ll	ll	ll	lm	lm	ll	ll	ll	lm	ll	ll	ll	lm	lm	lm	ll	ll	ll	lm	lm	ll	lm	lm	lm	ll	ll	lm	ll	ll	ll	ll	ll	lm	lm	ll	lm	lm	lm
Marker3415000	<lmxll>	ll	ll	lm	ll	ll	ll	ll	ll	lm	ll	ll	ll	ll	lm	lm	ll	ll	ll	lm	ll	lm	ll	lm	lm	lm	ll	ll	ll	lm	lm	ll	lm	lm	lm	ll	ll	lm	ll	ll	ll	ll	ll	lm	lm	ll	lm	lm	lm
Marker3480343	<nnxnp>	np	np	nn	np	nn	np	nn	nn	nn	nn	np	np	np	nn	nn	np	nn	np	np	np	np	nn	np	np	nn	nn	nn	nn	np	np	nn	np	nn	nn	nn	nn	nn	np	nn	nn	nn	np	nn	np	np	np	nn	nn
Marker3448137	<nnxnp>	np	np	nn	np	nn	np	nn	nn	nn	nn	np	np	np	nn	nn	np	nn	np	np	np	np	nn	np	np	nn	nn	nn	nn	np	np	nn	np	nn	nn	nn	nn	nn	np	nn	nn	nn	np	nn	np	np	np	nn	nn
Marker3505178	<lmxll>	lm	lm	ll	lm	lm	lm	lm	lm	ll	lm	lm	lm	lm	ll	ll	lm	lm	lm	ll	lm	lm	lm	ll	ll	ll	lm	lm	lm	ll	ll	lm	ll	ll	ll	lm	lm	ll	lm	lm	lm	lm	lm	ll	ll	lm	ll	ll	ll
Marker3391450	<abxcd>	ac	ac	bd	ac	ad	ac	ad	ad	bd	ad	ac	ac	ac	bd	bd	ac	ad	ac	bc	ac	--	ad	bc	bc	bd	ad	ad	ad	bc	bc	ad	bc	bd	bd	ad	ad	bd	ac	ad	ad	ad	ac	bd	bc	ac	bc	bd	bd
Marker3434006	<lmxll>	ll	ll	lm	ll	ll	ll	lm	ll	lm	ll	ll	ll	ll	lm	lm	ll	ll	ll	lm	ll	ll	ll	lm	lm	lm	ll	ll	ll	lm	lm	ll	lm	lm	lm	ll	ll	lm	ll	ll	ll	ll	ll	lm	lm	ll	lm	lm	lm
Marker3456646	<lmxll>	lm	lm	ll	ll	lm	lm	ll	lm	ll	ll	lm	lm	lm	ll	ll	lm	lm	lm	ll	lm	lm	lm	ll	ll	ll	lm	lm	lm	ll	ll	lm	ll	ll	ll	lm	lm	ll	lm	lm	lm	lm	lm	ll	ll	ll	ll	ll	ll
Marker3398086	<hkxhk>	hh	hh	kk	hk	hk	hh	kk	hk	kk	kk	hh	hh	hh	kk	kk	hh	hk	hh	hk	hh	hh	hk	hk	hk	kk	hk	hk	hk	hk	hk	kk	hk	kk	kk	hk	hk	kk	hh	hk	hk	hk	hh	kk	hk	hk	hk	kk	kk
Marker3353212	<nnxnp>	np	np	nn	np	nn	np	nn	nn	nn	nn	np	np	np	nn	nn	np	nn	np	np	np	np	nn	np	np	nn	nn	nn	nn	np	np	nn	np	nn	nn	nn	nn	nn	np	nn	nn	nn	np	nn	np	np	np	nn	nn
Marker3364042	<efxeg>	fg	fg	ee	eg	ef	fg	ee	ef	ee	ee	fg	fg	fg	ee	ee	fg	ef	fg	eg	fg	fg	ef	eg	eg	ee	ef	ef	ef	eg	eg	ee	eg	ee	ee	ef	ef	ee	fg	ef	ef	ef	fg	ee	eg	eg	eg	ee	ee
Marker3488632	<hkxhk>	kk	kk	hh	hk	hk	kk	hh	hk	hh	hh	hk	kk	kk	hh	hh	kk	hk	kk	hk	kk	kk	hk	hk	hk	hh	hk	hk	hk	hk	hk	hh	hk	hh	hh	hk	hk	hh	kk	hk	hk	hk	kk	hh	hk	hk	hk	hh	hh
Marker3400012	<nnxnp>	np	np	nn	np	nn	np	nn	nn	nn	nn	np	np	np	nn	nn	np	nn	np	np	np	np	nn	np	np	nn	nn	nn	nn	np	np	nn	np	nn	nn	nn	nn	nn	np	nn	nn	nn	np	nn	np	np	np	nn	nn
Marker3470793	<hkxhk>	kk	kk	hh	hk	hk	kk	hh	hk	hh	hh	hk	kk	kk	hh	hh	kk	hk	kk	hk	kk	kk	hk	hk	hk	hh	hk	hk	hk	hk	hk	hh	hk	hh	hh	hk	hk	hh	kk	hk	hk	hk	kk	hh	hk	hk	hk	hh	hh
Marker3358605	<nnxnp>	np	np	nn	np	nn	np	nn	nn	nn	nn	np	np	np	nn	nn	np	nn	np	np	np	np	nn	np	np	nn	nn	nn	nn	np	np	nn	np	nn	nn	nn	nn	nn	np	nn	nn	nn	np	nn	np	np	np	nn	nn
Marker3376391	<lmxll>	lm	lm	ll	ll	lm	lm	ll	lm	ll	ll	ll	lm	lm	ll	ll	lm	lm	lm	ll	lm	lm	lm	lm	ll	ll	lm	lm	lm	ll	ll	ll	ll	ll	ll	lm	lm	ll	lm	lm	lm	lm	lm	ll	ll	ll	ll	ll	ll
Marker3404290	<lmxll>	lm	lm	ll	ll	lm	lm	ll	lm	ll	ll	ll	lm	lm	ll	lm	lm	lm	lm	ll	lm	lm	lm	lm	ll	ll	lm	lm	lm	ll	ll	ll	ll	ll	ll	lm	lm	ll	lm	lm	lm	lm	lm	ll	ll	ll	ll	ll	ll
Marker3408786	<lmxll>	lm	lm	ll	ll	lm	lm	ll	lm	ll	ll	ll	lm	lm	ll	lm	lm	lm	lm	ll	lm	lm	lm	lm	ll	ll	lm	lm	lm	ll	ll	ll	ll	ll	ll	lm	lm	ll	lm	lm	lm	lm	lm	ll	ll	ll	ll	ll	ll
Marker3494138	<lmxll>	lm	lm	ll	ll	lm	lm	ll	lm	ll	ll	ll	lm	lm	ll	lm	lm	lm	lm	ll	lm	lm	lm	lm	ll	ll	lm	lm	lm	ll	ll	ll	ll	ll	ll	lm	lm	ll	lm	lm	lm	lm	lm	ll	ll	ll	ll	ll	ll
Marker3398758	<lmxll>	lm	lm	ll	ll	lm	lm	ll	lm	ll	ll	ll	lm	lm	ll	lm	lm	lm	lm	ll	lm	lm	lm	lm	ll	ll	lm	lm	lm	ll	ll	ll	ll	ll	ll	lm	lm	ll	lm	lm	lm	lm	lm	ll	ll	ll	ll	ll	ll
Marker3406729	<lmxll>	lm	lm	ll	ll	lm	lm	ll	lm	ll	lm	ll	lm	lm	ll	lm	lm	lm	lm	ll	lm	lm	lm	lm	ll	ll	lm	lm	lm	ll	ll	ll	ll	ll	ll	lm	lm	ll	lm	lm	lm	lm	lm	ll	ll	ll	ll	ll	ll
Marker3421368	<lmxll>	lm	lm	ll	ll	lm	lm	ll	lm	ll	lm	ll	lm	lm	ll	lm	lm	lm	lm	ll	lm	lm	lm	lm	ll	ll	lm	lm	lm	ll	ll	ll	ll	ll	ll	lm	lm	ll	lm	lm	lm	lm	lm	ll	ll	ll	ll	ll	ll
Marker3361064	<lmxll>	lm	lm	ll	ll	lm	lm	ll	lm	ll	lm	ll	lm	lm	ll	lm	lm	lm	lm	ll	lm	lm	lm	lm	ll	ll	lm	lm	lm	lm	ll	ll	ll	ll	ll	lm	lm	ll	lm	lm	lm	lm	lm	ll	ll	ll	ll	ll	ll
Marker3481186	<lmxll>	lm	lm	ll	ll	lm	lm	ll	lm	ll	lm	ll	lm	lm	ll	lm	lm	lm	lm	ll	lm	lm	lm	lm	ll	ll	lm	lm	lm	lm	ll	ll	ll	ll	ll	lm	lm	ll	lm	lm	lm	lm	lm	ll	ll	ll	ll	ll	ll
Marker3362830	<lmxll>	lm	lm	ll	ll	lm	lm	ll	lm	ll	lm	ll	lm	lm	ll	lm	lm	lm	lm	ll	ll	lm	lm	lm	ll	ll	lm	lm	lm	lm	ll	ll	ll	ll	ll	lm	lm	ll	lm	lm	lm	lm	lm	ll	ll	ll	ll	ll	ll
Marker3457628	<lmxll>	lm	lm	ll	ll	lm	lm	ll	lm	ll	lm	ll	lm	lm	ll	lm	lm	lm	lm	ll	ll	lm	lm	lm	ll	ll	lm	lm	lm	ll	ll	ll	ll	ll	ll	lm	lm	ll	lm	lm	lm	lm	lm	ll	ll	ll	ll	ll	ll
Marker3355785	<lmxll>	lm	lm	ll	ll	lm	lm	ll	lm	ll	lm	ll	lm	lm	ll	lm	lm	lm	lm	ll	ll	lm	lm	lm	ll	ll	lm	lm	lm	ll	ll	ll	ll	ll	ll	lm	lm	ll	lm	lm	lm	lm	lm	ll	ll	ll	ll	ll	ll
Marker3426844	<lmxll>	lm	lm	ll	ll	ll	lm	ll	lm	ll	lm	ll	lm	lm	ll	lm	lm	lm	lm	ll	ll	lm	lm	lm	ll	ll	lm	lm	lm	lm	ll	ll	ll	ll	lm	lm	lm	ll	lm	lm	lm	lm	lm	ll	ll	ll	lm	ll	ll
Marker3476527	<lmxll>	lm	lm	ll	ll	ll	lm	ll	lm	ll	lm	ll	lm	lm	ll	lm	lm	lm	lm	ll	ll	lm	lm	lm	ll	ll	lm	lm	lm	ll	ll	ll	ll	ll	lm	lm	lm	ll	lm	lm	lm	lm	lm	ll	ll	ll	lm	ll	ll
Marker3474986	<lmxll>	lm	lm	ll	ll	ll	lm	ll	lm	ll	lm	ll	lm	lm	ll	lm	lm	lm	lm	ll	ll	lm	lm	lm	ll	ll	lm	lm	lm	ll	ll	ll	ll	ll	lm	lm	lm	ll	lm	lm	lm	lm	lm	ll	ll	ll	lm	ll	ll
Marker3367281	<lmxll>	lm	lm	ll	ll	ll	lm	ll	lm	ll	lm	ll	lm	lm	ll	lm	lm	lm	lm	ll	ll	lm	lm	lm	ll	ll	lm	lm	lm	ll	ll	ll	ll	ll	lm	lm	lm	ll	lm	lm	lm	lm	lm	ll	ll	ll	lm	ll	ll
Marker3470292	<lmxll>	lm	lm	ll	ll	ll	lm	ll	lm	ll	lm	ll	lm	lm	ll	lm	lm	lm	lm	ll	ll	lm	lm	lm	ll	ll	lm	lm	lm	ll	ll	ll	ll	ll	lm	lm	lm	ll	lm	lm	lm	lm	lm	ll	ll	ll	lm	ll	ll
Marker3418153	<lmxll>	lm	lm	ll	ll	ll	lm	ll	lm	ll	ll	ll	lm	lm	ll	lm	lm	lm	lm	ll	ll	lm	lm	lm	ll	ll	lm	lm	lm	ll	ll	ll	ll	ll	lm	lm	lm	ll	lm	lm	lm	lm	lm	ll	ll	ll	lm	ll	ll
Marker3487429	<lmxll>	lm	lm	ll	ll	ll	lm	ll	lm	ll	ll	ll	lm	lm	ll	lm	lm	lm	lm	ll	ll	lm	lm	lm	ll	ll	lm	lm	lm	ll	ll	ll	ll	ll	lm	lm	lm	ll	lm	lm	lm	lm	lm	ll	ll	ll	lm	ll	ll
Marker3511497	<lmxll>	ll	ll	lm	lm	lm	ll	lm	ll	lm	lm	lm	ll	ll	lm	ll	ll	ll	ll	lm	lm	ll	ll	ll	lm	lm	ll	ll	ll	lm	lm	lm	lm	lm	ll	ll	ll	lm	ll	ll	ll	ll	ll	lm	lm	lm	ll	lm	lm
Marker3482049	<lmxll>	lm	lm	ll	ll	ll	lm	ll	lm	ll	ll	ll	lm	lm	ll	lm	lm	lm	lm	ll	ll	lm	lm	lm	ll	ll	lm	lm	lm	ll	ll	ll	ll	ll	lm	lm	lm	ll	lm	lm	lm	lm	lm	ll	ll	ll	lm	ll	ll
Marker3381686	<lmxll>	lm	lm	ll	ll	ll	lm	ll	lm	ll	ll	ll	lm	lm	ll	lm	lm	lm	lm	ll	ll	lm	lm	lm	ll	ll	lm	lm	lm	ll	ll	ll	ll	ll	lm	lm	lm	ll	lm	lm	lm	lm	lm	ll	ll	ll	lm	ll	ll
Marker3429107	<lmxll>	lm	lm	ll	ll	ll	lm	ll	lm	ll	ll	ll	lm	lm	ll	lm	lm	lm	lm	ll	ll	lm	lm	lm	ll	ll	lm	lm	lm	ll	ll	ll	ll	ll	lm	lm	lm	ll	lm	lm	lm	lm	lm	ll	ll	ll	lm	ll	ll
Marker3401394	<lmxll>	lm	lm	ll	ll	ll	lm	ll	lm	ll	ll	ll	lm	lm	ll	lm	lm	lm	lm	ll	ll	lm	lm	lm	ll	ll	lm	lm	lm	ll	ll	ll	ll	ll	lm	lm	lm	ll	lm	lm	lm	lm	lm	ll	ll	ll	lm	ll	ll
Marker3420598	<lmxll>	lm	lm	ll	ll	ll	lm	ll	lm	ll	ll	ll	lm	lm	ll	lm	lm	lm	lm	ll	ll	lm	lm	lm	ll	ll	lm	lm	lm	ll	ll	ll	ll	ll	lm	lm	lm	ll	lm	lm	lm	lm	lm	ll	ll	ll	lm	ll	ll
Marker3350788	<lmxll>	lm	lm	ll	ll	ll	lm	ll	lm	ll	ll	ll	lm	lm	ll	lm	lm	lm	lm	ll	ll	lm	lm	lm	ll	ll	lm	lm	lm	ll	ll	ll	ll	ll	lm	lm	lm	ll	lm	lm	lm	lm	lm	ll	ll	ll	lm	ll	ll
Marker3434155	<lmxll>	lm	lm	ll	ll	lm	lm	ll	lm	ll	ll	ll	lm	lm	ll	lm	lm	lm	lm	ll	ll	lm	lm	lm	ll	ll	lm	lm	lm	ll	lm	ll	lm	ll	lm	lm	lm	ll	lm	lm	lm	lm	lm	ll	ll	ll	lm	ll	ll
Marker3486752	<lmxll>	lm	lm	ll	ll	ll	lm	ll	lm	ll	ll	ll	lm	lm	ll	lm	lm	lm	lm	ll	ll	lm	lm	lm	ll	ll	lm	lm	lm	ll	lm	ll	lm	ll	lm	lm	lm	ll	lm	lm	lm	lm	lm	ll	ll	ll	lm	ll	ll
Marker3462730	<lmxll>	ll	lm	ll	ll	lm	lm	lm	lm	lm	ll	ll	lm	lm	ll	lm	ll	lm	lm	ll	ll	lm	lm	lm	ll	lm	lm	lm	ll	ll	lm	ll	lm	ll	ll	lm	ll	ll	lm	lm	lm	lm	lm	ll	ll	ll	lm	ll	lm
Marker3453668	<lmxll>	ll	lm	ll	ll	lm	lm	lm	lm	lm	ll	ll	lm	lm	ll	lm	ll	lm	lm	ll	ll	lm	lm	lm	ll	lm	lm	lm	ll	ll	ll	ll	ll	ll	ll	lm	ll	ll	lm	lm	lm	lm	lm	ll	ll	ll	lm	ll	lm
Marker822280	<nnxnp>	np	np	np	nn	nn	np	np	np	nn	nn	nn	nn	nn	nn	nn	nn	nn	nn	nn	np	np	np	np	nn	nn	nn	np	nn	nn	nn	np	np	np	nn	nn	np	np	nn	np	nn	np	np	nn	nn	np	nn	np	np
Marker811352	<lmxll>	ll	lm	ll	ll	lm	ll	lm	lm	lm	lm	ll	lm	lm	lm	ll	lm	ll	ll	lm	ll	ll	lm	ll	ll	ll	ll	ll	lm	ll	lm	ll	ll	lm	lm	lm	lm	ll	ll	ll	ll	ll	lm	ll	ll	ll	ll	lm	lm
Marker716857	<nnxnp>	np	np	np	nn	nn	np	np	np	nn	nn	nn	nn	nn	nn	nn	nn	nn	nn	nn	np	np	np	np	nn	nn	nn	np	nn	nn	nn	np	np	np	nn	nn	np	np	nn	np	nn	np	np	nn	nn	np	nn	np	np
Marker751668	<nnxnp>	np	np	np	nn	nn	np	np	np	nn	nn	nn	nn	nn	nn	nn	nn	nn	nn	nn	np	np	np	np	nn	nn	nn	np	nn	nn	nn	np	np	np	nn	nn	np	np	nn	np	nn	np	np	nn	nn	np	nn	np	np
Marker825979	<nnxnp>	np	nn	np	nn	nn	np	np	np	nn	nn	nn	nn	nn	nn	nn	nn	nn	nn	nn	np	np	np	np	nn	nn	nn	np	nn	nn	nn	np	np	np	nn	nn	np	np	nn	np	nn	np	np	nn	nn	np	nn	np	np
Marker673628	<nnxnp>	np	nn	np	nn	nn	np	np	np	nn	nn	nn	nn	nn	nn	nn	nn	nn	nn	nn	np	np	np	np	nn	nn	nn	np	nn	nn	nn	np	np	np	nn	nn	np	np	nn	np	nn	np	np	nn	nn	np	nn	np	np
Marker785386	<lmxll>	ll	lm	ll	ll	lm	ll	lm	lm	lm	lm	ll	lm	lm	lm	ll	lm	ll	ll	lm	ll	ll	lm	ll	ll	ll	ll	lm	lm	ll	ll	ll	ll	lm	lm	ll	lm	ll	ll	ll	ll	ll	lm	ll	ll	ll	ll	lm	lm
Marker802353	<nnxnp>	np	nn	np	nn	nn	np	np	np	nn	nn	nn	nn	nn	nn	nn	nn	nn	nn	nn	np	np	np	np	nn	nn	nn	np	nn	nn	nn	np	np	np	nn	nn	np	np	nn	np	nn	np	np	nn	nn	np	nn	np	np
Marker837938	<nnxnp>	np	nn	np	nn	nn	np	np	np	nn	nn	nn	nn	nn	nn	nn	nn	nn	nn	nn	np	np	np	np	nn	nn	nn	np	nn	nn	nn	np	np	np	nn	nn	np	np	nn	np	nn	np	np	nn	nn	np	nn	np	np
Marker684569	<nnxnp>	np	nn	np	nn	nn	np	np	np	nn	nn	nn	nn	nn	nn	nn	nn	nn	nn	nn	np	np	np	np	nn	nn	nn	np	nn	nn	nn	np	np	np	nn	nn	np	np	nn	np	nn	np	np	nn	nn	np	nn	np	np
Marker805002	<nnxnp>	np	nn	np	nn	nn	np	np	np	nn	nn	nn	nn	nn	nn	nn	nn	nn	nn	nn	np	np	np	np	nn	nn	nn	np	nn	nn	nn	np	np	np	nn	nn	np	np	nn	np	nn	np	np	nn	nn	np	nn	np	np
Marker751464	<nnxnp>	np	np	np	nn	nn	np	np	np	nn	nn	nn	nn	nn	nn	nn	nn	nn	nn	nn	np	np	np	np	nn	nn	nn	np	nn	nn	nn	np	np	np	nn	nn	np	np	nn	np	nn	np	np	nn	nn	np	nn	np	np
Marker762422	<nnxnp>	np	np	np	nn	nn	np	np	np	nn	nn	nn	nn	nn	nn	nn	nn	nn	nn	nn	np	np	np	np	nn	nn	nn	np	nn	nn	nn	np	np	np	nn	nn	np	np	nn	np	nn	np	np	nn	nn	np	nn	np	np
Marker771185	<nnxnp>	np	np	np	nn	nn	np	np	np	nn	nn	nn	nn	nn	nn	nn	nn	nn	nn	nn	np	np	np	np	nn	nn	nn	np	nn	nn	nn	np	np	np	nn	nn	np	np	nn	np	nn	np	np	nn	nn	np	nn	np	np
Marker757587	<nnxnp>	np	np	np	nn	nn	np	np	np	nn	nn	nn	nn	nn	nn	nn	nn	nn	nn	nn	np	np	np	np	nn	nn	nn	np	nn	nn	nn	np	np	np	nn	nn	np	np	nn	np	nn	np	np	nn	nn	np	nn	np	np
Marker743491	<nnxnp>	np	np	np	nn	nn	np	np	np	nn	nn	nn	nn	nn	nn	nn	nn	nn	nn	nn	np	np	np	np	nn	nn	nn	np	nn	nn	nn	np	np	np	nn	nn	np	np	nn	np	nn	np	np	nn	nn	np	nn	np	np
Marker845700	<nnxnp>	np	np	np	np	nn	np	np	np	np	nn	nn	nn	nn	np	nn	np	nn	nn	nn	np	np	np	np	nn	nn	nn	np	nn	nn	nn	np	np	np	np	nn	np	np	nn	np	np	np	np	nn	nn	np	nn	np	np
Marker675843	<nnxnp>	np	np	np	np	--	np	np	np	np	nn	nn	nn	nn	np	nn	np	nn	nn	nn	np	np	np	np	nn	nn	nn	np	nn	nn	nn	np	np	np	np	nn	np	np	nn	np	np	np	np	nn	nn	np	nn	np	np
Marker758475	<nnxnp>	np	np	np	np	np	np	np	np	np	nn	nn	nn	nn	np	nn	np	nn	nn	nn	np	np	np	np	nn	nn	nn	np	nn	nn	nn	np	np	np	np	nn	np	np	nn	np	np	np	np	nn	nn	np	nn	np	np
Marker718302	<nnxnp>	np	np	np	np	np	np	np	np	np	nn	nn	nn	nn	np	nn	np	nn	nn	nn	np	np	np	np	nn	nn	nn	np	nn	nn	nn	np	np	np	np	nn	np	np	nn	np	np	np	np	nn	nn	np	nn	np	np
Marker817496	<nnxnp>	np	np	np	np	np	np	np	np	np	nn	nn	nn	nn	np	nn	np	nn	nn	nn	np	np	np	np	nn	nn	nn	np	nn	nn	nn	np	np	np	np	nn	np	np	nn	np	np	np	np	nn	nn	np	nn	np	np
Marker717471	<nnxnp>	np	np	np	np	np	np	np	np	np	nn	np	nn	nn	np	nn	np	nn	nn	nn	np	np	np	np	nn	nn	nn	np	nn	nn	nn	np	np	np	np	nn	np	np	nn	np	np	np	np	nn	nn	np	nn	np	np
Marker714712	<nnxnp>	np	np	np	np	nn	np	np	np	np	nn	np	nn	nn	np	nn	np	nn	nn	nn	np	np	np	np	nn	nn	nn	np	nn	nn	nn	np	np	np	np	nn	np	np	nn	np	np	np	np	nn	nn	np	nn	np	np
Marker803877	<nnxnp>	np	np	np	np	nn	np	np	np	np	nn	np	nn	nn	np	nn	np	nn	nn	nn	np	np	np	np	nn	nn	nn	np	nn	nn	nn	np	np	np	np	nn	np	np	nn	np	np	np	np	nn	nn	np	nn	np	np
Marker773770	<nnxnp>	np	np	np	np	np	np	np	np	np	np	np	nn	nn	np	nn	np	nn	nn	nn	np	np	np	np	nn	nn	nn	np	nn	nn	nn	np	np	np	np	nn	np	np	nn	np	np	np	np	nn	nn	np	nn	np	np
Marker677438	<nnxnp>	np	np	np	np	np	np	np	np	np	np	np	nn	nn	np	nn	np	nn	nn	nn	np	np	np	np	nn	nn	nn	np	nn	nn	nn	np	np	np	np	nn	np	np	nn	np	np	np	np	nn	nn	np	nn	np	np
Marker795390	<nnxnp>	np	np	np	np	np	np	np	np	np	np	np	nn	nn	np	nn	np	nn	nn	nn	np	np	np	np	nn	nn	nn	np	nn	nn	nn	np	np	np	np	nn	np	np	nn	np	np	np	np	nn	nn	np	nn	np	np
Marker812593	<nnxnp>	--	np	np	np	np	np	np	np	np	np	np	nn	nn	np	nn	np	nn	nn	nn	np	np	np	np	nn	nn	nn	np	nn	nn	nn	nn	np	np	np	nn	np	np	nn	np	np	np	np	nn	nn	np	nn	np	np
Marker777697	<nnxnp>	--	np	np	np	np	np	np	np	np	np	np	nn	nn	np	nn	np	nn	nn	nn	np	nn	np	np	nn	nn	nn	np	nn	nn	nn	nn	np	np	np	nn	np	np	nn	np	np	np	np	nn	nn	np	nn	np	np
Marker796521	<nnxnp>	--	np	np	np	np	np	np	np	np	np	np	nn	nn	np	nn	np	nn	nn	nn	np	nn	np	np	nn	nn	nn	np	nn	nn	nn	nn	np	np	np	nn	np	np	nn	np	np	np	np	nn	nn	np	nn	np	np
Marker769705	<nnxnp>	--	np	np	np	np	np	np	np	np	nn	np	nn	nn	np	nn	np	nn	nn	nn	np	np	np	np	nn	nn	nn	np	nn	nn	nn	nn	np	np	np	nn	np	np	nn	np	np	np	np	nn	nn	np	nn	np	np
Marker820683	<nnxnp>	--	np	np	np	np	np	np	np	np	nn	np	nn	nn	np	nn	np	nn	nn	nn	np	np	np	np	nn	nn	nn	np	nn	nn	nn	nn	np	np	np	nn	np	np	nn	np	np	np	np	nn	nn	np	nn	np	np
Marker698853	<lmxll>	lm	lm	lm	ll	ll	lm	ll	ll	ll	ll	ll	ll	ll	ll	lm	ll	lm	lm	ll	lm	lm	ll	lm	lm	lm	lm	--	ll	lm	lm	ll	lm	ll	ll	lm	ll	lm	lm	lm	lm	lm	ll	lm	lm	ll	lm	ll	ll
Marker735445	<lmxll>	lm	lm	lm	ll	ll	lm	ll	ll	ll	ll	ll	ll	ll	ll	lm	ll	lm	lm	ll	lm	lm	ll	lm	lm	lm	lm	ll	ll	lm	lm	ll	lm	ll	ll	lm	ll	lm	lm	lm	lm	lm	ll	lm	lm	ll	lm	ll	ll
Marker738507	<lmxll>	lm	lm	lm	ll	ll	lm	ll	ll	ll	ll	ll	ll	ll	ll	lm	ll	lm	lm	ll	lm	lm	ll	lm	lm	lm	lm	ll	ll	lm	lm	ll	ll	ll	ll	lm	ll	lm	lm	lm	lm	lm	ll	lm	lm	ll	lm	ll	ll
Marker769039	<lmxll>	lm	lm	lm	ll	ll	lm	ll	ll	ll	ll	ll	ll	ll	ll	lm	ll	lm	lm	ll	lm	lm	ll	lm	lm	lm	lm	ll	ll	lm	lm	ll	ll	ll	ll	lm	ll	lm	lm	lm	lm	lm	ll	lm	lm	ll	lm	ll	ll
Marker823706	<nnxnp>	--	np	np	np	np	np	np	np	np	nn	np	nn	nn	np	nn	np	nn	nn	nn	np	np	np	np	nn	nn	nn	np	nn	nn	nn	nn	np	np	np	nn	np	np	nn	np	np	np	np	nn	nn	np	nn	np	np
Marker699958	<nnxnp>	nn	np	np	np	np	np	np	np	np	nn	np	nn	nn	np	nn	np	nn	nn	nn	np	np	np	np	nn	nn	nn	np	nn	nn	nn	nn	np	--	np	nn	np	np	nn	np	np	np	np	nn	nn	np	nn	np	np
Marker701873	<lmxll>	lm	lm	lm	ll	ll	lm	ll	ll	ll	ll	ll	ll	ll	ll	lm	ll	lm	lm	ll	lm	lm	ll	lm	lm	lm	lm	ll	ll	lm	lm	ll	lm	ll	ll	lm	ll	lm	lm	lm	lm	lm	ll	lm	lm	ll	lm	lm	ll
Marker708820	<lmxll>	ll	ll	ll	lm	lm	ll	lm	lm	lm	--	lm	lm	lm	lm	ll	lm	ll	ll	lm	ll	ll	lm	ll	ll	ll	ll	lm	lm	ll	ll	lm	ll	lm	lm	ll	lm	ll	ll	ll	ll	ll	lm	ll	ll	lm	ll	ll	lm
Marker708006	<lmxll>	lm	lm	lm	ll	ll	lm	ll	ll	ll	lm	ll	ll	ll	ll	lm	ll	lm	lm	ll	lm	lm	ll	lm	lm	lm	lm	ll	ll	lm	lm	ll	lm	ll	ll	lm	ll	lm	lm	lm	lm	lm	ll	lm	lm	ll	lm	lm	ll
Marker700292	<lmxll>	lm	lm	lm	ll	ll	lm	ll	ll	ll	lm	ll	ll	ll	ll	lm	ll	lm	lm	ll	lm	lm	ll	lm	lm	lm	lm	ll	ll	lm	lm	ll	lm	ll	ll	lm	ll	lm	lm	lm	lm	lm	ll	lm	lm	ll	lm	lm	ll
Marker789295	<lmxll>	lm	lm	lm	ll	ll	lm	ll	ll	ll	ll	ll	ll	ll	ll	lm	ll	lm	lm	ll	lm	lm	ll	lm	lm	lm	lm	ll	ll	lm	lm	ll	lm	ll	ll	lm	ll	lm	lm	lm	lm	lm	ll	lm	lm	ll	lm	lm	ll
Marker811429	<nnxnp>	nn	np	np	np	np	np	np	np	np	nn	np	nn	nn	np	nn	np	nn	nn	nn	np	np	np	np	nn	nn	nn	np	nn	nn	nn	nn	np	np	np	nn	nn	np	np	np	np	np	np	nn	nn	np	nn	np	np
Marker735223	<nnxnp>	--	np	np	np	--	--	--	np	--	nn	np	nn	nn	np	nn	np	nn	nn	nn	np	np	np	np	nn	nn	nn	--	nn	nn	nn	nn	np	--	np	nn	nn	np	np	np	--	np	np	nn	nn	np	nn	np	np
Marker676906	<lmxll>	lm	lm	lm	ll	ll	lm	ll	ll	ll	ll	ll	ll	ll	ll	lm	ll	lm	lm	ll	lm	lm	ll	lm	lm	lm	lm	ll	ll	lm	lm	ll	lm	ll	ll	lm	ll	lm	lm	lm	lm	lm	ll	lm	lm	ll	lm	lm	ll
Marker698412	<lmxll>	lm	lm	lm	ll	ll	lm	ll	ll	ll	ll	ll	ll	ll	ll	lm	ll	lm	lm	ll	lm	lm	ll	lm	lm	lm	lm	ll	ll	lm	lm	ll	lm	ll	ll	lm	ll	lm	lm	lm	lm	lm	ll	lm	lm	ll	lm	lm	ll
Marker734927	<lmxll>	lm	lm	lm	ll	ll	lm	ll	ll	ll	lm	ll	ll	ll	ll	lm	ll	lm	lm	ll	lm	lm	ll	lm	lm	lm	lm	ll	ll	lm	lm	ll	lm	ll	ll	lm	ll	lm	lm	lm	lm	lm	ll	lm	lm	ll	lm	lm	ll
Marker837070	<lmxll>	lm	lm	lm	ll	ll	lm	ll	ll	ll	lm	ll	ll	ll	ll	lm	ll	lm	lm	ll	lm	lm	ll	lm	lm	lm	lm	ll	ll	lm	lm	ll	lm	ll	ll	lm	ll	lm	lm	lm	lm	lm	ll	lm	lm	ll	lm	lm	ll
Marker792562	<lmxll>	lm	lm	lm	ll	ll	lm	ll	ll	ll	lm	ll	ll	ll	ll	lm	ll	lm	lm	ll	lm	lm	ll	lm	lm	lm	lm	ll	ll	lm	lm	ll	lm	ll	ll	lm	ll	lm	lm	lm	lm	lm	ll	lm	lm	ll	lm	lm	ll
Marker780736	<lmxll>	lm	lm	lm	ll	ll	lm	ll	ll	ll	lm	ll	ll	ll	ll	lm	ll	lm	lm	ll	lm	lm	ll	lm	lm	lm	lm	ll	ll	lm	lm	ll	lm	ll	ll	lm	ll	lm	lm	lm	lm	lm	ll	lm	lm	ll	lm	lm	ll
Marker825062	<nnxnp>	np	nn	nn	nn	nn	nn	nn	nn	nn	np	nn	np	np	nn	np	nn	np	np	np	nn	nn	nn	nn	np	np	np	nn	np	np	np	np	nn	nn	nn	np	np	nn	nn	nn	nn	nn	nn	np	np	np	np	nn	nn
Marker677663	<nnxnp>	np	nn	nn	nn	nn	nn	nn	nn	nn	np	nn	np	np	nn	np	nn	np	np	np	nn	nn	nn	nn	np	np	np	nn	np	np	np	np	nn	nn	nn	np	np	nn	nn	nn	nn	nn	nn	np	np	np	np	nn	nn
Marker804722	<nnxnp>	np	nn	nn	np	nn	nn	nn	nn	nn	np	np	np	np	nn	np	nn	np	np	np	nn	nn	nn	nn	np	np	np	np	np	np	np	np	nn	nn	nn	np	np	nn	nn	nn	nn	nn	nn	np	np	np	np	nn	nn
Marker815397	<nnxnp>	np	nn	nn	np	nn	nn	nn	nn	nn	np	np	np	np	nn	np	nn	np	np	np	nn	nn	nn	nn	np	np	np	nn	np	np	np	np	nn	nn	nn	np	np	nn	nn	nn	nn	nn	nn	np	np	np	np	nn	nn
Marker833906	<lmxll>	lm	lm	lm	ll	ll	lm	ll	ll	ll	lm	ll	ll	ll	ll	lm	ll	lm	lm	ll	lm	lm	ll	lm	lm	lm	lm	ll	ll	lm	lm	ll	ll	lm	lm	lm	ll	lm	lm	lm	lm	lm	ll	lm	ll	ll	lm	ll	ll
Marker715724	<lmxll>	lm	lm	lm	ll	ll	lm	ll	ll	ll	lm	ll	ll	ll	ll	lm	ll	lm	lm	ll	lm	lm	ll	lm	lm	lm	lm	ll	ll	lm	lm	ll	ll	lm	lm	lm	ll	lm	lm	lm	lm	lm	ll	lm	ll	ll	lm	ll	ll
Marker725352	<lmxll>	lm	lm	lm	ll	ll	lm	ll	ll	ll	lm	ll	ll	ll	ll	lm	ll	lm	lm	ll	lm	lm	ll	lm	lm	lm	lm	ll	ll	lm	lm	ll	ll	lm	lm	lm	ll	lm	lm	lm	lm	lm	ll	lm	ll	ll	lm	ll	ll
Marker730359	<lmxll>	ll	ll	ll	lm	lm	ll	lm	lm	lm	ll	lm	lm	lm	lm	ll	lm	ll	ll	lm	ll	ll	lm	ll	ll	ll	ll	lm	lm	ll	ll	lm	lm	ll	ll	ll	lm	ll	ll	ll	ll	ll	lm	ll	lm	lm	ll	lm	lm
Marker717638	<lmxll>	lm	lm	lm	ll	ll	lm	ll	ll	ll	lm	ll	ll	ll	ll	lm	ll	lm	lm	ll	lm	lm	ll	lm	lm	lm	lm	ll	ll	lm	lm	ll	ll	lm	lm	lm	ll	lm	lm	lm	lm	lm	ll	lm	ll	ll	lm	ll	ll
Marker686712	<lmxll>	lm	lm	lm	ll	ll	lm	ll	ll	ll	ll	ll	ll	ll	ll	lm	ll	lm	lm	ll	lm	lm	ll	lm	lm	lm	lm	ll	ll	lm	lm	ll	ll	lm	lm	lm	ll	lm	lm	lm	lm	lm	ll	lm	ll	ll	lm	ll	ll
Marker736400	<lmxll>	lm	lm	lm	ll	ll	lm	ll	ll	ll	ll	ll	ll	ll	ll	lm	ll	lm	lm	ll	lm	lm	ll	lm	lm	lm	lm	ll	ll	lm	lm	ll	ll	lm	lm	lm	ll	lm	lm	lm	lm	lm	ll	lm	ll	ll	lm	ll	ll
Marker742688	<lmxll>	lm	lm	--	ll	ll	lm	ll	ll	ll	ll	ll	ll	ll	ll	lm	ll	lm	lm	ll	lm	lm	ll	lm	lm	lm	lm	ll	ll	lm	lm	ll	ll	lm	lm	lm	ll	lm	lm	lm	lm	lm	ll	lm	ll	ll	lm	ll	ll
Marker785055	<lmxll>	lm	lm	--	ll	ll	lm	ll	ll	ll	ll	ll	ll	ll	ll	lm	ll	lm	lm	ll	lm	lm	ll	lm	lm	lm	lm	ll	ll	lm	lm	ll	ll	lm	lm	lm	ll	lm	lm	lm	lm	lm	ll	lm	ll	ll	lm	ll	ll
Marker805027	<lmxll>	lm	lm	ll	ll	ll	lm	ll	ll	ll	ll	ll	ll	ll	ll	lm	ll	lm	lm	ll	lm	lm	ll	lm	lm	lm	lm	ll	ll	lm	lm	ll	ll	lm	lm	lm	ll	lm	lm	lm	lm	lm	ll	lm	ll	ll	lm	ll	ll
Marker710528	<lmxll>	lm	lm	ll	ll	ll	lm	ll	ll	ll	ll	ll	ll	ll	ll	lm	ll	lm	lm	ll	lm	lm	ll	lm	lm	lm	lm	lm	ll	lm	lm	ll	ll	lm	lm	lm	ll	lm	lm	lm	lm	lm	ll	lm	ll	ll	lm	ll	ll
Marker833691	<nnxnp>	nn	nn	nn	np	np	nn	nn	nn	nn	np	np	np	np	nn	np	nn	np	np	np	nn	np	nn	nn	np	np	np	nn	np	np	np	np	nn	nn	nn	np	nn	nn	np	nn	nn	nn	nn	np	np	np	np	nn	nn
Marker703194	<nnxnp>	nn	nn	nn	np	np	nn	nn	nn	nn	np	np	np	np	nn	np	nn	np	np	np	nn	nn	nn	nn	np	np	np	nn	np	np	np	np	nn	nn	nn	np	nn	nn	np	nn	nn	nn	nn	np	np	np	np	nn	nn
Marker794219	<lmxll>	lm	lm	ll	ll	ll	lm	ll	ll	ll	ll	ll	ll	ll	ll	lm	ll	lm	lm	ll	lm	lm	ll	lm	lm	lm	lm	ll	ll	lm	lm	ll	ll	lm	lm	lm	ll	lm	lm	lm	lm	lm	ll	lm	ll	ll	lm	ll	ll
Marker736911	<lmxll>	lm	lm	ll	ll	ll	lm	ll	ll	ll	ll	ll	ll	ll	ll	lm	ll	lm	lm	ll	lm	lm	ll	lm	lm	lm	lm	lm	ll	lm	lm	ll	ll	lm	lm	lm	ll	lm	lm	lm	lm	lm	ll	lm	ll	ll	lm	ll	ll
Marker824388	<lmxll>	lm	lm	ll	ll	ll	lm	ll	ll	ll	ll	ll	ll	ll	ll	lm	ll	lm	lm	ll	lm	lm	ll	lm	lm	lm	lm	lm	ll	lm	lm	ll	ll	lm	lm	lm	ll	lm	lm	lm	lm	lm	ll	lm	ll	ll	lm	ll	ll
Marker785273	<nnxnp>	nn	nn	nn	np	np	nn	nn	nn	np	np	np	np	np	np	np	nn	np	np	np	nn	nn	nn	nn	np	np	np	nn	np	np	np	np	nn	nn	np	np	nn	nn	np	nn	np	nn	nn	np	np	np	np	nn	nn
Marker737602	<efxeg>	ef	ef	ee	eg	eg	ef	ee	ee	eg	eg	eg	eg	eg	eg	fg	ee	fg	fg	eg	ef	ef	ee	ef	fg	fg	fg	ef	eg	fg	fg	eg	ee	ef	fg	fg	ee	ef	fg	ef	fg	ef	ee	fg	eg	eg	fg	ee	ee
Marker706301	<efxeg>	ef	ef	ee	eg	eg	ef	ee	ee	eg	eg	eg	eg	eg	eg	fg	ee	fg	fg	eg	ef	--	ef	ef	fg	fg	fg	ef	eg	fg	fg	eg	ee	ef	fg	fg	ee	ef	fg	ef	fg	ef	ee	fg	eg	eg	fg	ee	ee
Marker776286	<nnxnp>	nn	nn	nn	np	np	nn	nn	nn	np	np	np	np	np	np	np	nn	np	np	np	nn	np	nn	nn	np	np	np	nn	np	np	np	np	nn	nn	np	np	nn	nn	np	nn	np	nn	nn	np	np	np	np	nn	nn
Marker766453	<nnxnp>	nn	nn	nn	np	np	nn	nn	nn	np	np	np	np	np	np	np	nn	np	np	np	nn	np	nn	nn	np	np	np	nn	np	np	np	np	nn	nn	np	np	nn	nn	np	nn	np	nn	nn	np	np	np	np	nn	nn
Marker720223	<lmxll>	lm	lm	ll	ll	ll	lm	ll	ll	ll	ll	ll	ll	ll	ll	lm	ll	lm	lm	ll	lm	lm	lm	lm	lm	lm	lm	lm	ll	lm	lm	ll	ll	lm	lm	lm	ll	lm	lm	lm	lm	lm	ll	lm	ll	ll	lm	ll	ll
Marker776659	<nnxnp>	nn	nn	nn	np	np	nn	nn	nn	np	np	np	np	np	np	np	nn	np	np	np	nn	np	nn	nn	np	np	np	nn	np	np	np	np	nn	nn	np	np	nn	nn	np	nn	np	nn	nn	np	np	np	np	nn	nn
Marker805343	<lmxll>	lm	lm	ll	ll	ll	lm	ll	ll	ll	lm	ll	ll	ll	ll	lm	ll	lm	lm	ll	lm	lm	lm	lm	lm	lm	lm	lm	ll	lm	lm	ll	ll	lm	lm	lm	ll	lm	lm	lm	lm	lm	ll	lm	ll	ll	lm	ll	ll
Marker714903	<lmxll>	lm	lm	ll	ll	ll	lm	ll	ll	ll	lm	ll	ll	ll	ll	lm	ll	lm	lm	ll	lm	lm	lm	lm	lm	lm	lm	lm	ll	lm	lm	ll	ll	lm	lm	lm	ll	lm	lm	lm	lm	lm	ll	lm	ll	ll	lm	ll	ll
Marker673409	<nnxnp>	nn	nn	nn	np	np	nn	nn	nn	np	np	np	np	np	np	np	nn	np	np	np	nn	np	nn	nn	np	np	np	nn	np	np	np	np	nn	nn	np	np	nn	nn	np	nn	np	nn	nn	np	np	np	np	nn	nn
Marker789202	<nnxnp>	nn	nn	nn	np	np	nn	nn	nn	np	np	np	np	np	np	np	np	np	np	np	nn	np	nn	nn	np	np	np	nn	np	np	np	np	nn	nn	np	np	nn	nn	np	nn	np	nn	nn	np	np	np	np	nn	nn
Marker689564	<nnxnp>	nn	nn	nn	np	np	nn	nn	nn	np	np	np	np	np	np	np	np	np	np	np	nn	np	nn	nn	np	np	np	nn	np	np	np	np	nn	nn	np	np	nn	nn	np	nn	np	nn	nn	np	np	np	np	nn	nn
Marker684178	<hkxhk>	hk	hh	kk	hh	hk	hk	kk	kk	hk	hh	hh	hk	hk	hk	hh	hk	hh	hk	hk	hk	hk	hk	hk	hh	hh	hh	hk	hk	hh	hh	hk	kk	hh	hh	hh	kk	hk	hh	hk	hh	hk	kk	hh	hk	hk	hh	kk	kk
Marker836119	<hkxhk>	hk	hh	kk	hh	hk	hk	kk	kk	hk	hh	hh	hk	hk	hk	hh	hk	hh	hk	hk	hk	hk	hk	hk	hh	hh	hh	hk	hk	hh	hh	hk	kk	hh	hh	hh	kk	hk	hh	hk	hh	hk	kk	hh	hk	hk	hh	kk	kk
Marker768094	<hkxhk>	hk	hh	kk	--	hk	hk	kk	kk	hk	hh	hh	hk	hk	hk	hh	hk	hh	hk	--	hk	hk	hk	hk	hh	hh	hh	hk	hk	hh	hh	hk	kk	hh	hh	hh	kk	hk	hh	hk	hh	hk	kk	hh	hk	hk	hh	kk	kk
Marker757435	<hkxhk>	hk	hh	kk	hh	hk	hk	kk	kk	hk	hh	hh	hk	hk	hk	hh	hk	hh	hk	hk	hk	hk	hk	hk	hh	hh	hh	hk	hk	hh	hh	hk	kk	hh	hh	hh	kk	hk	hh	hk	hh	hk	kk	hh	hk	hk	hh	kk	kk
Marker701714	<hkxhk>	hk	kk	hh	kk	hk	hk	hh	hh	hk	kk	kk	hk	hk	hk	kk	hk	kk	hk	hk	hk	hk	hk	hk	kk	kk	kk	hk	hk	kk	kk	hk	hh	kk	kk	kk	hh	hk	kk	hk	kk	hk	hh	kk	hk	hk	kk	hh	hh
Marker707861	<hkxhk>	hk	kk	hh	kk	hk	hk	hh	hh	hk	kk	kk	hk	hk	hk	kk	hk	kk	hk	hk	hk	hk	hk	hk	kk	kk	kk	hk	hk	kk	kk	hk	hh	kk	kk	kk	hh	hk	kk	hk	kk	hk	hh	hk	hk	hk	kk	hh	hh
Marker774591	<nnxnp>	nn	np	nn	np	np	nn	nn	nn	np	np	np	np	np	np	np	np	np	np	np	nn	np	nn	nn	np	np	np	nn	np	np	np	np	nn	np	np	np	nn	nn	np	nn	np	nn	nn	np	np	np	np	nn	nn
Marker706698	<nnxnp>	nn	np	nn	np	np	nn	nn	nn	np	np	np	np	np	np	np	np	np	np	np	nn	np	nn	nn	np	np	np	nn	np	np	np	np	nn	np	np	np	nn	nn	np	nn	np	nn	nn	np	np	np	np	nn	nn
Marker805132	<nnxnp>	nn	np	nn	np	np	nn	nn	nn	np	np	np	np	np	np	np	np	np	np	np	nn	np	nn	nn	np	np	np	nn	np	np	np	np	nn	np	np	np	nn	nn	np	nn	np	nn	nn	np	np	np	np	nn	nn
Marker840222	<lmxll>	lm	lm	ll	ll	ll	lm	ll	ll	ll	lm	ll	ll	ll	ll	lm	ll	lm	ll	lm	lm	lm	lm	lm	lm	lm	lm	lm	ll	lm	lm	ll	ll	lm	lm	lm	ll	lm	lm	lm	lm	lm	ll	ll	ll	ll	lm	ll	ll
Marker817651	<lmxll>	lm	lm	ll	ll	ll	lm	ll	ll	ll	ll	ll	ll	ll	ll	lm	ll	lm	ll	ll	lm	lm	lm	lm	lm	lm	lm	lm	ll	lm	lm	ll	ll	lm	lm	lm	ll	lm	lm	lm	lm	lm	ll	ll	ll	ll	lm	ll	ll
Marker829569	<lmxll>	lm	lm	ll	ll	ll	lm	ll	ll	ll	ll	ll	ll	ll	ll	lm	ll	lm	ll	ll	lm	lm	lm	lm	lm	lm	lm	lm	ll	lm	lm	ll	ll	lm	lm	lm	ll	lm	lm	lm	lm	lm	ll	ll	ll	ll	lm	ll	ll
Marker773396	<lmxll>	lm	lm	ll	ll	ll	lm	ll	ll	ll	ll	ll	ll	ll	ll	lm	ll	lm	ll	ll	lm	lm	lm	lm	lm	lm	lm	lm	ll	lm	lm	ll	ll	lm	lm	lm	ll	lm	lm	lm	lm	lm	ll	ll	ll	ll	lm	ll	ll
Marker726130	<lmxll>	lm	lm	ll	ll	ll	lm	ll	ll	ll	ll	ll	ll	ll	ll	lm	ll	lm	ll	ll	lm	lm	lm	lm	lm	lm	lm	lm	ll	lm	lm	ll	ll	lm	lm	lm	ll	lm	lm	lm	lm	lm	ll	ll	ll	ll	lm	ll	ll
Marker795032	<lmxll>	lm	lm	ll	ll	ll	lm	ll	ll	ll	ll	ll	ll	ll	ll	lm	ll	lm	--	ll	lm	lm	lm	lm	lm	lm	lm	lm	ll	lm	lm	ll	ll	lm	lm	lm	ll	lm	lm	lm	lm	lm	ll	lm	ll	ll	lm	ll	ll
Marker686172	<lmxll>	lm	lm	ll	ll	ll	lm	ll	ll	ll	ll	ll	ll	ll	ll	lm	ll	lm	ll	ll	lm	lm	lm	lm	lm	lm	lm	lm	ll	lm	lm	ll	ll	lm	lm	lm	ll	lm	lm	lm	lm	lm	ll	ll	ll	ll	lm	ll	ll
Marker698278	<lmxll>	lm	lm	ll	ll	ll	lm	ll	ll	ll	ll	ll	ll	ll	ll	lm	ll	lm	ll	ll	lm	lm	lm	lm	lm	lm	lm	lm	ll	lm	lm	ll	ll	lm	lm	lm	ll	lm	lm	lm	lm	lm	ll	ll	ll	ll	lm	ll	ll
Marker767653	<lmxll>	lm	lm	ll	ll	ll	lm	ll	ll	ll	ll	ll	ll	ll	ll	lm	ll	lm	ll	lm	lm	lm	lm	lm	lm	lm	lm	lm	ll	lm	lm	ll	ll	lm	lm	lm	ll	lm	lm	lm	lm	lm	ll	ll	ll	ll	lm	ll	ll
Marker709915	<lmxll>	lm	lm	ll	ll	ll	lm	ll	ll	ll	lm	ll	ll	lm	ll	lm	ll	lm	ll	lm	lm	lm	lm	lm	lm	lm	lm	lm	ll	lm	lm	ll	lm	lm	lm	lm	ll	ll	lm	lm	lm	lm	ll	ll	ll	ll	lm	ll	ll
Marker814373	<lmxll>	lm	lm	ll	ll	ll	lm	ll	ll	ll	lm	ll	ll	lm	ll	lm	ll	lm	ll	lm	lm	lm	lm	lm	lm	lm	lm	lm	ll	lm	lm	lm	lm	lm	lm	lm	ll	ll	lm	lm	lm	lm	ll	ll	ll	ll	lm	ll	ll
Marker807627	<lmxll>	lm	lm	ll	ll	ll	lm	ll	ll	ll	lm	ll	ll	lm	ll	lm	ll	lm	ll	lm	lm	lm	lm	lm	lm	lm	lm	lm	ll	lm	lm	lm	lm	lm	lm	lm	ll	ll	lm	lm	lm	lm	ll	ll	ll	ll	lm	ll	ll
Marker825363	<lmxll>	lm	lm	ll	ll	ll	lm	ll	ll	ll	lm	ll	ll	lm	ll	lm	ll	lm	ll	lm	lm	lm	lm	lm	lm	lm	lm	lm	ll	lm	lm	ll	lm	lm	lm	lm	ll	ll	lm	lm	lm	lm	ll	ll	ll	ll	lm	ll	ll
Marker682816	<nnxnp>	np	nn	np	nn	nn	np	np	np	nn	nn	nn	nn	nn	nn	nn	nn	nn	np	nn	np	np	np	np	nn	nn	nn	np	nn	nn	nn	np	np	nn	nn	nn	np	nn	nn	np	nn	np	np	nn	nn	np	nn	np	np
Marker741580	<nnxnp>	np	nn	np	nn	nn	np	np	np	nn	nn	nn	nn	nn	nn	nn	nn	nn	np	nn	np	np	np	np	nn	nn	nn	np	nn	nn	nn	np	np	nn	nn	nn	np	nn	nn	np	nn	np	np	nn	nn	np	nn	np	np
Marker776673	<nnxnp>	np	nn	np	nn	nn	np	np	np	nn	nn	nn	nn	nn	nn	nn	nn	nn	np	nn	np	np	np	np	nn	nn	nn	np	nn	nn	nn	np	np	nn	nn	nn	np	nn	nn	np	nn	np	np	nn	nn	np	nn	np	np
Marker701415	<nnxnp>	--	nn	np	nn	nn	np	nn	np	nn	np	nn	nn	nn	nn	nn	nn	nn	np	nn	np	np	np	np	nn	nn	nn	np	nn	nn	nn	nn	np	nn	nn	nn	np	nn	nn	np	nn	np	np	nn	nn	np	np	np	np
Marker687733	<lmxll>	lm	lm	ll	--	ll	lm	ll	ll	ll	ll	--	ll	lm	ll	lm	ll	lm	ll	lm	lm	lm	lm	lm	ll	lm	lm	lm	ll	lm	ll	--	lm	lm	lm	ll	ll	ll	ll	ll	lm	lm	ll	ll	ll	ll	lm	ll	ll
Marker740921	<lmxll>	lm	lm	ll	--	ll	lm	ll	ll	ll	ll	--	ll	lm	ll	lm	ll	lm	ll	lm	lm	lm	lm	lm	ll	lm	lm	lm	ll	lm	ll	ll	lm	lm	lm	ll	ll	ll	ll	ll	lm	lm	ll	ll	ll	ll	lm	ll	ll
Marker808809	<lmxll>	lm	lm	ll	--	ll	lm	ll	ll	ll	ll	--	ll	lm	ll	lm	ll	lm	ll	lm	lm	lm	lm	lm	ll	lm	lm	lm	ll	lm	ll	ll	lm	lm	lm	ll	ll	ll	ll	ll	lm	lm	ll	ll	ll	ll	lm	ll	ll
Marker837180	<lmxll>	lm	lm	ll	--	ll	lm	ll	ll	ll	ll	--	ll	lm	ll	lm	ll	lm	ll	lm	lm	lm	lm	lm	ll	lm	lm	lm	ll	lm	ll	--	lm	lm	lm	ll	ll	ll	ll	ll	lm	lm	ll	ll	ll	--	lm	ll	ll
Marker765144	<nnxnp>	np	nn	np	nn	nn	np	np	np	nn	nn	nn	nn	nn	nn	nn	nn	nn	np	nn	np	np	np	np	nn	nn	nn	np	nn	nn	nn	np	np	nn	nn	nn	np	nn	nn	np	nn	np	np	nn	nn	np	np	np	np
Marker733486	<nnxnp>	np	nn	np	nn	nn	np	np	np	nn	nn	nn	nn	nn	nn	nn	nn	nn	np	nn	np	np	np	np	nn	nn	nn	np	nn	nn	nn	np	np	nn	nn	nn	np	nn	nn	np	nn	nn	np	nn	nn	np	np	np	np
Marker818729	<nnxnp>	np	nn	np	nn	nn	np	np	np	nn	nn	nn	nn	nn	nn	nn	nn	nn	np	nn	np	np	np	np	nn	nn	nn	np	nn	nn	nn	np	np	nn	nn	nn	np	nn	nn	np	nn	nn	np	nn	nn	np	np	np	np
Marker737124	<nnxnp>	np	nn	np	nn	nn	np	np	np	nn	nn	nn	nn	nn	nn	nn	nn	nn	np	nn	np	np	np	np	nn	nn	nn	np	nn	nn	nn	np	nn	nn	nn	nn	np	nn	nn	np	nn	nn	np	nn	nn	np	np	np	np
Marker751355	<lmxll>	lm	lm	ll	--	ll	lm	ll	ll	ll	ll	ll	ll	lm	ll	lm	ll	lm	ll	lm	lm	lm	lm	lm	ll	lm	lm	--	ll	lm	ll	ll	lm	lm	lm	ll	ll	--	ll	ll	--	lm	ll	ll	--	ll	lm	ll	ll
Marker674501	<nnxnp>	np	nn	np	nn	nn	np	np	np	nn	nn	nn	nn	nn	nn	nn	nn	nn	np	nn	np	np	np	np	nn	nn	nn	np	nn	nn	nn	np	nn	nn	nn	nn	np	nn	nn	np	nn	nn	np	nn	nn	np	np	np	np
Marker701116	<nnxnp>	np	nn	np	nn	nn	np	np	np	nn	nn	nn	nn	nn	nn	nn	nn	nn	np	nn	np	np	np	np	nn	nn	nn	np	nn	nn	nn	np	np	nn	nn	nn	np	nn	nn	np	nn	nn	np	nn	nn	np	np	np	np
Marker735189	<nnxnp>	np	nn	np	nn	nn	np	np	np	nn	nn	nn	nn	nn	nn	nn	nn	nn	np	nn	np	np	np	np	nn	nn	nn	np	nn	nn	nn	np	np	nn	nn	nn	np	nn	nn	np	nn	nn	np	nn	nn	np	np	np	np
Marker739747	<nnxnp>	np	nn	np	nn	nn	np	np	np	nn	nn	nn	nn	nn	nn	nn	nn	nn	np	nn	np	np	np	np	nn	nn	nn	np	nn	nn	nn	np	nn	nn	nn	nn	np	nn	nn	np	nn	nn	np	nn	nn	np	np	np	np
Marker755018	<lmxll>	lm	lm	ll	--	ll	lm	ll	ll	ll	ll	ll	ll	lm	ll	lm	ll	lm	ll	lm	lm	lm	lm	lm	ll	lm	lm	lm	ll	lm	ll	ll	lm	lm	lm	ll	ll	ll	ll	ll	ll	lm	ll	ll	ll	ll	ll	ll	ll
Marker811092	<nnxnp>	np	nn	np	nn	np	np	np	np	nn	nn	nn	nn	nn	nn	nn	nn	nn	np	nn	np	np	np	np	nn	nn	nn	np	nn	nn	nn	np	nn	nn	nn	nn	np	nn	nn	np	nn	nn	np	nn	nn	np	np	np	np
Marker707869	<lmxll>	lm	lm	ll	ll	ll	lm	ll	ll	ll	lm	ll	ll	lm	ll	lm	ll	lm	ll	lm	lm	lm	lm	lm	ll	lm	lm	lm	ll	lm	ll	ll	lm	lm	lm	ll	ll	--	ll	ll	ll	lm	ll	ll	ll	ll	ll	ll	ll
Marker715992	<nnxnp>	np	nn	np	nn	np	np	np	np	nn	nn	nn	nn	nn	nn	nn	nn	nn	np	nn	np	np	np	np	nn	nn	nn	np	nn	nn	nn	np	nn	nn	nn	nn	np	nn	nn	np	nn	nn	np	nn	nn	np	np	np	np
Marker710865	<nnxnp>	np	nn	np	nn	np	np	np	np	nn	nn	nn	nn	nn	nn	nn	nn	nn	np	nn	np	np	np	np	nn	nn	nn	np	nn	nn	nn	np	nn	nn	nn	nn	np	nn	nn	np	nn	nn	np	nn	nn	np	np	np	np
Marker797867	<nnxnp>	np	nn	np	nn	np	np	np	np	nn	nn	nn	nn	nn	nn	nn	nn	nn	np	nn	np	np	np	np	nn	nn	nn	np	nn	nn	nn	np	nn	nn	nn	nn	np	nn	nn	np	nn	nn	np	nn	nn	np	np	np	np
Marker725105	<nnxnp>	np	nn	np	nn	np	np	np	np	nn	nn	nn	nn	nn	nn	nn	nn	nn	np	nn	np	np	np	np	nn	nn	nn	np	nn	nn	nn	np	nn	nn	nn	nn	np	nn	nn	np	nn	nn	np	nn	nn	np	np	np	np
Marker696754	<nnxnp>	np	nn	np	nn	np	np	np	np	nn	nn	nn	nn	nn	nn	nn	nn	nn	np	nn	np	np	np	np	nn	nn	nn	np	nn	nn	nn	np	nn	nn	nn	nn	np	nn	nn	np	nn	nn	np	nn	nn	np	np	np	np
Marker709251	<nnxnp>	np	nn	np	nn	np	np	np	np	nn	nn	nn	nn	nn	nn	nn	nn	nn	np	nn	np	np	np	np	nn	nn	nn	np	nn	nn	nn	np	nn	nn	nn	nn	np	nn	nn	np	nn	nn	np	nn	nn	np	np	np	np
Marker795829	<nnxnp>	np	nn	np	nn	np	np	np	np	nn	nn	nn	nn	nn	nn	nn	nn	nn	np	nn	np	np	np	np	nn	nn	nn	np	nn	nn	nn	np	nn	nn	nn	nn	np	nn	nn	np	nn	nn	np	nn	nn	np	np	np	np
Marker806006	<nnxnp>	np	nn	np	nn	np	np	--	np	nn	nn	nn	nn	nn	nn	nn	nn	nn	np	nn	np	np	np	np	nn	nn	nn	np	nn	nn	nn	np	nn	nn	nn	nn	np	nn	nn	np	nn	nn	np	nn	nn	np	np	np	np
Marker792450	<nnxnp>	np	nn	np	nn	np	np	nn	np	nn	nn	nn	nn	nn	nn	nn	nn	nn	np	nn	np	np	np	np	nn	nn	nn	np	nn	nn	nn	np	nn	nn	nn	nn	np	nn	nn	np	nn	nn	np	nn	nn	np	np	np	np
Marker717417	<nnxnp>	np	nn	np	nn	np	np	nn	np	nn	nn	nn	nn	nn	nn	nn	nn	nn	np	nn	np	np	np	np	nn	nn	nn	np	nn	nn	nn	np	nn	nn	nn	nn	np	nn	nn	np	nn	nn	np	nn	nn	np	np	np	np
Marker786294	<nnxnp>	np	nn	np	nn	np	np	nn	np	nn	nn	nn	nn	nn	nn	nn	nn	nn	np	nn	np	np	np	np	nn	nn	nn	np	nn	nn	nn	np	nn	nn	nn	nn	np	nn	nn	np	nn	nn	np	nn	nn	np	np	np	np
Marker843216	<nnxnp>	np	nn	np	nn	np	np	nn	np	nn	nn	nn	nn	nn	nn	nn	nn	nn	np	nn	np	np	np	np	nn	nn	nn	np	nn	nn	nn	np	nn	nn	nn	nn	np	nn	nn	np	nn	nn	np	nn	nn	np	np	np	np
Marker675768	<nnxnp>	np	nn	np	nn	np	np	nn	np	nn	nn	nn	nn	nn	nn	nn	nn	nn	np	nn	np	np	np	np	nn	nn	nn	np	nn	nn	nn	np	nn	nn	nn	nn	np	nn	nn	np	nn	nn	np	nn	nn	np	np	np	np
Marker799612	<nnxnp>	np	nn	np	nn	np	np	nn	np	nn	nn	nn	nn	nn	nn	nn	nn	nn	np	nn	np	np	np	np	nn	nn	nn	np	nn	nn	nn	np	nn	nn	nn	nn	np	nn	nn	np	nn	nn	np	nn	nn	np	np	np	np
Marker822035	<nnxnp>	--	nn	np	nn	np	np	nn	np	nn	nn	nn	nn	nn	nn	nn	nn	nn	np	nn	np	np	np	np	nn	nn	nn	np	nn	nn	nn	np	nn	nn	nn	nn	np	nn	nn	np	nn	nn	np	nn	nn	np	np	np	np
Marker757451	<nnxnp>	np	nn	np	nn	np	nn	nn	np	nn	nn	nn	nn	nn	nn	nn	nn	nn	np	nn	np	np	np	np	nn	nn	nn	np	nn	nn	nn	np	nn	nn	nn	nn	np	nn	nn	np	nn	nn	np	nn	nn	nn	np	np	np
Marker680018	<nnxnp>	np	nn	np	nn	np	nn	nn	np	nn	nn	nn	nn	nn	nn	nn	nn	nn	np	nn	np	np	np	np	nn	nn	nn	np	nn	nn	nn	np	nn	nn	nn	nn	np	nn	nn	np	nn	nn	np	nn	nn	nn	np	np	np
Marker717816	<lmxll>	ll	ll	lm	--	lm	ll	lm	lm	lm	--	--	lm	ll	lm	ll	lm	ll	lm	ll	ll	lm	ll	ll	lm	ll	ll	ll	lm	ll	lm	--	ll	ll	ll	lm	lm	lm	lm	lm	lm	ll	lm	lm	lm	--	ll	lm	lm
Marker769996	<lmxll>	ll	ll	lm	ll	lm	ll	lm	lm	lm	ll	ll	lm	ll	lm	ll	lm	ll	lm	ll	ll	lm	ll	ll	lm	ll	ll	ll	lm	ll	lm	ll	ll	ll	ll	lm	lm	lm	lm	lm	lm	ll	lm	lm	lm	ll	ll	lm	lm
Marker742874	<lmxll>	ll	ll	lm	ll	lm	ll	lm	lm	lm	ll	ll	lm	ll	lm	ll	lm	ll	lm	ll	ll	lm	ll	ll	lm	ll	ll	ll	lm	ll	lm	ll	ll	ll	ll	lm	lm	lm	lm	lm	lm	ll	lm	lm	lm	ll	lm	lm	lm
Marker744562	<lmxll>	ll	ll	lm	ll	lm	ll	lm	lm	lm	ll	ll	lm	ll	lm	ll	lm	ll	lm	ll	ll	--	ll	ll	lm	ll	ll	ll	lm	ll	lm	ll	ll	ll	ll	lm	lm	lm	lm	lm	lm	ll	lm	lm	lm	ll	lm	lm	lm
Marker704686	<lmxll>	ll	ll	lm	ll	lm	ll	lm	lm	lm	ll	ll	lm	ll	lm	ll	lm	ll	lm	ll	ll	ll	ll	ll	lm	ll	ll	ll	lm	ll	lm	ll	ll	ll	ll	lm	lm	lm	lm	lm	lm	ll	lm	lm	lm	ll	lm	lm	lm
Marker845169	<nnxnp>	nn	np	nn	np	nn	np	np	nn	np	np	np	np	np	np	np	np	np	nn	np	nn	np	nn	nn	np	np	np	nn	np	np	np	np	np	np	np	np	nn	np	np	nn	np	np	nn	np	np	np	nn	nn	nn
Marker755237	<lmxll>	lm	lm	ll	lm	ll	lm	ll	ll	ll	lm	lm	ll	lm	ll	lm	ll	lm	ll	lm	lm	lm	lm	lm	ll	lm	lm	lm	ll	lm	ll	lm	lm	lm	lm	ll	ll	ll	ll	ll	ll	lm	ll	ll	ll	lm	lm	ll	ll
Marker845269	<lmxll>	ll	ll	lm	ll	lm	ll	lm	lm	lm	ll	ll	lm	ll	lm	ll	lm	ll	lm	ll	ll	ll	ll	ll	lm	ll	ll	ll	lm	ll	lm	ll	ll	ll	ll	lm	lm	lm	lm	lm	lm	ll	lm	lm	lm	ll	ll	lm	lm
Marker780320	<lmxll>	ll	ll	lm	ll	lm	ll	lm	lm	lm	ll	ll	lm	ll	lm	ll	lm	ll	lm	ll	ll	lm	ll	ll	lm	ll	ll	ll	lm	ll	lm	ll	ll	ll	ll	lm	lm	lm	lm	lm	lm	ll	lm	lm	lm	ll	ll	lm	lm
Marker712212	<lmxll>	ll	ll	lm	ll	lm	ll	lm	lm	lm	ll	ll	lm	ll	lm	ll	lm	ll	lm	ll	ll	lm	ll	ll	lm	ll	lm	ll	lm	ll	lm	ll	ll	ll	ll	lm	lm	lm	lm	lm	lm	ll	lm	lm	lm	ll	ll	lm	lm
Marker770023	<nnxnp>	nn	np	nn	np	nn	nn	np	nn	np	np	np	np	np	np	np	np	np	nn	np	nn	np	nn	nn	np	np	np	nn	np	np	np	np	np	np	np	np	nn	np	np	nn	np	np	nn	np	np	np	nn	nn	nn
Marker815690	<lmxll>	ll	ll	lm	ll	lm	ll	lm	lm	lm	ll	ll	lm	ll	lm	ll	lm	ll	lm	ll	ll	lm	ll	ll	lm	ll	ll	ll	lm	ll	lm	ll	ll	ll	ll	lm	lm	lm	lm	lm	lm	ll	lm	lm	lm	ll	ll	lm	lm
Marker821210	<nnxnp>	nn	np	nn	np	nn	nn	np	nn	np	np	np	np	np	np	np	np	np	nn	np	nn	--	nn	nn	np	np	np	nn	np	np	np	np	np	np	np	np	nn	np	np	nn	np	np	nn	np	np	np	nn	nn	nn
Marker809144	<lmxll>	ll	ll	lm	ll	lm	ll	lm	lm	lm	ll	ll	lm	ll	lm	ll	lm	ll	lm	ll	ll	lm	ll	ll	lm	ll	ll	ll	lm	ll	lm	ll	ll	ll	ll	lm	lm	lm	lm	lm	lm	ll	lm	lm	lm	ll	lm	lm	lm
Marker831346	<nnxnp>	--	--	nn	--	--	--	--	nn	--	np	--	np	np	np	np	--	np	nn	np	nn	nn	nn	nn	np	np	np	nn	np	np	np	np	np	np	np	np	nn	np	np	nn	--	--	nn	np	np	np	nn	nn	nn
Marker710861	<nnxnp>	nn	np	nn	np	nn	nn	np	nn	np	np	np	np	np	np	np	np	np	nn	np	nn	nn	nn	nn	np	np	np	nn	np	np	np	np	np	np	np	np	nn	np	np	nn	np	np	nn	np	np	np	nn	nn	nn
Marker700177	<lmxll>	ll	ll	lm	ll	lm	ll	lm	lm	lm	ll	ll	lm	ll	lm	ll	lm	ll	lm	ll	ll	lm	ll	ll	lm	ll	ll	ll	lm	ll	lm	ll	ll	ll	ll	lm	lm	lm	lm	lm	lm	ll	lm	lm	lm	ll	ll	lm	lm
Marker736430	<lmxll>	ll	ll	lm	ll	lm	ll	lm	lm	lm	lm	ll	lm	ll	lm	ll	lm	ll	lm	ll	ll	lm	ll	ll	lm	ll	ll	ll	lm	ll	lm	ll	ll	ll	ll	lm	lm	lm	lm	lm	lm	ll	lm	lm	lm	ll	ll	lm	lm
Marker780950	<lmxll>	ll	ll	lm	ll	lm	ll	lm	lm	lm	--	ll	lm	ll	lm	ll	lm	ll	lm	ll	ll	lm	ll	ll	lm	ll	ll	ll	lm	ll	lm	ll	ll	ll	ll	lm	lm	lm	lm	lm	lm	ll	lm	lm	lm	ll	ll	lm	lm
Marker834672	<abxcd>	ac	ad	bc	ad	bc	ac	bd	bc	bd	bd	ad	bd	ad	bd	ad	bd	ad	bc	ad	ac	--	ac	ac	bd	ad	ad	ac	bd	ad	bd	ad	ad	ad	ad	bd	bc	bd	bd	bc	bd	ad	bc	bd	bd	ad	ac	bc	bc
Marker806082	<lmxll>	ll	ll	lm	ll	lm	ll	lm	lm	lm	lm	ll	lm	ll	lm	ll	lm	ll	lm	ll	ll	lm	ll	ll	lm	ll	ll	ll	lm	ll	lm	ll	ll	ll	ll	lm	lm	lm	lm	lm	--	ll	lm	lm	lm	ll	ll	lm	lm
Marker738344	<nnxnp>	nn	np	nn	np	nn	nn	np	nn	np	np	np	np	np	np	np	np	np	nn	np	nn	np	nn	nn	np	np	np	nn	np	np	np	np	np	np	np	np	nn	np	np	nn	np	np	nn	np	np	np	nn	nn	nn
Marker738834	<nnxnp>	nn	np	nn	np	nn	nn	np	nn	np	np	np	np	np	np	np	np	np	nn	np	nn	np	nn	nn	np	np	np	nn	np	np	np	np	np	np	np	np	nn	np	np	nn	np	np	nn	np	np	np	nn	nn	nn
Marker780217	<nnxnp>	nn	np	nn	np	--	nn	nn	nn	np	np	np	np	np	np	np	np	np	nn	np	nn	np	nn	nn	np	np	np	nn	np	np	np	np	np	np	np	np	nn	np	np	nn	np	np	nn	np	np	np	nn	nn	nn
Marker751963	<lmxll>	ll	ll	lm	--	lm	ll	lm	lm	lm	lm	ll	lm	ll	lm	ll	lm	ll	lm	ll	ll	lm	ll	ll	lm	ll	ll	ll	lm	ll	lm	ll	ll	ll	ll	lm	lm	lm	lm	lm	ll	ll	lm	lm	lm	ll	ll	lm	lm
Marker820416	<nnxnp>	nn	np	nn	np	nn	nn	--	nn	np	np	np	np	np	np	np	np	np	nn	np	nn	nn	nn	nn	np	np	np	nn	np	np	np	np	np	np	np	np	nn	np	np	nn	np	np	nn	np	np	np	nn	nn	nn
Marker733688	<nnxnp>	nn	np	nn	np	nn	nn	nn	nn	np	np	np	np	np	np	np	np	np	nn	np	nn	nn	nn	nn	np	np	np	nn	np	np	np	np	np	np	np	np	nn	np	np	nn	np	np	nn	np	np	np	nn	nn	nn
Marker766850	<efxeg>	ee	eg	ef	--	fg	ee	ef	ef	fg	fg	eg	fg	eg	fg	eg	fg	eg	ef	eg	ee	ef	ee	ee	fg	eg	eg	ee	fg	eg	fg	eg	eg	eg	eg	fg	ef	fg	fg	ef	eg	eg	ef	fg	fg	eg	ee	ef	ef
Marker725879	<efxeg>	ee	eg	ef	--	fg	ee	ef	ef	fg	fg	eg	fg	eg	fg	eg	fg	eg	ef	eg	ee	ef	ee	ee	fg	eg	eg	ee	fg	eg	fg	eg	eg	eg	eg	fg	ef	fg	fg	ef	eg	eg	ef	fg	fg	eg	ee	ef	ef
Marker699174	<efxeg>	ee	eg	ef	--	fg	ee	ef	ef	fg	fg	eg	fg	eg	fg	eg	fg	eg	ef	eg	ee	ef	ee	ee	fg	eg	eg	ee	fg	eg	fg	eg	eg	eg	eg	eg	ef	fg	fg	ee	eg	eg	ef	fg	fg	eg	ee	ef	ef
Marker733798	<nnxnp>	nn	np	nn	np	--	nn	nn	nn	np	np	np	np	np	np	np	np	np	nn	np	nn	np	nn	nn	np	np	np	nn	np	np	np	np	np	np	np	np	nn	np	np	nn	np	np	nn	np	np	np	nn	nn	nn
Marker830268	<lmxll>	ll	ll	lm	ll	lm	ll	lm	lm	lm	lm	ll	lm	ll	lm	ll	lm	ll	lm	ll	ll	lm	ll	ll	lm	ll	ll	ll	lm	ll	ll	ll	ll	ll	ll	ll	lm	lm	lm	ll	ll	ll	lm	lm	lm	ll	ll	lm	lm
Marker712982	<lmxll>	ll	ll	lm	ll	lm	ll	lm	lm	lm	lm	ll	lm	ll	lm	ll	lm	ll	lm	ll	ll	lm	ll	ll	lm	ll	ll	ll	lm	ll	ll	ll	ll	ll	ll	ll	lm	lm	lm	ll	ll	ll	lm	lm	lm	ll	ll	lm	lm
Marker725581	<lmxll>	ll	ll	lm	ll	lm	ll	lm	lm	lm	lm	ll	lm	ll	lm	ll	lm	ll	lm	ll	ll	lm	ll	ll	lm	ll	ll	ll	lm	ll	ll	ll	ll	ll	ll	ll	lm	lm	lm	ll	ll	ll	lm	lm	lm	ll	ll	lm	lm
Marker729743	<nnxnp>	nn	np	nn	np	np	nn	nn	nn	np	np	np	np	np	np	np	np	np	nn	np	nn	np	nn	nn	np	np	np	nn	np	np	np	np	nn	np	np	np	nn	np	np	nn	np	nn	nn	np	np	np	np	nn	nn
Marker738879	<efxeg>	ee	eg	ef	eg	fg	ee	ef	ef	fg	fg	eg	fg	eg	fg	eg	fg	eg	--	eg	ee	fg	ee	ee	fg	eg	eg	ee	fg	eg	eg	eg	ee	eg	eg	eg	ef	fg	fg	ee	eg	ee	ef	fg	fg	eg	eg	ef	ef
Marker709841	<lmxll>	ll	ll	lm	ll	lm	ll	lm	lm	lm	lm	ll	lm	ll	lm	ll	lm	ll	lm	ll	ll	lm	ll	ll	lm	ll	ll	ll	lm	ll	ll	ll	ll	ll	ll	ll	lm	lm	lm	ll	ll	ll	lm	lm	lm	ll	ll	lm	lm
Marker3861176	<lmxll>	lm	lm	ll	ll	lm	lm	ll	lm	lm	ll	ll	lm	ll	ll	lm	lm	lm	lm	ll	ll	lm	lm	ll	ll	lm	lm	lm	ll	lm	lm	ll	ll	ll	ll	lm	lm	lm	lm	lm	ll	lm	lm	ll	ll	ll	ll	ll	lm
Marker3875877	<lmxll>	ll	lm	ll	ll	lm	lm	ll	ll	lm	ll	ll	ll	ll	lm	ll	lm	lm	lm	ll	lm	lm	lm	ll	ll	lm	lm	lm	ll	ll	lm	ll	lm	lm	ll	lm	ll	lm	ll	lm	ll	lm	lm	ll	ll	ll	ll	lm	lm
Marker3863338	<lmxll>	ll	lm	ll	ll	lm	lm	ll	ll	lm	ll	ll	ll	ll	lm	ll	lm	lm	lm	ll	lm	lm	lm	ll	ll	lm	lm	lm	ll	ll	lm	ll	lm	lm	ll	lm	ll	lm	ll	lm	ll	lm	lm	ll	ll	ll	ll	lm	lm
Marker3773153	<lmxll>	ll	lm	ll	ll	lm	lm	ll	ll	lm	ll	ll	ll	ll	lm	ll	lm	lm	lm	ll	lm	lm	lm	ll	ll	lm	lm	lm	ll	ll	lm	ll	lm	lm	ll	lm	ll	lm	ll	lm	ll	lm	lm	ll	ll	ll	ll	lm	lm
Marker3857579	<lmxll>	ll	lm	ll	ll	lm	lm	ll	ll	lm	ll	ll	ll	ll	lm	ll	lm	lm	lm	ll	lm	lm	lm	ll	ll	lm	lm	lm	ll	ll	lm	ll	lm	lm	ll	lm	ll	lm	ll	lm	ll	lm	lm	ll	ll	ll	ll	lm	lm
Marker3857105	<hkxhk>	hh	hk	hk	hk	hk	kk	hk	hh	hk	hh	hk	hh	hh	hk	hh	kk	kk	kk	hk	kk	kk	kk	hk	hk	hk	kk	hk	hk	hk	kk	hk	hk	kk	hk	kk	hh	kk	hk	hk	hh	kk	hk	hk	hh	hk	hk	hk	kk
Marker3907257	<hkxhk>	hh	hk	hk	hk	hk	kk	hk	hh	hk	hh	hk	hh	hh	hk	hh	kk	kk	kk	hk	kk	kk	kk	hk	hk	hk	kk	hk	hk	hk	kk	hk	hk	kk	hk	kk	hh	kk	hk	hk	hh	kk	hk	hk	hh	hk	hk	hk	kk
Marker3768265	<lmxll>	ll	lm	ll	ll	lm	lm	ll	ll	lm	ll	ll	ll	ll	lm	ll	lm	lm	lm	ll	lm	lm	lm	ll	ll	lm	lm	lm	ll	ll	lm	ll	lm	lm	ll	lm	ll	lm	ll	lm	ll	lm	lm	ll	ll	ll	ll	lm	lm
Marker3809697	<nnxnp>	nn	nn	np	np	nn	np	np	nn	nn	nn	np	nn	nn	nn	nn	np	np	np	np	np	np	np	np	np	nn	np	nn	np	np	np	np	nn	np	np	np	nn	np	np	nn	nn	np	nn	np	nn	np	np	nn	np
Marker3875145	<hkxhk>	hh	hk	hk	hk	hk	kk	hk	hh	hk	hh	hk	hh	hh	hk	hh	kk	kk	kk	hk	kk	kk	kk	hk	hk	hk	kk	hk	hk	hk	kk	hk	hk	kk	hk	kk	hh	kk	hk	hk	hh	kk	hk	hk	hh	hk	hk	hk	kk
Marker3805313	<nnxnp>	nn	nn	np	np	nn	np	np	nn	nn	nn	np	nn	nn	nn	nn	np	np	np	np	np	np	np	np	np	nn	np	nn	np	np	np	np	nn	np	np	np	nn	np	np	nn	nn	np	nn	np	nn	np	np	nn	np
Marker3749193	<nnxnp>	nn	nn	np	np	nn	np	np	nn	nn	nn	np	nn	nn	nn	nn	np	np	np	np	np	np	np	np	np	nn	np	nn	np	np	np	np	nn	np	np	np	nn	np	np	nn	nn	np	nn	np	nn	np	np	nn	np
Marker3746440	<efxeg>	ee	ef	eg	eg	ef	fg	eg	ee	ef	ee	eg	ee	ee	ef	ee	fg	fg	fg	eg	fg	fg	fg	eg	eg	ef	fg	ef	eg	eg	fg	eg	ef	fg	eg	fg	ee	fg	eg	ef	ee	fg	ef	eg	ee	eg	eg	ef	fg
Marker3825286	<hkxhk>	hh	hk	hk	hk	hk	kk	hk	hh	hk	hh	hk	hh	hh	hk	hh	kk	kk	kk	hk	kk	kk	kk	hk	hk	hk	kk	hk	hk	hk	kk	hk	hk	kk	hk	kk	hh	kk	hk	hk	hh	kk	hk	hk	hh	hk	hk	hk	kk
Marker3910630	<lmxll>	ll	lm	ll	ll	lm	lm	ll	ll	lm	ll	ll	ll	ll	lm	ll	lm	lm	lm	ll	lm	lm	lm	ll	ll	lm	lm	lm	ll	ll	lm	ll	lm	ll	ll	lm	ll	lm	ll	lm	ll	lm	lm	ll	ll	ll	ll	lm	lm
Marker3808897	<nnxnp>	nn	nn	np	np	nn	np	np	nn	nn	nn	np	nn	nn	nn	nn	np	np	np	np	np	np	np	np	np	nn	np	nn	np	np	np	np	nn	nn	np	np	nn	np	np	nn	nn	np	nn	np	nn	np	np	nn	np
Marker3944243	<nnxnp>	nn	nn	np	np	nn	np	np	nn	nn	nn	np	nn	nn	nn	nn	np	np	np	np	np	np	np	np	np	nn	np	nn	np	np	np	np	nn	nn	np	np	nn	np	np	nn	nn	np	nn	np	nn	np	np	nn	np
Marker3911875	<lmxll>	ll	lm	ll	ll	lm	ll	ll	ll	lm	ll	ll	ll	ll	lm	lm	ll	lm	lm	ll	lm	lm	lm	ll	ll	lm	lm	lm	ll	ll	lm	ll	lm	ll	ll	lm	ll	lm	ll	lm	ll	lm	lm	ll	ll	ll	ll	lm	lm
Marker3867294	<hkxhk>	hh	hk	hk	hk	hk	hk	hk	hh	hk	hh	hk	hh	hh	hk	hk	hk	kk	kk	hk	kk	kk	kk	hk	hk	hk	kk	hk	hk	hk	kk	hk	hk	hh	hk	kk	hh	kk	hk	hk	hh	kk	hk	hk	hh	hk	hk	hk	kk
Marker3936999	<nnxnp>	nn	nn	np	np	nn	np	np	nn	nn	nn	np	nn	nn	nn	nn	np	np	np	np	np	np	np	np	np	nn	np	nn	np	np	np	np	nn	nn	np	np	nn	np	np	nn	nn	np	nn	nn	nn	np	np	nn	np
Marker3951958	<nnxnp>	nn	nn	np	np	nn	np	np	nn	nn	nn	np	nn	nn	nn	nn	np	np	np	np	np	np	np	np	np	nn	np	nn	np	np	np	np	nn	nn	np	np	nn	np	nn	nn	nn	np	nn	nn	nn	np	np	nn	np
Marker3759124	<lmxll>	ll	lm	ll	ll	lm	ll	ll	ll	lm	ll	ll	ll	ll	lm	lm	ll	lm	lm	ll	lm	lm	lm	ll	ll	lm	lm	lm	ll	ll	lm	ll	lm	ll	ll	lm	ll	lm	ll	lm	ll	lm	lm	ll	ll	ll	ll	lm	lm
Marker3746063	<nnxnp>	nn	nn	np	np	nn	np	np	nn	nn	nn	np	nn	nn	nn	nn	np	np	np	np	np	np	np	np	np	nn	np	nn	np	np	np	np	nn	nn	np	np	nn	np	nn	nn	nn	np	nn	nn	nn	np	np	nn	np
Marker3955054	<efxeg>	ee	ef	eg	eg	ef	eg	eg	ee	ef	ee	eg	ee	ee	ef	ef	eg	fg	fg	eg	fg	fg	fg	eg	eg	ef	fg	ef	eg	eg	fg	eg	ef	ee	eg	fg	ee	fg	ee	ef	ee	fg	ef	ee	ee	eg	eg	ef	fg
Marker3753398	<nnxnp>	nn	nn	np	np	nn	np	np	nn	nn	nn	np	nn	np	nn	nn	np	np	np	np	np	np	np	np	np	nn	np	nn	np	np	np	np	nn	nn	np	np	nn	np	nn	nn	nn	np	nn	nn	nn	np	np	nn	np
Marker3798688	<nnxnp>	nn	nn	np	np	nn	np	np	nn	nn	nn	np	nn	np	nn	nn	np	np	np	np	np	np	np	np	np	nn	np	nn	np	np	np	np	nn	nn	np	np	nn	np	nn	nn	nn	np	nn	nn	nn	np	np	nn	np
Marker3868016	<lmxll>	ll	lm	ll	ll	lm	ll	ll	ll	lm	ll	ll	ll	ll	lm	lm	ll	lm	lm	ll	lm	lm	lm	ll	ll	lm	lm	lm	ll	ll	lm	ll	lm	ll	ll	lm	ll	lm	ll	lm	lm	lm	lm	ll	ll	ll	ll	lm	lm
Marker3791389	<nnxnp>	nn	nn	np	np	nn	np	np	nn	nn	nn	np	nn	np	nn	nn	np	np	np	np	np	np	np	np	np	nn	np	nn	np	np	np	np	nn	nn	np	np	nn	np	nn	nn	nn	np	nn	nn	nn	np	np	nn	np
Marker3819709	<lmxll>	ll	lm	ll	ll	lm	ll	ll	ll	lm	ll	ll	ll	ll	lm	lm	ll	lm	lm	ll	lm	lm	lm	ll	ll	lm	lm	lm	ll	ll	lm	ll	lm	ll	ll	lm	ll	lm	ll	lm	lm	lm	lm	ll	ll	ll	ll	lm	lm
Marker3791384	<nnxnp>	nn	nn	np	np	nn	np	np	nn	nn	nn	np	nn	np	nn	nn	np	np	np	np	np	np	np	np	np	nn	np	nn	np	np	np	np	nn	nn	np	np	nn	np	nn	nn	nn	np	nn	nn	nn	np	np	nn	np
Marker3747814	<nnxnp>	nn	nn	np	np	nn	np	np	nn	nn	nn	np	nn	np	nn	nn	np	np	np	np	np	np	np	np	np	nn	np	nn	np	np	np	np	nn	nn	np	np	nn	np	nn	nn	nn	np	nn	nn	nn	np	np	nn	np
Marker3774479	<nnxnp>	nn	nn	np	np	nn	np	np	nn	nn	nn	np	nn	np	nn	nn	np	np	np	np	np	np	np	np	np	nn	np	nn	np	nn	np	np	nn	nn	np	np	nn	np	nn	nn	nn	np	nn	nn	nn	np	np	nn	np
Marker3891817	<lmxll>	ll	lm	ll	ll	lm	ll	lm	ll	lm	ll	ll	ll	lm	lm	lm	ll	lm	lm	lm	lm	lm	lm	ll	ll	lm	lm	lm	ll	ll	lm	ll	lm	ll	ll	lm	ll	ll	ll	lm	lm	lm	lm	ll	ll	ll	ll	lm	lm
Marker3814416	<nnxnp>	nn	nn	np	nn	nn	np	np	nn	nn	nn	nn	nn	np	nn	nn	np	np	np	np	np	nn	np	np	np	nn	np	nn	np	nn	np	nn	nn	nn	np	np	nn	np	nn	nn	nn	np	nn	nn	nn	np	np	nn	np
Marker3781191	<nnxnp>	np	np	nn	np	np	nn	nn	np	np	np	np	np	nn	np	np	nn	nn	nn	nn	nn	np	nn	nn	nn	np	nn	np	nn	np	nn	np	np	np	nn	nn	np	nn	np	np	np	nn	np	np	np	nn	nn	np	nn
Marker3868425	<nnxnp>	np	np	nn	np	np	nn	nn	np	np	np	np	np	nn	np	np	nn	nn	nn	nn	nn	np	nn	nn	nn	np	nn	np	nn	np	nn	np	np	np	nn	nn	np	nn	np	np	np	nn	np	np	np	nn	nn	np	nn
Marker3893440	<nnxnp>	np	np	nn	np	np	nn	nn	np	np	np	np	np	nn	np	np	nn	nn	nn	nn	nn	np	nn	nn	nn	np	nn	np	nn	np	nn	np	np	np	nn	nn	np	nn	np	np	np	nn	np	np	np	nn	nn	np	nn
Marker3801191	<nnxnp>	np	np	nn	np	np	nn	nn	np	np	nn	np	np	nn	np	np	nn	nn	nn	nn	nn	np	nn	nn	nn	np	nn	np	nn	np	nn	np	np	np	nn	nn	np	nn	np	np	np	nn	np	np	np	nn	nn	np	nn
Marker3787549	<nnxnp>	np	np	nn	np	np	nn	nn	np	np	nn	np	np	nn	np	np	nn	nn	nn	nn	nn	np	nn	nn	nn	np	nn	np	nn	np	nn	np	np	np	nn	nn	np	nn	np	np	np	nn	np	np	np	nn	nn	np	nn
Marker3787389	<nnxnp>	np	np	nn	np	np	nn	nn	np	np	nn	np	np	nn	np	np	nn	nn	nn	nn	nn	np	nn	nn	nn	np	nn	np	nn	np	nn	np	np	np	nn	nn	np	nn	np	np	np	nn	np	np	np	nn	nn	np	nn
Marker3921345	<nnxnp>	np	np	nn	np	np	nn	nn	np	np	nn	np	np	nn	np	np	nn	nn	nn	nn	nn	np	nn	nn	nn	np	nn	np	nn	np	nn	np	np	np	nn	nn	np	nn	np	np	np	nn	np	np	np	nn	nn	np	nn
Marker3850873	<nnxnp>	np	np	nn	np	np	nn	nn	np	np	nn	np	np	nn	np	np	nn	nn	nn	nn	nn	np	nn	nn	nn	np	nn	np	nn	np	nn	np	np	np	nn	nn	np	nn	np	np	np	nn	np	np	np	nn	nn	np	nn
Marker3874479	<hkxhk>	hk	hh	kk	hk	hh	kk	hk	hh	hh	kk	hk	hh	hk	hh	hh	kk	hk	hk	hk	hk	hh	hk	kk	kk	hh	hk	hh	kk	hk	hk	hk	hh	hh	kk	hk	hk	kk	hk	hk	hk	hk	hh	hk	hk	kk	kk	hh	hk
Marker3830597	<hkxhk>	hh	kk	hh	hk	kk	hh	hk	kk	kk	hh	hh	kk	hk	kk	kk	hh	hk	hk	hk	hk	kk	hk	hh	hh	kk	hk	kk	hh	hk	hk	hk	kk	kk	hh	hk	hk	hh	hk	hk	hk	hk	kk	hk	hk	hh	hh	kk	hk
Marker3941877	<nnxnp>	nn	np	nn	np	np	nn	nn	np	np	nn	nn	np	nn	np	np	nn	nn	nn	nn	nn	np	nn	nn	nn	np	np	np	nn	np	nn	np	np	np	nn	nn	np	nn	np	np	nn	nn	np	np	np	nn	nn	np	nn
Marker3840583	<hkxhk>	kk	hh	kk	hk	hh	kk	hk	hh	hh	hk	kk	hh	hk	hh	hh	kk	hk	hk	hk	hk	hh	hk	kk	kk	hh	hk	hh	kk	hk	hk	hk	hh	hh	kk	hk	hk	kk	hk	hk	hk	hk	hk	hk	hk	kk	kk	hh	hk
Marker3766365	<lmxll>	ll	lm	ll	ll	lm	ll	lm	lm	lm	lm	ll	lm	lm	lm	lm	ll	lm	lm	lm	lm	lm	lm	ll	ll	lm	ll	lm	ll	ll	lm	ll	lm	lm	ll	lm	lm	ll	ll	ll	lm	lm	ll	ll	ll	ll	ll	lm	lm
Marker3796028	<hkxhk>	hh	kk	hh	hk	kk	hh	hk	kk	kk	hk	hh	kk	hk	kk	kk	hh	hk	hk	hk	hk	kk	hk	hh	hh	kk	hk	kk	hh	hk	hk	hk	kk	kk	hh	hk	hk	hh	hk	hk	hk	hk	hk	hk	hk	hh	hh	kk	hk
Marker3891399	<nnxnp>	nn	np	nn	np	np	nn	nn	np	np	nn	nn	np	nn	np	np	nn	nn	nn	nn	nn	np	nn	nn	nn	np	np	np	nn	np	nn	np	np	np	nn	nn	np	nn	np	np	nn	nn	np	np	np	nn	nn	np	nn
Marker3799016	<lmxll>	ll	lm	ll	ll	lm	ll	lm	lm	lm	lm	ll	lm	lm	lm	lm	ll	lm	lm	lm	lm	lm	lm	ll	ll	lm	ll	lm	ll	ll	lm	ll	lm	lm	ll	lm	ll	ll	ll	ll	lm	lm	ll	ll	ll	ll	ll	lm	lm
Marker3743672	<lmxll>	lm	ll	lm	lm	ll	lm	ll	ll	ll	ll	lm	ll	ll	ll	ll	lm	ll	ll	ll	ll	ll	ll	lm	lm	ll	lm	ll	lm	lm	ll	lm	ll	ll	lm	ll	ll	lm	lm	lm	ll	ll	lm	lm	lm	lm	lm	ll	lm
Marker3776223	<lmxll>	lm	ll	lm	lm	ll	lm	ll	ll	ll	ll	lm	ll	ll	ll	ll	lm	ll	ll	ll	ll	ll	ll	lm	lm	ll	lm	ll	lm	lm	ll	lm	ll	ll	lm	ll	ll	lm	lm	lm	ll	ll	lm	lm	lm	lm	lm	ll	lm
Marker3863332	<lmxll>	lm	ll	lm	lm	ll	lm	ll	ll	ll	ll	lm	ll	lm	ll	ll	lm	ll	ll	ll	ll	ll	ll	lm	lm	ll	lm	ll	lm	lm	ll	lm	ll	ll	lm	ll	ll	lm	lm	lm	ll	ll	lm	lm	lm	lm	lm	ll	lm
Marker3895765	<lmxll>	ll	lm	ll	ll	lm	ll	lm	lm	lm	lm	ll	lm	ll	lm	lm	ll	lm	lm	lm	lm	lm	lm	ll	ll	lm	ll	lm	ll	ll	lm	ll	lm	lm	ll	lm	lm	ll	ll	ll	lm	lm	ll	ll	ll	ll	ll	lm	ll
Marker3821002	<lmxll>	ll	lm	ll	ll	lm	ll	lm	lm	lm	ll	ll	lm	ll	lm	lm	ll	lm	lm	lm	lm	lm	lm	ll	ll	lm	ll	lm	ll	ll	lm	ll	lm	lm	ll	lm	lm	ll	ll	ll	lm	lm	ll	ll	ll	ll	ll	lm	ll
Marker3909769	<lmxll>	lm	ll	lm	lm	ll	lm	ll	ll	ll	lm	lm	ll	lm	ll	ll	lm	ll	ll	ll	ll	ll	ll	lm	lm	ll	lm	ll	lm	lm	ll	lm	ll	ll	lm	ll	ll	lm	lm	lm	ll	ll	lm	lm	lm	lm	lm	ll	lm
Marker3886043	<lmxll>	ll	lm	ll	ll	lm	ll	lm	lm	lm	ll	ll	lm	ll	lm	lm	ll	lm	lm	lm	lm	lm	lm	ll	ll	lm	ll	lm	ll	ll	lm	ll	lm	lm	ll	lm	lm	ll	ll	ll	lm	lm	ll	ll	ll	ll	ll	lm	ll
Marker3833514	<lmxll>	ll	lm	ll	ll	lm	ll	lm	lm	lm	ll	ll	lm	ll	lm	lm	ll	lm	lm	lm	lm	lm	ll	ll	ll	ll	ll	lm	ll	ll	lm	ll	lm	lm	ll	ll	lm	ll	lm	ll	lm	lm	ll	ll	ll	ll	ll	lm	ll
Marker3885456	<nnxnp>	nn	np	nn	np	np	np	nn	np	nn	nn	nn	np	nn	np	nn	nn	nn	nn	nn	nn	np	nn	nn	nn	np	np	np	nn	np	nn	nn	nn	np	nn	nn	np	nn	np	np	nn	nn	nn	np	np	nn	np	np	nn
Marker3760530	<lmxll>	ll	lm	ll	ll	lm	ll	lm	lm	lm	ll	ll	lm	ll	lm	lm	ll	lm	lm	lm	lm	lm	ll	ll	ll	ll	ll	lm	ll	ll	lm	ll	lm	lm	lm	ll	lm	ll	lm	ll	lm	lm	ll	ll	ll	ll	ll	lm	ll
Marker3768614	<nnxnp>	nn	np	nn	np	np	np	nn	np	nn	nn	nn	np	nn	np	nn	nn	nn	nn	nn	nn	np	nn	nn	nn	np	np	np	nn	np	nn	nn	nn	np	nn	nn	np	nn	np	np	nn	nn	nn	np	np	nn	np	np	nn
Marker3901682	<lmxll>	ll	lm	ll	ll	lm	ll	lm	lm	lm	ll	ll	lm	ll	lm	lm	ll	lm	lm	lm	lm	lm	ll	ll	ll	ll	ll	lm	ll	ll	lm	ll	lm	lm	lm	ll	lm	ll	lm	ll	lm	lm	ll	ll	ll	ll	ll	lm	ll
Marker3773809	<lmxll>	lm	ll	lm	lm	ll	lm	ll	ll	ll	lm	lm	ll	lm	ll	ll	lm	ll	ll	ll	ll	ll	lm	lm	lm	lm	lm	ll	lm	lm	ll	lm	ll	ll	ll	lm	ll	lm	ll	lm	ll	ll	lm	lm	lm	lm	lm	ll	lm
Marker3905069	<nnxnp>	nn	np	nn	np	np	np	nn	np	nn	nn	nn	np	nn	np	nn	nn	nn	nn	nn	nn	np	nn	nn	nn	np	np	np	nn	np	nn	nn	nn	np	nn	nn	np	nn	np	np	nn	nn	nn	np	np	nn	np	np	nn
Marker3775567	<lmxll>	lm	ll	lm	lm	ll	lm	ll	ll	ll	lm	lm	ll	lm	ll	ll	lm	ll	ll	ll	ll	ll	lm	lm	lm	lm	lm	ll	lm	lm	ll	lm	ll	ll	ll	lm	ll	lm	ll	lm	ll	ll	lm	lm	lm	lm	lm	ll	lm
Marker3943289	<nnxnp>	nn	np	nn	np	np	np	nn	np	nn	nn	nn	np	nn	np	nn	nn	nn	nn	nn	nn	np	nn	nn	nn	np	np	np	nn	np	nn	nn	nn	np	nn	nn	np	nn	np	np	nn	nn	nn	np	np	nn	np	np	nn
Marker3795173	<lmxll>	ll	lm	ll	ll	lm	ll	lm	lm	lm	ll	ll	lm	ll	lm	lm	ll	lm	lm	lm	lm	lm	ll	lm	ll	ll	ll	ll	ll	ll	lm	ll	ll	lm	lm	ll	lm	ll	lm	ll	lm	lm	lm	ll	ll	ll	ll	lm	ll
Marker3922062	<nnxnp>	nn	np	nn	np	np	nn	nn	np	np	nn	nn	np	nn	np	np	nn	nn	nn	nn	nn	np	nn	nn	nn	np	np	np	nn	np	nn	nn	np	np	nn	nn	np	nn	np	np	nn	nn	np	np	np	nn	nn	np	nn
Marker3807466	<nnxnp>	nn	np	nn	np	np	np	nn	np	nn	nn	nn	np	nn	np	nn	nn	nn	nn	nn	nn	np	nn	nn	nn	np	np	np	nn	np	nn	nn	nn	np	nn	nn	np	nn	np	np	nn	nn	nn	np	np	nn	np	np	nn
Marker3763363	<nnxnp>	nn	np	nn	np	np	np	nn	np	nn	nn	nn	np	nn	np	nn	nn	nn	nn	nn	nn	np	nn	nn	nn	np	np	np	nn	np	nn	nn	nn	np	nn	nn	np	nn	np	np	nn	nn	nn	np	np	nn	np	np	nn
Marker3787478	<hkxhk>	hk	hk	hk	kk	hk	kk	hh	hk	hh	hh	hh	hk	hk	hk	hh	hk	hh	hh	hh	hh	hk	hk	hh	hk	kk	kk	kk	hk	kk	hh	hh	hh	hk	hh	hk	hk	hk	hk	kk	hh	hh	hh	kk	kk	hh	kk	hk	hk
Marker3795619	<hkxhk>	hk	hk	hk	kk	hk	kk	hh	hk	hh	hh	hh	hk	hk	hk	hh	hk	hh	hh	hh	hh	hk	hk	hk	hk	kk	kk	hk	hk	kk	hh	hh	hh	hk	hh	hk	hk	hk	hk	kk	hh	hh	hk	kk	kk	hh	kk	hk	hk
Marker3798965	<hkxhk>	hk	hk	hk	hh	hk	hh	kk	hk	kk	kk	kk	hk	hk	hk	kk	hk	kk	kk	kk	kk	hk	hk	hk	hk	hh	hh	hk	hk	hh	kk	kk	kk	hk	kk	hk	hk	hk	hk	hh	kk	kk	hk	hh	hh	kk	hh	hk	hk
Marker3815754	<hkxhk>	hk	hk	hk	hh	hk	hh	kk	hk	kk	kk	kk	hk	hk	hk	kk	hk	kk	kk	kk	kk	hk	hk	hk	hk	hh	hh	hk	hk	hh	kk	kk	kk	hk	kk	hk	hk	hk	hk	hh	kk	kk	hk	hh	hh	kk	hh	hk	hk
Marker3827297	<nnxnp>	nn	np	nn	np	np	np	nn	np	nn	nn	nn	np	nn	np	nn	nn	nn	nn	nn	nn	np	nn	nn	nn	np	np	np	nn	np	nn	nn	nn	np	nn	nn	np	nn	np	np	nn	nn	nn	np	np	nn	np	np	nn
Marker3805274	<hkxhk>	hk	hk	hk	kk	hk	kk	hh	hk	hh	hh	hh	hk	hk	hk	hh	hk	hh	hh	hh	hh	hk	hk	hk	hk	kk	kk	hk	hk	kk	hh	hh	hh	hk	hh	hk	hk	hk	hk	kk	hh	hh	hk	kk	kk	hh	kk	hk	hk
Marker3869370	<nnxnp>	nn	np	nn	np	np	np	nn	np	nn	nn	nn	np	nn	np	nn	nn	nn	nn	nn	nn	np	nn	nn	nn	np	np	np	nn	np	nn	nn	nn	np	nn	nn	np	nn	np	np	nn	nn	nn	np	np	nn	np	np	nn
Marker3943286	<hkxhk>	hk	hk	hk	kk	hk	kk	hh	hk	hh	hh	hh	hk	hk	hk	hh	hk	hh	hh	hh	hh	hk	hk	hk	hk	kk	kk	hk	hk	kk	hh	hh	hh	hk	hh	hk	hk	hk	hk	kk	hh	hh	hk	kk	kk	hh	kk	hk	hk
Marker3759839	<lmxll>	lm	ll	lm	lm	ll	lm	ll	ll	ll	ll	ll	ll	lm	ll	ll	lm	ll	ll	ll	ll	ll	lm	lm	lm	lm	lm	ll	lm	lm	ll	ll	ll	ll	ll	lm	ll	lm	ll	lm	ll	ll	lm	lm	lm	ll	lm	ll	lm
Marker3765557	<hkxhk>	hk	hk	hk	hh	hk	hh	kk	hk	kk	kk	kk	hk	hk	hk	kk	hk	kk	kk	kk	kk	hh	hk	hk	hk	hh	hh	hk	hk	hh	kk	kk	kk	hk	kk	hk	hk	hk	hk	hh	kk	kk	hk	hh	hh	kk	hh	hk	hk
Marker3825597	<hkxhk>	hk	hk	hk	kk	hk	kk	hh	hk	hh	hh	hh	hk	hk	hk	hh	hk	hh	hh	hh	hh	kk	hk	hk	hk	kk	kk	hk	hk	kk	hh	hh	hh	hk	hh	hk	hk	hk	hk	kk	hh	hh	hk	kk	kk	hh	kk	hk	hk
Marker3838633	<hkxhk>	hk	hk	hk	hh	hk	hh	kk	hk	kk	kk	kk	hk	hk	hk	kk	hk	kk	kk	kk	kk	hh	hk	hk	hk	hh	hh	hk	hk	hh	kk	kk	kk	hk	kk	hk	hk	hk	hk	hh	kk	kk	hk	hh	hh	kk	hh	hk	hk
Marker3772988	<nnxnp>	nn	np	nn	np	np	np	nn	np	nn	nn	nn	np	nn	np	nn	nn	nn	nn	nn	nn	np	nn	nn	nn	np	np	np	nn	np	nn	nn	nn	np	nn	nn	np	nn	np	np	nn	nn	nn	np	np	nn	np	np	nn
Marker3886036	<nnxnp>	nn	np	nn	np	np	np	nn	np	nn	nn	nn	np	nn	np	nn	nn	nn	nn	nn	nn	np	nn	nn	nn	np	np	np	nn	np	nn	nn	nn	np	nn	nn	np	nn	np	np	nn	nn	nn	np	np	nn	np	np	nn
Marker3801551	<nnxnp>	nn	np	nn	np	np	np	nn	np	nn	nn	nn	np	nn	np	nn	nn	nn	nn	nn	nn	np	nn	nn	nn	np	np	np	nn	np	nn	nn	nn	np	nn	nn	np	nn	np	np	nn	nn	nn	np	np	nn	np	np	nn
Marker3886800	<nnxnp>	nn	np	nn	np	np	np	nn	np	nn	nn	nn	np	nn	np	nn	nn	nn	nn	nn	nn	np	nn	nn	nn	np	np	np	nn	np	nn	nn	nn	np	nn	nn	np	nn	np	np	nn	nn	nn	np	np	nn	np	np	nn
Marker3845917	<nnxnp>	nn	np	nn	np	np	np	nn	np	nn	nn	nn	np	nn	np	nn	nn	nn	nn	nn	nn	np	nn	nn	nn	np	np	np	nn	np	nn	nn	nn	np	nn	nn	np	nn	np	np	nn	nn	nn	np	np	nn	np	np	nn
Marker3838185	<lmxll>	lm	ll	lm	lm	ll	lm	ll	ll	ll	ll	ll	ll	lm	ll	ll	lm	ll	ll	ll	ll	lm	lm	lm	lm	lm	lm	ll	lm	lm	ll	ll	ll	ll	ll	lm	ll	lm	ll	lm	ll	ll	lm	lm	lm	ll	lm	ll	lm
Marker3911113	<nnxnp>	nn	np	nn	np	np	np	nn	np	nn	nn	nn	np	nn	np	nn	nn	nn	nn	nn	nn	np	nn	nn	nn	np	np	np	nn	np	nn	nn	nn	np	nn	nn	np	nn	np	np	nn	nn	nn	np	np	nn	np	np	nn
Marker3873947	<lmxll>	lm	ll	lm	ll	ll	lm	ll	ll	ll	ll	ll	ll	lm	ll	ll	lm	ll	ll	ll	ll	lm	lm	lm	lm	lm	lm	ll	lm	lm	ll	ll	ll	ll	ll	lm	ll	lm	ll	lm	ll	ll	lm	lm	lm	ll	lm	ll	lm
Marker3897769	<nnxnp>	nn	np	nn	np	np	np	nn	np	nn	nn	nn	np	nn	np	nn	nn	nn	nn	nn	nn	np	nn	nn	nn	np	np	np	nn	np	nn	nn	nn	np	nn	nn	np	nn	np	np	nn	nn	nn	np	np	nn	np	np	nn
Marker3857380	<nnxnp>	nn	np	nn	np	np	np	nn	np	nn	nn	nn	np	nn	np	nn	nn	nn	nn	nn	nn	np	nn	nn	nn	np	np	np	nn	np	nn	nn	nn	np	nn	nn	np	nn	np	np	nn	nn	nn	np	np	nn	np	np	nn
Marker3946871	<lmxll>	lm	ll	lm	ll	ll	lm	ll	ll	ll	lm	ll	ll	lm	ll	ll	lm	ll	ll	ll	ll	lm	lm	lm	lm	lm	lm	ll	lm	lm	ll	ll	ll	ll	ll	lm	ll	lm	ll	lm	ll	ll	lm	lm	lm	ll	lm	ll	lm
Marker3904805	<nnxnp>	nn	np	nn	np	np	np	nn	np	nn	nn	nn	np	nn	np	nn	nn	nn	nn	nn	nn	np	nn	nn	nn	np	np	np	nn	np	nn	nn	nn	np	nn	nn	np	nn	np	np	nn	nn	nn	np	np	nn	np	np	nn
Marker3901197	<lmxll>	lm	ll	lm	ll	ll	lm	ll	ll	ll	ll	ll	ll	lm	ll	ll	lm	ll	ll	ll	ll	lm	lm	lm	lm	lm	lm	ll	lm	lm	ll	ll	ll	ll	ll	lm	ll	lm	ll	lm	ll	ll	lm	lm	lm	ll	lm	ll	lm
Marker3758677	<lmxll>	lm	ll	lm	ll	ll	lm	ll	ll	ll	ll	ll	ll	lm	ll	ll	lm	ll	ll	ll	ll	lm	lm	lm	lm	lm	lm	ll	lm	lm	ll	ll	ll	ll	ll	lm	ll	lm	ll	lm	ll	ll	lm	lm	lm	ll	lm	ll	lm
Marker3805650	<lmxll>	lm	ll	lm	ll	ll	lm	ll	ll	ll	ll	ll	ll	lm	ll	ll	lm	ll	ll	ll	ll	lm	lm	ll	lm	lm	lm	lm	lm	lm	ll	ll	ll	ll	ll	lm	ll	lm	ll	lm	ll	ll	lm	lm	lm	ll	lm	ll	lm
Marker3766392	<nnxnp>	nn	np	nn	np	np	np	nn	np	nn	nn	nn	np	nn	np	nn	nn	nn	nn	nn	nn	np	nn	nn	nn	np	np	np	nn	np	np	nn	nn	np	nn	nn	np	nn	np	np	nn	nn	nn	np	np	nn	np	np	nn
Marker3771510	<lmxll>	lm	ll	lm	ll	ll	lm	ll	ll	ll	ll	ll	ll	lm	ll	ll	lm	ll	ll	ll	ll	lm	lm	ll	lm	lm	lm	lm	lm	lm	ll	ll	ll	ll	ll	lm	ll	lm	ll	lm	ll	ll	lm	lm	lm	ll	lm	ll	lm
Marker3748760	<nnxnp>	nn	np	nn	np	np	np	nn	np	nn	nn	nn	np	nn	np	nn	nn	nn	nn	nn	nn	np	nn	nn	nn	np	np	np	nn	np	np	nn	nn	np	nn	nn	np	nn	np	np	nn	nn	nn	np	np	nn	np	np	nn
Marker3876236	<nnxnp>	nn	np	nn	np	np	np	nn	np	nn	np	nn	np	nn	np	nn	nn	nn	nn	nn	nn	np	nn	nn	nn	np	np	np	nn	np	np	nn	nn	np	nn	nn	np	nn	np	np	nn	nn	nn	np	np	nn	np	np	nn
Marker3778078	<lmxll>	lm	ll	lm	ll	ll	lm	ll	ll	ll	ll	ll	ll	lm	ll	ll	lm	ll	ll	ll	ll	lm	lm	lm	lm	lm	lm	ll	lm	lm	ll	ll	ll	ll	ll	lm	ll	lm	ll	lm	ll	ll	lm	lm	lm	ll	lm	ll	lm
Marker3866504	<lmxll>	lm	ll	lm	ll	ll	lm	ll	ll	ll	ll	ll	ll	lm	ll	ll	lm	ll	ll	ll	ll	lm	lm	lm	lm	lm	lm	ll	lm	lm	ll	ll	ll	ll	ll	lm	ll	lm	ll	lm	ll	ll	lm	lm	lm	ll	lm	ll	lm
Marker3836295	<lmxll>	lm	ll	lm	ll	ll	lm	ll	ll	ll	ll	ll	ll	lm	ll	ll	lm	ll	ll	ll	ll	lm	lm	lm	lm	lm	lm	ll	lm	lm	ll	ll	ll	ll	ll	lm	ll	lm	ll	lm	ll	ll	lm	lm	lm	ll	lm	ll	lm
Marker3911478	<lmxll>	lm	ll	lm	ll	ll	lm	ll	ll	ll	ll	ll	ll	lm	ll	ll	lm	ll	ll	ll	ll	lm	lm	lm	lm	lm	lm	ll	lm	lm	ll	ll	ll	ll	ll	lm	ll	lm	ll	lm	ll	ll	lm	lm	lm	ll	lm	ll	lm
Marker3867338	<lmxll>	lm	ll	lm	ll	ll	lm	ll	ll	ll	ll	ll	ll	ll	ll	ll	lm	ll	ll	ll	ll	lm	ll	lm	lm	ll	lm	ll	lm	lm	ll	ll	ll	ll	lm	ll	lm	lm	lm	lm	ll	ll	lm	lm	lm	ll	lm	ll	lm
Marker3753977	<lmxll>	lm	ll	lm	ll	ll	lm	ll	ll	ll	ll	ll	ll	ll	ll	ll	lm	ll	ll	ll	ll	lm	ll	lm	lm	ll	lm	ll	lm	lm	ll	ll	ll	ll	lm	ll	lm	lm	lm	lm	ll	ll	lm	lm	lm	ll	lm	ll	lm
Marker3889623	<nnxnp>	nn	nn	nn	np	np	np	nn	np	np	np	nn	np	nn	np	np	nn	nn	nn	nn	nn	np	nn	nn	nn	np	np	nn	nn	np	np	nn	nn	np	np	nn	np	nn	nn	np	nn	nn	nn	np	np	nn	np	np	np
Marker3773200	<lmxll>	lm	ll	lm	ll	ll	lm	ll	ll	ll	ll	ll	ll	ll	ll	ll	lm	ll	ll	ll	ll	lm	ll	lm	lm	ll	lm	ll	lm	lm	ll	ll	ll	ll	lm	ll	lm	lm	lm	lm	ll	ll	lm	lm	lm	ll	lm	ll	ll
Marker3914432	<nnxnp>	np	np	np	nn	nn	np	np	nn	nn	nn	np	nn	np	nn	nn	np	nn	np	np	np	np	np	np	np	nn	np	np	np	nn	nn	np	nn	nn	nn	np	nn	np	np	nn	np	np	np	np	nn	np	nn	nn	nn
Marker3791125	<nnxnp>	nn	nn	nn	np	np	nn	nn	np	np	np	nn	np	nn	np	np	nn	np	nn	nn	nn	nn	nn	nn	nn	np	nn	nn	nn	np	np	nn	np	np	np	nn	np	nn	nn	np	nn	nn	nn	nn	np	nn	np	np	np
Marker3749512	<nnxnp>	np	np	np	nn	nn	np	np	nn	nn	nn	np	nn	np	nn	nn	np	nn	np	np	np	np	np	np	np	nn	np	np	np	nn	nn	np	nn	nn	nn	np	nn	np	np	nn	np	np	np	np	nn	np	nn	nn	nn
Marker3860778	<nnxnp>	nn	nn	nn	np	np	nn	nn	np	np	np	nn	np	nn	np	np	nn	np	nn	nn	nn	nn	nn	nn	nn	np	nn	nn	nn	np	np	nn	np	np	np	nn	np	nn	nn	np	nn	nn	nn	nn	np	nn	np	np	np
Marker3904214	<nnxnp>	nn	nn	nn	np	np	np	nn	np	np	np	nn	np	nn	np	np	nn	nn	nn	nn	nn	nn	nn	nn	nn	np	np	nn	nn	np	np	nn	nn	np	np	nn	np	nn	nn	np	nn	nn	nn	np	np	nn	np	np	np
Marker3858419	<nnxnp>	nn	nn	nn	np	np	np	nn	np	np	np	nn	np	nn	np	np	nn	nn	nn	nn	nn	np	nn	nn	nn	np	np	nn	nn	np	np	nn	nn	np	np	nn	np	nn	nn	np	nn	nn	nn	np	np	nn	np	np	np
Marker3840137	<nnxnp>	nn	nn	nn	np	np	np	nn	np	np	np	nn	np	nn	np	np	nn	nn	nn	nn	nn	np	nn	nn	nn	np	np	nn	nn	np	np	nn	nn	np	np	nn	np	nn	nn	np	nn	nn	nn	np	np	nn	np	np	np
Marker3846467	<nnxnp>	nn	nn	nn	np	np	np	nn	np	np	np	nn	np	nn	np	np	nn	nn	nn	nn	nn	np	nn	nn	nn	np	np	nn	nn	np	np	nn	nn	np	np	nn	np	nn	nn	np	nn	nn	nn	np	np	nn	np	np	np
Marker3800012	<nnxnp>	np	np	np	np	nn	nn	np	nn	nn	nn	np	nn	np	nn	nn	np	np	np	np	np	np	np	np	np	nn	nn	np	np	nn	nn	np	np	nn	nn	np	nn	np	np	nn	np	np	np	nn	nn	np	nn	nn	nn
Marker3908511	<nnxnp>	np	np	np	np	nn	nn	np	nn	nn	nn	np	nn	np	nn	nn	np	np	np	np	np	np	np	np	np	nn	nn	np	np	nn	nn	np	np	nn	nn	np	nn	np	np	nn	np	np	np	nn	nn	np	nn	nn	nn
Marker3798413	<lmxll>	lm	ll	lm	ll	ll	lm	ll	ll	ll	ll	ll	ll	lm	ll	ll	lm	ll	ll	ll	ll	lm	ll	ll	lm	lm	lm	lm	lm	lm	ll	ll	lm	lm	ll	lm	lm	lm	lm	lm	ll	lm	ll	lm	ll	ll	lm	ll	lm
Marker3806156	<lmxll>	ll	lm	ll	lm	lm	ll	lm	lm	lm	lm	lm	lm	ll	lm	lm	ll	lm	lm	lm	lm	ll	lm	lm	ll	ll	ll	ll	ll	ll	lm	lm	ll	ll	lm	ll	ll	ll	ll	ll	lm	ll	lm	ll	lm	lm	ll	lm	ll
Marker3794391	<efxeg>	fg	eg	fg	eg	ee	ef	eg	ee	ee	ee	eg	ee	fg	ee	ee	fg	eg	eg	eg	eg	fg	eg	eg	fg	ef	ef	fg	fg	ef	ee	eg	fg	ef	ee	fg	ef	fg	fg	ef	eg	fg	eg	ef	ee	eg	ef	ee	ef
Marker3918983	<lmxll>	lm	ll	lm	ll	ll	lm	ll	ll	ll	ll	ll	ll	lm	ll	ll	lm	ll	ll	ll	ll	lm	ll	ll	lm	lm	lm	lm	lm	lm	ll	ll	lm	lm	ll	lm	lm	lm	lm	lm	ll	lm	ll	lm	ll	ll	lm	ll	lm
Marker3820397	<lmxll>	lm	ll	lm	ll	ll	lm	ll	ll	ll	ll	ll	ll	lm	ll	ll	lm	ll	ll	ll	ll	lm	ll	ll	lm	lm	lm	lm	lm	lm	ll	ll	lm	lm	ll	lm	lm	lm	lm	lm	ll	lm	ll	ll	ll	ll	lm	ll	lm
Marker3761769	<nnxnp>	np	nn	np	np	nn	nn	np	nn	nn	nn	np	nn	np	nn	nn	np	np	np	np	np	np	np	np	np	nn	nn	np	np	nn	nn	np	np	nn	nn	np	nn	np	np	nn	np	np	np	nn	nn	np	nn	nn	nn
Marker3921542	<nnxnp>	np	nn	np	np	nn	nn	np	nn	nn	nn	np	nn	np	nn	np	np	np	np	np	np	np	np	np	np	nn	nn	np	np	nn	nn	np	np	nn	nn	np	nn	np	np	nn	np	np	np	nn	nn	np	nn	nn	nn
Marker3915044	<nnxnp>	np	nn	np	np	nn	nn	np	nn	np	nn	np	nn	np	nn	np	np	np	np	np	np	np	np	np	np	nn	nn	np	np	nn	nn	np	np	nn	nn	np	nn	np	np	nn	np	np	np	nn	nn	np	nn	nn	nn
Marker3856847	<nnxnp>	np	nn	np	np	nn	nn	np	nn	np	nn	np	nn	np	nn	np	np	np	np	np	np	np	np	np	np	nn	nn	np	np	nn	nn	np	np	nn	nn	np	nn	np	np	nn	np	np	np	nn	nn	np	nn	nn	nn
Marker3753608	<nnxnp>	np	nn	np	np	nn	nn	np	nn	np	nn	np	nn	np	nn	np	np	np	np	np	np	np	np	np	np	nn	nn	np	np	nn	nn	np	np	nn	np	np	nn	np	np	nn	np	np	np	nn	nn	np	nn	nn	nn
Marker3776939	<hkxhk>	hk	hk	hk	kk	hk	hh	kk	hk	kk	hk	kk	hk	hk	hk	kk	hk	kk	kk	kk	kk	kk	kk	kk	hk	hh	hh	hk	hk	hh	hk	kk	hk	hh	hk	hk	hh	hk	hk	hh	kk	hk	kk	hk	hk	kk	hh	hk	hh
Marker3925954	<nnxnp>	np	nn	np	np	nn	nn	np	nn	np	nn	np	nn	np	nn	np	np	np	np	np	np	np	np	np	np	nn	nn	np	np	nn	nn	np	np	nn	np	np	nn	np	np	nn	np	np	np	nn	nn	np	nn	nn	nn
Marker2729240	<lmxll>	ll	ll	ll	ll	ll	lm	lm	ll	ll	ll	ll	lm	ll	lm	ll	ll	lm	lm	ll	lm	lm	ll	lm	ll	lm	lm	ll	ll	lm	ll	ll	lm	lm	ll	lm	lm	ll	lm	ll	lm	lm	lm	lm	lm	ll	ll	ll	lm
Marker2641590	<lmxll>	lm	lm	lm	lm	lm	ll	ll	lm	lm	lm	lm	ll	lm	ll	lm	lm	ll	ll	lm	ll	ll	lm	ll	lm	ll	ll	lm	lm	ll	lm	lm	ll	ll	lm	ll	ll	lm	ll	lm	ll	ll	ll	ll	ll	lm	lm	lm	ll
Marker2825314	<lmxll>	ll	ll	ll	ll	ll	lm	lm	ll	ll	ll	ll	lm	ll	lm	ll	ll	lm	lm	ll	lm	lm	ll	lm	ll	lm	lm	ll	ll	lm	ll	ll	lm	lm	ll	lm	lm	ll	lm	ll	lm	lm	lm	lm	lm	ll	ll	ll	lm
Marker2675364	<lmxll>	lm	lm	lm	lm	lm	ll	ll	lm	lm	lm	lm	ll	lm	ll	lm	lm	ll	ll	lm	ll	ll	lm	ll	lm	ll	ll	lm	lm	ll	lm	lm	ll	ll	lm	ll	ll	lm	ll	lm	ll	ll	ll	ll	ll	lm	lm	lm	ll
Marker2845458	<lmxll>	ll	ll	ll	ll	ll	lm	lm	ll	ll	ll	ll	lm	ll	lm	ll	ll	lm	lm	lm	lm	lm	ll	lm	ll	lm	lm	ll	ll	lm	ll	ll	lm	lm	ll	lm	lm	ll	lm	ll	lm	lm	lm	lm	lm	ll	ll	ll	lm
Marker2746482	<lmxll>	ll	ll	ll	ll	ll	lm	lm	ll	ll	ll	ll	lm	ll	lm	ll	ll	lm	lm	lm	lm	lm	ll	lm	ll	lm	lm	ll	ll	lm	ll	ll	lm	lm	ll	lm	lm	ll	lm	ll	lm	lm	lm	lm	lm	ll	ll	ll	lm
Marker2770463	<lmxll>	ll	ll	ll	ll	ll	lm	lm	ll	ll	ll	ll	lm	ll	lm	ll	ll	lm	lm	lm	lm	lm	ll	lm	ll	lm	lm	ll	ll	lm	ll	ll	lm	lm	ll	lm	lm	ll	lm	ll	lm	lm	lm	lm	lm	ll	ll	ll	lm
Marker2679806	<lmxll>	ll	ll	ll	ll	ll	lm	lm	ll	ll	ll	ll	lm	ll	lm	ll	ll	lm	lm	lm	lm	lm	ll	lm	ll	lm	lm	ll	ll	lm	ll	ll	lm	lm	ll	lm	lm	ll	lm	ll	lm	lm	lm	lm	lm	ll	ll	ll	lm
Marker2786782	<lmxll>	ll	ll	ll	ll	ll	lm	lm	ll	ll	ll	ll	lm	ll	lm	ll	ll	lm	lm	lm	lm	lm	ll	lm	ll	lm	lm	ll	ll	lm	ll	ll	lm	lm	ll	lm	lm	ll	lm	ll	lm	lm	lm	lm	lm	ll	ll	ll	lm
Marker2773908	<lmxll>	lm	lm	ll	ll	ll	ll	lm	ll	ll	ll	ll	lm	ll	lm	lm	ll	ll	lm	lm	ll	lm	ll	lm	ll	lm	ll	lm	ll	lm	lm	ll	lm	lm	ll	ll	lm	ll	ll	ll	lm	lm	lm	ll	lm	ll	ll	ll	lm
Marker2738426	<nnxnp>	np	nn	np	np	nn	nn	np	np	np	nn	np	np	nn	nn	nn	np	nn	nn	nn	nn	nn	nn	np	nn	nn	np	nn	np	np	np	np	np	nn	np	np	np	nn	np	np	np	nn	np	nn	nn	nn	nn	np	nn
Marker2761785	<nnxnp>	np	nn	np	np	nn	nn	np	np	np	nn	np	np	nn	nn	nn	np	nn	nn	nn	nn	np	nn	np	nn	nn	np	nn	np	np	np	np	np	nn	np	np	np	nn	np	np	np	nn	np	nn	nn	nn	nn	np	nn
Marker2759265	<hkxhk>	kk	hk	hk	hk	hh	hh	kk	hk	hk	hh	hk	kk	hh	hk	hk	hk	hh	hk	hk	hh	hk	hh	kk	hh	hk	hk	hk	hk	kk	kk	hk	kk	hk	hk	kk	kk	hh	hk	hk	kk	hk	kk	hh	hk	hh	hh	hk	hk
Marker2742840	<nnxnp>	np	nn	np	np	nn	nn	np	np	np	nn	np	np	nn	nn	nn	np	nn	nn	nn	nn	np	nn	np	nn	nn	np	nn	np	np	np	np	np	nn	np	np	np	nn	np	np	np	nn	np	nn	nn	nn	nn	np	nn
Marker2804229	<hkxhk>	hh	hk	hk	hk	kk	kk	hh	hk	hk	kk	hk	hh	kk	hk	hk	hk	kk	hk	hk	kk	hk	kk	hh	kk	hk	hk	hk	hk	hh	hh	hk	hh	hk	hk	hh	hh	kk	hk	hk	hh	hk	hh	kk	hk	kk	kk	hk	hk
Marker2674097	<efxeg>	fg	ef	eg	eg	ee	ee	fg	eg	eg	ee	eg	fg	ee	ef	ef	eg	ee	ef	ef	ee	ef	ee	fg	ee	ef	eg	ef	eg	fg	fg	eg	fg	ef	eg	fg	fg	ee	eg	eg	fg	ef	fg	ee	ef	ee	ee	eg	ef
Marker2676059	<nnxnp>	np	nn	np	np	nn	nn	np	np	np	nn	np	np	nn	nn	nn	np	nn	nn	nn	nn	nn	nn	np	nn	nn	np	nn	np	np	np	np	np	nn	np	np	np	nn	np	np	np	nn	np	nn	nn	nn	nn	np	nn
Marker2736170	<efxeg>	fg	ef	eg	eg	ee	ee	fg	eg	eg	ee	eg	fg	ee	ef	ef	eg	ee	ef	ef	ee	ef	ee	fg	ee	ef	eg	ef	eg	fg	fg	eg	fg	ef	eg	eg	fg	ee	eg	eg	fg	ef	fg	ee	ef	ee	ee	eg	ef
Marker2783543	<nnxnp>	np	nn	np	np	nn	nn	np	np	np	nn	np	np	nn	nn	nn	np	nn	nn	nn	nn	np	nn	np	nn	nn	np	nn	np	np	np	np	np	nn	np	np	np	nn	np	np	np	nn	np	nn	nn	nn	nn	np	nn
Marker2685313	<hkxhk>	hh	hk	hk	hk	kk	kk	hh	hk	hk	kk	hk	hh	kk	hk	hk	hk	kk	hk	hk	kk	hk	kk	hh	kk	hk	hk	hk	hk	hh	hh	hk	hh	hk	hk	hk	hh	kk	hk	hk	hh	hk	hh	kk	hk	kk	kk	hk	hk
Marker2668298	<nnxnp>	np	nn	np	np	nn	nn	np	np	np	nn	np	np	nn	nn	nn	np	nn	nn	nn	nn	nn	nn	np	nn	nn	np	nn	np	np	np	np	np	nn	np	np	np	nn	np	np	np	nn	np	nn	nn	nn	nn	np	nn
Marker2784865	<nnxnp>	np	nn	np	np	nn	nn	np	np	np	nn	np	np	nn	nn	nn	np	nn	nn	nn	nn	nn	nn	np	nn	nn	np	nn	np	np	np	np	np	nn	np	np	np	nn	np	np	np	nn	np	nn	nn	nn	nn	np	nn
Marker2741240	<nnxnp>	np	nn	np	np	nn	nn	np	np	np	nn	np	np	nn	nn	nn	np	nn	nn	nn	nn	np	nn	np	nn	nn	np	nn	np	np	np	np	np	nn	np	np	np	nn	np	np	np	nn	np	nn	nn	nn	nn	np	nn
Marker2675056	<nnxnp>	np	nn	np	np	nn	nn	np	np	np	nn	np	np	nn	nn	nn	np	nn	nn	nn	nn	np	nn	np	nn	nn	np	nn	np	np	np	np	np	nn	np	np	np	nn	np	np	np	nn	np	nn	nn	nn	nn	np	nn
Marker2675369	<nnxnp>	np	nn	np	np	nn	nn	np	np	np	nn	np	np	nn	nn	nn	np	nn	nn	nn	nn	nn	nn	np	nn	nn	np	nn	np	np	np	np	np	nn	np	np	np	nn	np	np	np	nn	np	nn	nn	nn	nn	np	nn
Marker2746921	<lmxll>	lm	lm	ll	ll	ll	ll	lm	ll	ll	ll	ll	lm	ll	lm	lm	ll	ll	lm	lm	ll	lm	ll	lm	ll	lm	ll	lm	ll	lm	lm	ll	lm	lm	ll	ll	lm	ll	ll	ll	lm	lm	lm	ll	lm	ll	ll	ll	lm
Marker2803549	<efxeg>	fg	ef	eg	eg	ee	ee	fg	eg	eg	ee	eg	fg	ee	ef	ef	eg	ee	ef	ef	ee	ef	ee	fg	ee	ef	eg	ef	eg	fg	fg	eg	fg	ef	eg	eg	fg	ee	eg	eg	fg	ef	fg	ee	ef	ee	ee	eg	ef
Marker2818441	<lmxll>	lm	lm	ll	ll	ll	ll	lm	ll	ll	ll	ll	lm	ll	lm	lm	ll	ll	lm	lm	ll	lm	ll	lm	ll	lm	ll	lm	ll	lm	lm	ll	lm	ll	ll	ll	lm	ll	ll	ll	lm	lm	lm	ll	lm	ll	ll	ll	lm
Marker2806455	<nnxnp>	np	nn	np	np	nn	nn	np	np	np	nn	np	np	nn	nn	nn	np	nn	nn	nn	nn	np	nn	np	nn	nn	np	nn	np	np	np	np	np	nn	np	np	np	nn	np	np	np	nn	np	nn	nn	nn	nn	np	nn
Marker2701079	<lmxll>	lm	lm	ll	ll	ll	ll	lm	ll	ll	ll	ll	lm	ll	lm	lm	ll	ll	lm	lm	ll	lm	ll	lm	ll	lm	ll	lm	ll	lm	lm	ll	lm	ll	ll	ll	ll	ll	ll	ll	lm	lm	lm	ll	lm	ll	ll	ll	lm
Marker2711026	<nnxnp>	np	nn	np	np	nn	nn	np	np	np	nn	np	np	nn	nn	nn	np	nn	nn	nn	nn	np	nn	np	nn	nn	np	nn	np	np	np	np	np	nn	np	np	np	nn	np	np	np	nn	np	nn	nn	nn	nn	np	nn
Marker2860950	<nnxnp>	np	nn	np	np	nn	nn	np	np	np	nn	np	np	nn	nn	nn	np	nn	nn	nn	nn	np	nn	np	nn	nn	np	nn	np	np	np	np	np	nn	np	np	np	nn	np	np	np	nn	np	nn	nn	nn	nn	np	nn
Marker2755502	<lmxll>	lm	lm	ll	ll	ll	ll	lm	ll	ll	ll	ll	lm	ll	lm	lm	ll	ll	lm	lm	ll	lm	ll	lm	ll	lm	ll	lm	lm	ll	lm	ll	lm	ll	ll	ll	ll	lm	ll	ll	lm	lm	lm	ll	lm	ll	ll	lm	lm
Marker2695713	<nnxnp>	np	np	np	np	nn	nn	np	np	np	nn	np	np	nn	nn	nn	np	nn	nn	nn	nn	nn	nn	np	nn	nn	np	nn	np	np	np	np	np	nn	np	np	np	nn	np	np	np	nn	np	nn	nn	nn	nn	np	nn
Marker2793749	<nnxnp>	np	np	np	np	nn	nn	np	np	np	nn	np	np	nn	nn	nn	nn	nn	nn	nn	nn	nn	nn	np	nn	nn	np	nn	np	np	np	np	np	nn	np	np	np	nn	np	np	np	nn	np	nn	nn	nn	nn	np	nn
Marker2674746	<nnxnp>	np	np	np	np	nn	nn	np	np	np	nn	np	np	nn	nn	nn	nn	nn	nn	nn	nn	np	nn	np	nn	nn	np	nn	np	np	np	np	np	nn	np	np	np	nn	np	np	np	nn	np	nn	nn	nn	nn	np	nn
Marker2832006	<lmxll>	lm	lm	lm	ll	ll	ll	lm	ll	ll	ll	ll	lm	ll	lm	lm	ll	ll	lm	ll	ll	lm	ll	lm	ll	lm	ll	lm	lm	ll	lm	ll	lm	ll	ll	ll	ll	lm	ll	ll	ll	lm	ll	ll	lm	ll	ll	lm	lm
Marker2645835	<lmxll>	lm	lm	lm	ll	ll	ll	lm	ll	ll	ll	ll	lm	ll	lm	lm	ll	ll	lm	ll	ll	lm	ll	lm	ll	lm	ll	lm	lm	ll	lm	ll	lm	ll	ll	ll	ll	lm	ll	ll	ll	lm	ll	ll	lm	ll	ll	lm	lm
Marker2673919	<nnxnp>	np	np	np	np	nn	nn	np	np	np	nn	np	np	nn	nn	nn	nn	nn	nn	nn	nn	np	nn	np	nn	nn	np	nn	np	np	np	np	np	nn	np	np	np	nn	np	np	np	nn	np	nn	nn	nn	nn	np	nn
Marker2782663	<lmxll>	lm	lm	lm	ll	ll	ll	lm	ll	ll	ll	ll	lm	ll	lm	lm	ll	ll	lm	ll	ll	lm	ll	lm	ll	lm	ll	lm	lm	ll	lm	ll	lm	ll	ll	ll	ll	lm	ll	ll	ll	lm	ll	ll	lm	ll	ll	lm	lm
Marker2754215	<nnxnp>	np	np	np	np	nn	nn	np	np	np	nn	np	np	nn	nn	nn	nn	nn	nn	nn	nn	np	nn	np	nn	nn	np	nn	np	np	np	np	np	nn	np	np	np	nn	np	np	np	nn	np	nn	nn	nn	nn	np	nn
Marker2853250	<nnxnp>	np	np	np	np	nn	nn	np	np	np	nn	np	np	nn	nn	nn	nn	nn	nn	nn	nn	np	nn	np	nn	nn	np	nn	np	np	np	np	np	nn	np	np	np	nn	np	np	np	nn	np	nn	nn	nn	nn	np	nn
Marker2861066	<nnxnp>	np	np	np	np	nn	nn	np	np	np	nn	np	np	nn	nn	nn	nn	nn	nn	nn	nn	np	nn	np	nn	nn	np	nn	np	np	np	np	np	nn	nn	np	np	nn	np	np	np	nn	np	nn	nn	nn	nn	np	nn
Marker2689209	<lmxll>	lm	lm	lm	ll	ll	ll	lm	ll	ll	ll	ll	lm	ll	lm	lm	ll	ll	lm	ll	ll	lm	ll	lm	ll	lm	ll	lm	lm	ll	lm	ll	lm	ll	ll	ll	ll	lm	ll	ll	ll	lm	ll	ll	lm	ll	ll	lm	lm
Marker2658160	<efxeg>	fg	fg	fg	eg	ee	ee	fg	eg	eg	ee	eg	fg	ee	ef	ef	ee	ee	ef	ee	ee	fg	ee	fg	ee	ef	eg	ef	fg	eg	fg	fg	fg	ee	ee	eg	eg	ef	eg	eg	eg	ef	eg	ee	ef	ee	ee	fg	ef
Marker2682657	<hkxhk>	kk	kk	kk	hk	hh	hh	kk	hk	hk	hh	hk	kk	hh	hk	hk	hh	hh	hk	hh	hh	kk	hh	kk	hh	hk	hk	hk	kk	hk	kk	kk	kk	hh	hh	hk	hk	hk	hk	hk	hk	hk	hk	hh	hk	hh	hh	kk	hk
Marker2783637	<hkxhk>	kk	kk	kk	hk	hh	hh	kk	hk	hk	hh	hk	kk	hh	hk	hk	hh	hh	hk	hh	hh	kk	hh	kk	hh	hk	hk	hk	kk	hk	kk	kk	kk	hh	hh	hk	hk	hk	hk	hk	hk	hk	hk	hh	hk	hh	hh	kk	hk
Marker2823745	<nnxnp>	np	np	np	np	nn	nn	np	np	np	nn	np	np	nn	nn	nn	nn	nn	nn	nn	nn	np	nn	np	nn	nn	np	nn	np	np	np	np	np	nn	nn	np	np	nn	np	np	np	nn	np	nn	nn	nn	nn	np	nn
Marker2670828	<hkxhk>	hh	hh	hh	hk	kk	kk	hh	hk	hk	kk	hk	hh	kk	hk	hk	kk	kk	hk	kk	kk	hh	kk	hh	kk	hk	hk	hk	hh	hk	hh	hh	hh	kk	hk	hk	hk	hk	hk	hk	hk	hk	hk	kk	hk	kk	kk	hh	hk
Marker2760821	<nnxnp>	np	np	np	np	nn	nn	np	np	np	nn	np	np	nn	nn	nn	nn	nn	nn	nn	nn	np	nn	np	nn	nn	np	nn	np	np	np	np	np	nn	nn	np	np	nn	np	np	np	nn	np	nn	nn	nn	nn	np	nn
Marker2857727	<hkxhk>	hh	hh	hh	hk	kk	kk	hh	hk	hk	kk	hk	hh	kk	hk	hk	kk	kk	hk	kk	kk	hh	kk	hh	kk	hk	hk	hk	hh	hk	hh	hh	hh	kk	kk	hk	hk	hk	hk	hk	hk	hk	hk	kk	hk	kk	kk	hh	hk
Marker2789387	<nnxnp>	np	np	np	np	nn	nn	np	np	np	nn	np	np	nn	nn	nn	nn	nn	nn	nn	nn	np	nn	np	nn	nn	np	nn	np	np	np	np	np	nn	nn	np	np	nn	np	np	np	nn	np	nn	nn	nn	nn	np	nn
Marker2693437	<nnxnp>	np	np	np	np	nn	nn	np	np	np	nn	np	np	nn	nn	nn	nn	nn	nn	nn	nn	np	nn	np	nn	nn	np	nn	np	np	np	np	np	nn	nn	np	np	nn	np	np	np	nn	np	nn	nn	nn	nn	np	nn
Marker2817302	<hkxhk>	hh	hh	hh	hk	kk	kk	hh	hk	hk	kk	hk	hh	kk	hk	hk	kk	kk	hk	kk	kk	hh	kk	hh	kk	hk	hk	hk	hh	hk	hh	hh	hh	kk	kk	hk	hk	hk	hk	hk	hk	hk	hk	kk	hk	kk	kk	hh	hk
Marker2669053	<lmxll>	lm	lm	lm	ll	ll	ll	lm	ll	ll	ll	ll	lm	ll	lm	lm	ll	ll	lm	ll	ll	lm	ll	lm	ll	lm	ll	lm	lm	ll	lm	lm	lm	ll	ll	ll	ll	lm	ll	ll	ll	lm	ll	ll	lm	ll	ll	lm	lm
Marker2813641	<nnxnp>	np	np	np	np	nn	nn	np	np	np	nn	np	np	nn	nn	nn	nn	nn	nn	nn	nn	np	nn	np	nn	nn	np	nn	np	np	np	np	np	nn	nn	np	np	nn	np	np	np	nn	np	nn	nn	nn	nn	np	nn
Marker2664906	<hkxhk>	kk	kk	kk	hk	hh	hh	kk	hk	hk	hh	hk	kk	hh	hk	hk	hh	hh	hk	hh	hh	kk	hh	kk	hh	hk	hk	hk	kk	hk	kk	hk	kk	hh	hh	hk	hk	hk	hk	hk	hk	hk	hk	hh	hk	hh	hh	kk	hk
Marker2696749	<efxeg>	fg	fg	fg	eg	ee	ee	fg	eg	eg	ee	eg	fg	ee	ef	ef	ee	ee	ef	ee	ee	fg	ee	fg	ee	ef	eg	ef	fg	eg	fg	eg	fg	ee	ee	eg	eg	ef	eg	eg	eg	ef	eg	ee	ef	ee	ee	fg	ef
Marker2728679	<nnxnp>	np	np	np	np	nn	nn	np	np	np	nn	np	np	nn	nn	nn	nn	nn	nn	nn	nn	np	nn	np	nn	nn	np	nn	np	np	np	np	np	nn	nn	np	np	nn	np	np	np	nn	np	nn	nn	nn	nn	np	nn
Marker2721414	<nnxnp>	np	np	np	np	nn	nn	np	np	np	nn	np	np	nn	nn	nn	nn	nn	nn	nn	nn	np	nn	np	nn	nn	np	nn	np	np	np	np	np	nn	nn	np	np	nn	np	np	np	nn	np	nn	nn	nn	nn	np	nn
Marker2860277	<nnxnp>	np	np	np	np	nn	nn	np	np	np	nn	np	np	nn	nn	nn	nn	nn	nn	nn	nn	np	nn	np	nn	nn	np	nn	np	np	np	np	np	nn	nn	np	np	nn	np	np	np	nn	np	nn	nn	nn	nn	np	nn
Marker2740185	<lmxll>	lm	lm	lm	ll	ll	ll	lm	ll	ll	ll	ll	lm	ll	lm	lm	ll	ll	lm	ll	ll	lm	ll	lm	ll	lm	ll	lm	lm	ll	lm	ll	lm	ll	ll	ll	ll	lm	ll	ll	ll	lm	ll	ll	lm	ll	ll	lm	lm
Marker2841686	<nnxnp>	np	np	np	np	nn	nn	np	np	np	nn	np	np	nn	nn	nn	nn	nn	nn	nn	nn	nn	nn	np	nn	nn	np	nn	np	np	np	np	np	nn	nn	np	np	nn	np	np	np	nn	np	nn	nn	nn	nn	np	nn
Marker2837017	<lmxll>	lm	lm	lm	ll	ll	ll	lm	ll	ll	ll	ll	lm	ll	lm	lm	ll	ll	lm	ll	ll	lm	ll	lm	ll	lm	ll	lm	lm	ll	lm	ll	lm	ll	ll	ll	ll	lm	ll	ll	ll	lm	ll	ll	lm	ll	ll	lm	lm
Marker2860914	<efxeg>	fg	fg	fg	eg	ee	ee	fg	eg	eg	ee	eg	fg	ee	ef	ef	ee	ee	ef	ee	ee	ef	ee	fg	ee	ef	eg	ef	fg	eg	fg	eg	fg	ee	ee	eg	eg	ef	eg	eg	eg	ef	eg	ee	ef	ee	ee	fg	ef
Marker2829125	<efxeg>	fg	fg	fg	eg	ee	ee	fg	eg	eg	ee	eg	fg	ee	ef	ef	ee	ee	ef	ee	ee	ef	ee	fg	ee	ef	eg	ef	fg	eg	fg	eg	fg	ee	ee	eg	eg	ef	eg	eg	eg	ef	eg	ee	ef	ee	ee	fg	ef
Marker2646875	<nnxnp>	np	np	np	np	nn	nn	np	np	np	nn	np	np	nn	nn	nn	nn	nn	nn	nn	nn	nn	nn	np	nn	nn	np	nn	np	np	np	np	np	nn	nn	np	np	nn	np	np	np	nn	np	nn	nn	nn	nn	np	nn
Marker2828896	<lmxll>	lm	lm	lm	ll	ll	ll	lm	ll	ll	ll	ll	lm	ll	lm	lm	ll	ll	lm	ll	ll	lm	ll	lm	ll	lm	ll	lm	lm	ll	lm	ll	lm	ll	ll	ll	ll	lm	ll	ll	ll	lm	ll	ll	lm	ll	ll	lm	lm
Marker2744641	<nnxnp>	np	np	np	np	nn	nn	np	np	np	nn	np	np	nn	nn	nn	nn	nn	nn	nn	nn	nn	nn	np	nn	nn	np	nn	np	np	np	np	np	nn	nn	np	np	nn	np	np	np	nn	np	nn	nn	nn	nn	np	nn
Marker2671016	<efxeg>	fg	fg	fg	eg	ee	ee	fg	eg	eg	ef	eg	fg	ee	ef	ef	ee	ee	ee	ee	ee	ef	ee	fg	ee	ef	eg	ef	fg	eg	fg	fg	fg	eg	ee	eg	eg	ef	eg	eg	eg	ef	eg	ee	ef	ee	ee	fg	ee
Marker2650713	<nnxnp>	np	np	np	np	nn	nn	np	np	np	nn	np	np	nn	nn	nn	nn	nn	nn	nn	nn	nn	nn	np	nn	nn	np	nn	np	np	np	np	np	np	nn	np	np	nn	np	np	np	nn	np	nn	nn	nn	nn	np	nn
Marker2832543	<hkxhk>	hk	hk	hk	kk	hk	hk	hk	kk	kk	hh	kk	hk	hk	hh	hh	hk	hk	hk	hk	hk	hh	hk	hk	hk	hh	kk	hh	hk	kk	hk	hk	hk	kk	hk	kk	hk	hh	kk	kk	kk	hh	kk	hk	hh	hk	hk	hk	hk
Marker2855920	<nnxnp>	np	np	np	np	nn	nn	np	np	np	nn	np	np	nn	nn	nn	nn	nn	nn	nn	nn	nn	nn	np	nn	nn	np	nn	np	np	np	np	np	np	nn	np	nn	nn	np	np	np	nn	np	nn	nn	nn	nn	np	nn
Marker2852800	<lmxll>	lm	lm	lm	ll	ll	ll	lm	ll	ll	lm	ll	lm	ll	lm	lm	ll	ll	ll	ll	ll	lm	ll	lm	ll	lm	ll	lm	lm	ll	lm	lm	lm	ll	ll	ll	ll	lm	ll	ll	ll	lm	ll	ll	lm	ll	ll	lm	ll
Marker2857532	<efxeg>	fg	fg	fg	eg	ee	ee	fg	eg	eg	ef	eg	fg	ee	ef	ef	ee	ee	ee	ee	ee	ef	ee	fg	ee	ef	eg	ef	fg	eg	fg	fg	fg	eg	ee	eg	ee	ef	eg	eg	ee	ef	eg	ee	ef	ee	ee	fg	ee
Marker2696667	<lmxll>	lm	lm	lm	ll	ll	ll	lm	ll	ll	lm	ll	lm	ll	lm	lm	ll	ll	ll	ll	ll	lm	ll	lm	ll	lm	ll	lm	lm	ll	lm	lm	lm	ll	ll	ll	ll	lm	ll	ll	ll	lm	ll	ll	lm	ll	ll	lm	ll
Marker2744993	<hkxhk>	hh	hh	hh	hk	kk	kk	hh	hk	hk	hk	hk	hh	kk	hk	hk	kk	kk	kk	kk	kk	hk	kk	hh	kk	hk	hk	hk	hh	hk	hh	hh	hh	hk	kk	hk	kk	hk	hk	hk	hk	hk	hk	kk	hk	kk	kk	hh	kk
Marker2679339	<lmxll>	lm	lm	lm	ll	ll	ll	lm	ll	ll	lm	ll	lm	ll	lm	lm	ll	ll	ll	ll	ll	lm	ll	lm	ll	lm	ll	lm	lm	ll	lm	lm	lm	ll	ll	ll	ll	lm	ll	ll	ll	lm	ll	ll	lm	ll	ll	lm	ll
Marker2734340	<lmxll>	lm	lm	lm	ll	ll	ll	lm	ll	ll	lm	ll	lm	ll	lm	lm	ll	ll	ll	ll	ll	lm	ll	lm	ll	lm	ll	lm	lm	ll	lm	ll	lm	ll	ll	ll	ll	lm	ll	ll	ll	lm	ll	ll	lm	ll	ll	lm	ll
Marker2726219	<nnxnp>	np	np	np	np	nn	nn	np	np	np	nn	np	np	nn	nn	nn	nn	nn	nn	nn	nn	nn	nn	np	nn	nn	np	nn	np	np	np	np	np	np	nn	np	nn	nn	np	np	nn	nn	np	nn	nn	nn	nn	np	np
Marker2740254	<nnxnp>	np	np	np	np	nn	nn	np	np	np	nn	np	np	nn	nn	nn	nn	nn	nn	nn	nn	nn	nn	np	nn	nn	np	nn	np	np	np	np	np	np	nn	np	nn	nn	np	np	nn	nn	np	nn	nn	nn	nn	np	np
Marker2728126	<lmxll>	lm	lm	lm	ll	ll	ll	lm	ll	ll	lm	ll	lm	ll	lm	lm	ll	ll	ll	ll	ll	lm	ll	lm	ll	lm	ll	lm	lm	ll	lm	ll	lm	ll	ll	ll	ll	lm	ll	ll	ll	lm	ll	ll	lm	ll	ll	lm	ll
Marker2735101	<lmxll>	lm	lm	lm	ll	ll	ll	lm	ll	ll	lm	ll	lm	ll	lm	lm	ll	ll	ll	ll	ll	lm	ll	lm	ll	lm	ll	lm	lm	ll	lm	ll	lm	ll	ll	ll	ll	lm	ll	ll	ll	lm	ll	ll	lm	ll	ll	lm	ll
Marker2727523	<nnxnp>	nn	nn	nn	np	np	np	nn	np	np	np	np	nn	np	nn	np	np	np	np	np	np	np	np	nn	np	nn	nn	np	nn	nn	nn	nn	nn	nn	np	nn	np	np	nn	nn	np	np	nn	np	np	np	np	nn	nn
Marker2647619	<nnxnp>	nn	nn	nn	np	np	np	nn	np	np	np	np	nn	np	nn	np	np	np	np	np	np	np	np	nn	np	nn	nn	np	nn	nn	nn	nn	nn	nn	np	nn	np	np	nn	nn	np	np	nn	np	np	np	np	nn	nn
Marker2774719	<nnxnp>	nn	nn	nn	np	np	np	nn	np	np	np	np	nn	np	nn	np	np	np	np	np	np	np	np	nn	np	nn	nn	np	nn	nn	nn	nn	nn	nn	np	nn	np	np	nn	nn	np	np	nn	np	np	np	np	nn	nn
Marker2827829	<nnxnp>	nn	nn	nn	np	np	np	nn	np	np	np	np	nn	np	nn	np	np	np	np	np	np	np	np	nn	np	nn	nn	np	nn	nn	nn	nn	nn	nn	np	nn	np	np	nn	nn	np	np	nn	np	np	np	np	nn	nn
Marker2755757	<nnxnp>	nn	nn	nn	np	np	np	nn	np	np	np	np	nn	np	nn	np	np	np	np	np	np	np	np	nn	np	nn	nn	np	nn	nn	nn	nn	nn	nn	np	nn	np	np	nn	nn	np	np	nn	np	np	np	np	nn	nn
Marker2675052	<efxeg>	ef	--	--	--	eg	eg	ef	eg	eg	fg	eg	ee	eg	ef	fg	--	eg	eg	eg	eg	--	eg	--	eg	ef	ee	fg	ef	ee	ef	ee	ef	ee	eg	ee	eg	fg	ee	ee	--	fg	ee	eg	fg	eg	eg	ef	ee
Marker2673713	<nnxnp>	nn	nn	nn	np	np	np	nn	np	np	np	np	nn	np	nn	np	np	np	np	np	np	np	np	nn	np	nn	nn	np	nn	nn	nn	nn	nn	nn	np	nn	np	np	nn	nn	np	np	nn	np	np	np	nn	nn	nn
Marker2722986	<nnxnp>	nn	nn	nn	np	np	np	nn	np	np	np	np	nn	np	nn	np	np	np	np	np	np	np	np	nn	np	nn	nn	np	nn	nn	nn	nn	nn	nn	np	nn	np	np	nn	nn	np	np	nn	np	np	np	nn	nn	nn
Marker2709934	<nnxnp>	np	nn	np	np	nn	nn	np	nn	nn	nn	nn	np	nn	np	nn	nn	nn	nn	nn	nn	nn	nn	np	nn	np	np	nn	np	np	np	np	np	np	nn	np	nn	nn	np	np	nn	nn	np	nn	nn	nn	np	np	np
Marker2657367	<hkxhk>	hk	--	--	--	hk	hk	hk	hk	hk	hh	hk	kk	hk	hk	hh	--	hk	hk	hk	hk	--	hk	--	hk	hk	kk	hh	hk	kk	hk	kk	hk	kk	hk	kk	hk	hh	kk	kk	--	hh	kk	hk	hh	hk	hk	hk	kk
Marker2664121	<nnxnp>	nn	np	nn	nn	np	np	nn	np	np	np	np	nn	np	nn	np	np	np	np	np	np	np	np	nn	np	nn	nn	np	nn	nn	nn	nn	nn	nn	np	nn	np	np	nn	nn	np	np	nn	np	np	np	nn	nn	nn
Marker2641933	<nnxnp>	np	nn	np	np	nn	nn	np	nn	nn	nn	np	np	nn	np	nn	nn	nn	nn	nn	nn	nn	nn	np	nn	np	np	nn	np	np	np	np	np	np	nn	np	nn	nn	np	np	nn	nn	np	nn	nn	np	np	np	np
Marker2665208	<nnxnp>	np	nn	np	np	nn	nn	np	nn	nn	nn	np	np	nn	np	nn	nn	nn	nn	nn	nn	nn	nn	np	nn	np	np	nn	np	np	np	np	np	np	nn	np	nn	np	np	np	nn	nn	np	nn	nn	np	np	np	np
Marker2687295	<nnxnp>	np	nn	np	np	nn	nn	np	nn	nn	nn	np	np	nn	np	nn	nn	nn	nn	nn	nn	nn	nn	np	nn	np	np	nn	np	np	np	np	np	np	nn	np	nn	np	np	np	nn	nn	np	nn	nn	np	np	np	np
Marker2829284	<nnxnp>	np	nn	np	np	nn	nn	np	nn	nn	np	np	np	nn	np	nn	nn	nn	nn	nn	nn	nn	nn	np	nn	np	np	nn	np	np	np	np	np	np	nn	np	nn	np	np	np	nn	nn	np	nn	nn	np	np	np	np
Marker2752462	<efxeg>	fg	ef	fg	eg	ee	ee	fg	ee	ee	eg	fg	eg	ee	fg	ef	ee	ee	ee	ee	ee	ef	ee	fg	ee	fg	eg	ef	fg	eg	fg	fg	fg	eg	ee	eg	ee	fg	eg	eg	ee	ef	eg	ee	ef	eg	eg	fg	eg
Marker2665550	<nnxnp>	np	nn	np	np	nn	nn	nn	nn	nn	np	np	np	nn	np	nn	nn	nn	nn	nn	nn	nn	nn	np	nn	np	np	nn	np	np	np	np	np	np	nn	np	nn	np	np	np	nn	nn	np	nn	nn	np	np	np	np
Marker2824330	<nnxnp>	np	nn	np	np	nn	nn	nn	nn	nn	np	np	np	nn	np	nn	nn	nn	nn	nn	nn	nn	nn	np	nn	np	np	nn	np	np	np	np	np	np	nn	np	nn	np	np	np	nn	nn	np	nn	nn	np	np	np	np
Marker2796293	<nnxnp>	np	nn	np	np	nn	nn	nn	nn	nn	np	np	np	nn	np	nn	nn	nn	nn	nn	nn	nn	np	np	nn	np	np	nn	np	np	np	np	np	np	nn	np	nn	np	np	np	nn	nn	np	nn	nn	np	np	np	np
Marker2768197	<nnxnp>	np	nn	np	np	nn	nn	nn	nn	nn	np	np	np	nn	np	nn	nn	nn	nn	nn	nn	nn	np	np	nn	np	np	nn	np	np	np	np	np	np	nn	np	nn	np	np	np	nn	nn	np	nn	nn	np	np	np	np
Marker2641238	<lmxll>	ll	ll	lm	ll	lm	lm	ll	lm	lm	ll	ll	lm	lm	ll	ll	lm	lm	lm	lm	lm	lm	lm	ll	lm	ll	lm	ll	ll	lm	ll	ll	lm	lm	lm	lm	lm	ll	lm	lm	lm	ll	ll	lm	ll	ll	lm	ll	lm
Marker2838571	<lmxll>	lm	lm	ll	lm	ll	ll	lm	ll	ll	lm	lm	ll	ll	lm	lm	ll	ll	ll	ll	ll	ll	ll	lm	ll	lm	ll	lm	lm	ll	lm	lm	ll	ll	ll	ll	ll	lm	ll	ll	ll	lm	lm	ll	lm	lm	ll	lm	ll
Marker2704283	<lmxll>	ll	ll	lm	ll	lm	lm	ll	lm	lm	ll	ll	lm	lm	ll	ll	lm	lm	lm	lm	lm	lm	lm	ll	lm	ll	lm	ll	ll	lm	ll	ll	lm	lm	lm	lm	lm	ll	lm	lm	lm	ll	ll	lm	ll	ll	lm	ll	lm
Marker2802954	<lmxll>	lm	lm	ll	lm	ll	ll	lm	ll	ll	lm	lm	ll	ll	lm	lm	ll	ll	ll	ll	ll	ll	ll	lm	ll	lm	ll	lm	lm	ll	lm	lm	ll	ll	ll	ll	ll	lm	ll	ll	ll	lm	lm	ll	lm	lm	ll	lm	ll
Marker2848706	<nnxnp>	np	nn	np	np	nn	nn	nn	nn	nn	np	np	np	nn	np	nn	nn	nn	nn	nn	nn	nn	np	np	nn	np	np	nn	np	np	nn	np	np	np	nn	np	nn	np	np	np	nn	nn	np	nn	nn	np	np	np	np
Marker2744112	<hkxhk>	hk	kk	hh	hk	hk	hk	kk	hk	hk	hk	hk	hh	hk	hk	kk	hk	hk	hk	hk	hk	hk	hh	hh	hk	hk	hh	kk	hk	hh	kk	hk	hh	hh	hk	hh	hk	hk	hh	hh	hk	kk	hk	hk	kk	hk	hh	hk	hh
Marker2836348	<nnxnp>	nn	np	nn	nn	np	np	np	np	np	nn	nn	nn	np	nn	np	np	np	np	np	np	np	nn	nn	np	nn	nn	np	nn	nn	np	nn	nn	nn	np	nn	np	nn	nn	nn	np	np	nn	np	np	nn	nn	nn	nn
Marker2783871	<lmxll>	ll	ll	lm	ll	lm	lm	ll	lm	lm	ll	ll	lm	lm	ll	ll	lm	lm	lm	lm	lm	lm	lm	lm	lm	ll	lm	ll	ll	lm	ll	ll	lm	lm	lm	lm	lm	ll	lm	lm	lm	ll	ll	lm	ll	ll	lm	ll	lm
Marker2701113	<hkxhk>	hh	hk	hk	hk	kk	kk	hk	kk	kk	hh	hk	hk	kk	hh	hk	kk	kk	kk	kk	kk	kk	hk	hk	kk	hh	hk	hk	hh	hk	hk	hh	hk	hk	kk	hk	kk	hh	hk	hk	kk	hk	hh	kk	hk	hh	hk	hh	hk
Marker2667350	<lmxll>	lm	lm	ll	lm	ll	ll	lm	ll	ll	lm	lm	ll	ll	lm	lm	ll	ll	ll	ll	ll	ll	ll	ll	ll	lm	ll	lm	lm	ll	lm	lm	ll	ll	ll	ll	ll	lm	ll	ll	ll	lm	lm	ll	lm	lm	ll	lm	ll
Marker2810519	<nnxnp>	nn	np	nn	np	np	np	np	np	np	nn	np	nn	np	nn	np	np	np	np	np	np	np	nn	nn	np	nn	nn	np	nn	nn	np	nn	nn	nn	np	nn	np	nn	nn	nn	np	np	nn	np	np	nn	nn	nn	nn
Marker2832647	<hkxhk>	kk	hk	hk	hk	hh	hh	hk	hh	hh	kk	hk	hk	hh	kk	hk	hh	hh	hh	hh	hh	hh	hk	hk	hh	kk	hk	hk	kk	hk	hk	kk	hk	hk	hh	hk	hh	kk	hk	hk	hh	hk	kk	hh	hk	kk	hk	kk	hk
Marker2723691	<lmxll>	ll	ll	lm	ll	lm	lm	ll	lm	lm	ll	ll	lm	lm	ll	ll	lm	lm	lm	lm	lm	lm	lm	lm	lm	ll	lm	ll	ll	lm	ll	ll	lm	lm	lm	lm	lm	ll	lm	lm	lm	ll	ll	lm	ll	ll	lm	ll	lm
Marker2723434	<nnxnp>	nn	np	nn	np	np	np	np	np	np	nn	np	nn	np	nn	np	np	np	np	np	np	np	nn	nn	np	nn	nn	np	nn	nn	np	nn	nn	nn	np	nn	np	nn	nn	nn	np	np	nn	np	np	nn	nn	nn	nn
Marker2739086	<efxeg>	ee	eg	ef	eg	fg	fg	eg	fg	fg	ee	eg	ef	fg	ee	eg	fg	fg	fg	fg	fg	fg	ef	ef	fg	ee	ef	eg	ee	ef	eg	ee	ef	ef	fg	ef	fg	ee	ef	ef	fg	eg	ee	fg	eg	ee	ef	ee	ef
Marker2815915	<lmxll>	ll	ll	lm	ll	lm	lm	ll	lm	lm	ll	ll	lm	lm	ll	ll	lm	lm	lm	lm	lm	lm	lm	lm	lm	ll	lm	ll	ll	lm	ll	ll	lm	lm	lm	lm	lm	ll	lm	lm	lm	ll	ll	lm	ll	ll	lm	ll	lm
Marker2750292	<lmxll>	ll	ll	lm	ll	lm	lm	ll	lm	lm	ll	ll	lm	lm	ll	ll	lm	lm	lm	lm	lm	lm	lm	lm	lm	ll	lm	ll	ll	lm	ll	ll	lm	lm	lm	lm	lm	ll	lm	lm	lm	ll	ll	lm	ll	ll	lm	ll	lm
Marker2701179	<lmxll>	lm	lm	ll	lm	ll	ll	lm	ll	ll	lm	lm	ll	ll	lm	lm	ll	ll	ll	ll	ll	ll	ll	ll	ll	lm	ll	lm	lm	ll	lm	lm	ll	ll	ll	ll	ll	lm	ll	ll	ll	lm	lm	ll	lm	lm	ll	lm	ll
Marker2671891	<lmxll>	ll	ll	lm	ll	lm	lm	ll	lm	lm	ll	ll	lm	lm	ll	ll	lm	lm	lm	lm	lm	lm	lm	lm	lm	ll	lm	ll	ll	lm	ll	ll	lm	lm	lm	lm	lm	ll	lm	lm	lm	ll	ll	lm	ll	ll	lm	ll	lm
Marker2729901	<lmxll>	lm	lm	ll	lm	ll	ll	lm	ll	ll	lm	lm	ll	ll	lm	lm	ll	ll	ll	ll	ll	ll	ll	ll	ll	lm	ll	lm	lm	ll	lm	lm	ll	ll	ll	ll	ll	lm	ll	ll	ll	lm	lm	ll	lm	lm	ll	lm	ll
Marker2713219	<nnxnp>	nn	np	nn	np	np	np	np	np	np	nn	np	nn	np	np	np	np	np	np	np	np	np	nn	nn	np	nn	nn	np	nn	nn	np	nn	nn	nn	np	nn	np	nn	nn	nn	np	np	nn	np	np	nn	nn	nn	nn
Marker2667498	<lmxll>	ll	ll	lm	ll	lm	lm	ll	lm	lm	ll	ll	lm	lm	ll	ll	lm	lm	lm	lm	lm	lm	lm	lm	lm	ll	lm	ll	ll	lm	ll	ll	lm	lm	lm	lm	lm	ll	lm	lm	lm	ll	ll	lm	ll	ll	lm	ll	lm
Marker2655361	<nnxnp>	nn	np	nn	np	np	np	np	np	np	nn	np	nn	np	nn	np	np	np	np	np	np	np	nn	nn	np	nn	nn	np	nn	nn	np	nn	nn	nn	np	nn	np	nn	nn	nn	np	np	nn	np	np	nn	nn	nn	nn
Marker2856915	<nnxnp>	nn	np	nn	np	np	np	np	np	np	nn	np	nn	np	nn	np	np	np	np	np	np	np	nn	nn	np	nn	nn	np	nn	nn	nn	nn	nn	nn	np	nn	np	nn	nn	nn	np	np	nn	np	np	nn	nn	nn	nn
Marker2858018	<nnxnp>	nn	np	nn	np	np	np	np	np	np	nn	np	nn	np	nn	np	np	np	np	np	np	np	nn	nn	np	nn	nn	np	nn	nn	nn	nn	nn	nn	np	nn	np	nn	nn	nn	np	np	nn	np	np	np	nn	nn	nn
Marker2692603	<nnxnp>	nn	np	nn	np	np	np	np	np	np	nn	np	nn	np	nn	np	np	np	np	np	np	np	nn	nn	np	nn	nn	np	nn	nn	nn	nn	nn	nn	np	nn	np	nn	nn	nn	np	np	nn	np	np	np	nn	nn	nn
Marker2828716	<nnxnp>	nn	np	nn	np	np	np	np	np	np	nn	np	nn	np	nn	np	np	np	np	np	np	np	np	nn	np	nn	nn	np	nn	nn	nn	nn	nn	nn	np	nn	np	nn	nn	nn	np	np	nn	np	np	np	nn	nn	nn
Marker2773588	<nnxnp>	nn	np	nn	np	np	np	nn	np	np	nn	np	nn	np	nn	np	np	np	np	np	np	np	np	nn	np	nn	nn	np	nn	nn	nn	nn	nn	nn	np	nn	np	nn	nn	nn	np	np	nn	np	np	np	nn	nn	nn
Marker2727305	<nnxnp>	nn	np	nn	np	np	np	nn	np	np	nn	np	nn	np	nn	np	np	np	np	np	np	np	np	nn	np	nn	nn	np	nn	nn	nn	nn	nn	nn	np	nn	np	nn	nn	nn	np	np	nn	np	np	np	nn	nn	nn
Marker2847799	<nnxnp>	nn	np	nn	np	np	np	nn	np	np	np	np	nn	np	nn	np	np	np	np	np	np	np	np	nn	np	nn	nn	np	nn	nn	nn	nn	nn	nn	np	nn	np	np	nn	nn	np	np	nn	np	np	np	nn	nn	nn
Marker2726160	<nnxnp>	nn	np	nn	np	np	np	nn	np	np	np	np	nn	np	nn	np	np	np	np	np	np	np	np	nn	np	nn	nn	np	nn	nn	nn	nn	nn	nn	np	nn	np	np	nn	nn	np	np	nn	np	np	np	nn	nn	nn
Marker2711249	<nnxnp>	nn	nn	nn	np	np	np	nn	np	np	np	np	nn	np	nn	np	np	np	np	np	np	np	np	nn	np	nn	nn	np	nn	nn	nn	nn	nn	nn	np	nn	np	np	nn	nn	np	np	nn	np	np	np	nn	nn	nn
Marker2698583	<lmxll>	ll	lm	lm	ll	lm	lm	lm	lm	lm	lm	ll	lm	lm	ll	lm	ll	lm	lm	ll	lm	lm	lm	lm	lm	ll	lm	ll	ll	lm	ll	ll	lm	lm	lm	lm	ll	ll	lm	lm	ll	ll	ll	lm	ll	ll	lm	lm	lm
Marker2836642	<nnxnp>	nn	np	nn	np	np	np	nn	np	np	np	np	nn	np	nn	np	np	np	np	np	np	np	np	nn	np	nn	nn	np	nn	nn	nn	nn	nn	nn	np	nn	np	np	nn	nn	np	np	nn	np	np	np	nn	nn	nn
Marker2829798	<nnxnp>	nn	nn	nn	np	np	np	nn	np	np	np	np	nn	np	nn	np	np	np	np	np	np	np	np	nn	np	nn	nn	np	nn	nn	nn	nn	nn	nn	np	nn	np	np	nn	nn	np	np	nn	np	np	np	nn	nn	nn
Marker2778018	<lmxll>	lm	ll	ll	lm	ll	ll	ll	ll	ll	lm	lm	ll	ll	lm	ll	lm	ll	ll	lm	ll	lm	ll	ll	ll	lm	ll	lm	lm	ll	lm	lm	ll	ll	ll	ll	lm	lm	ll	ll	lm	lm	lm	ll	lm	lm	ll	ll	ll
Marker2681965	<nnxnp>	nn	nn	nn	np	np	np	nn	np	np	np	np	nn	np	nn	np	np	np	np	np	np	np	np	nn	np	nn	nn	np	nn	nn	nn	nn	nn	nn	np	nn	np	np	nn	nn	np	np	nn	np	np	np	nn	nn	nn
Marker2696334	<lmxll>	lm	ll	ll	lm	ll	ll	ll	ll	ll	lm	lm	ll	ll	lm	ll	lm	ll	ll	lm	ll	lm	ll	ll	ll	lm	ll	lm	lm	ll	lm	lm	ll	ll	ll	ll	lm	lm	ll	ll	lm	lm	lm	ll	lm	lm	ll	ll	ll
Marker2831400	<lmxll>	ll	lm	lm	ll	lm	lm	lm	lm	lm	ll	ll	lm	lm	ll	lm	ll	lm	lm	ll	lm	lm	lm	lm	lm	ll	lm	ll	ll	lm	ll	ll	lm	lm	lm	lm	ll	ll	lm	lm	ll	ll	ll	lm	ll	ll	lm	lm	lm
Marker2702881	<lmxll>	lm	ll	ll	lm	ll	ll	ll	ll	ll	lm	lm	ll	ll	lm	ll	lm	ll	ll	lm	ll	ll	ll	ll	ll	lm	ll	lm	lm	ll	lm	lm	ll	ll	ll	ll	lm	lm	ll	ll	lm	lm	lm	ll	lm	lm	ll	ll	ll
Marker2793767	<nnxnp>	nn	nn	nn	np	np	np	nn	np	np	np	np	nn	np	nn	np	np	np	np	np	np	np	np	nn	np	nn	nn	np	nn	nn	nn	nn	nn	nn	np	nn	np	np	nn	nn	np	np	nn	np	np	np	np	nn	nn
Marker2710271	<nnxnp>	nn	nn	nn	np	np	np	nn	np	np	np	np	nn	np	nn	np	np	np	np	np	np	np	np	nn	np	nn	nn	np	nn	nn	nn	nn	nn	nn	np	nn	np	np	nn	nn	np	np	nn	np	np	np	np	nn	nn
Marker2816111	<nnxnp>	nn	nn	nn	np	np	np	nn	np	np	np	np	nn	np	nn	np	np	np	np	np	np	np	np	nn	np	nn	nn	np	nn	nn	nn	nn	nn	nn	np	nn	np	np	nn	nn	np	np	nn	np	np	np	nn	nn	nn
Marker970029	<lmxll>	ll	ll	ll	ll	lm	lm	ll	lm	lm	ll	ll	ll	lm	lm	lm	ll	lm	lm	ll	ll	lm	ll	ll	lm	lm	ll	lm	lm	lm	lm	ll	ll	lm	lm	ll	lm	ll	ll	lm	lm	lm	ll	ll	ll	ll	lm	lm	ll
Marker962111	<lmxll>	ll	ll	ll	ll	lm	lm	ll	lm	lm	ll	ll	ll	lm	lm	lm	ll	lm	lm	ll	ll	lm	ll	ll	lm	lm	ll	lm	lm	lm	lm	ll	ll	lm	lm	ll	lm	ll	ll	lm	lm	lm	ll	ll	ll	ll	lm	lm	ll
Marker958304	<lmxll>	ll	ll	ll	ll	lm	lm	ll	lm	lm	ll	ll	ll	lm	lm	lm	ll	lm	lm	ll	ll	lm	ll	ll	lm	lm	ll	lm	lm	lm	lm	ll	ll	lm	lm	ll	lm	ll	ll	lm	lm	lm	ll	ll	ll	ll	lm	lm	ll
Marker876769	<lmxll>	ll	ll	ll	ll	lm	lm	ll	lm	lm	ll	ll	ll	lm	lm	lm	ll	lm	lm	ll	ll	lm	ll	ll	lm	lm	ll	lm	lm	lm	lm	ll	ll	lm	lm	ll	lm	ll	ll	lm	lm	lm	ll	ll	ll	ll	lm	lm	ll
Marker895040	<lmxll>	ll	ll	ll	ll	lm	lm	ll	lm	lm	ll	ll	ll	lm	lm	lm	ll	lm	lm	ll	ll	lm	ll	ll	lm	lm	ll	lm	lm	lm	lm	ll	ll	lm	lm	ll	lm	ll	ll	lm	lm	lm	ll	ll	ll	ll	lm	lm	ll
Marker877481	<lmxll>	lm	lm	lm	lm	ll	ll	lm	ll	ll	lm	lm	lm	ll	ll	ll	lm	ll	ll	lm	lm	ll	lm	lm	ll	ll	lm	ll	ll	ll	ll	lm	lm	ll	ll	lm	ll	lm	lm	ll	ll	ll	lm	lm	lm	lm	ll	ll	lm
Marker961629	<lmxll>	ll	ll	ll	ll	lm	lm	ll	lm	lm	ll	ll	ll	lm	lm	lm	ll	lm	lm	ll	ll	lm	ll	ll	lm	lm	ll	lm	lm	lm	lm	ll	ll	lm	lm	ll	lm	ll	ll	lm	lm	lm	ll	ll	ll	ll	lm	lm	ll
Marker963235	<lmxll>	ll	ll	ll	ll	lm	lm	ll	lm	lm	ll	ll	ll	lm	lm	lm	ll	lm	lm	ll	ll	lm	ll	ll	lm	lm	ll	lm	lm	lm	lm	ll	ll	lm	lm	ll	lm	ll	ll	lm	lm	lm	ll	ll	ll	ll	lm	lm	ll
Marker932133	<nnxnp>	nn	nn	nn	np	nn	nn	np	nn	nn	nn	np	np	np	np	np	nn	nn	np	np	np	np	nn	nn	nn	np	nn	nn	np	nn	np	np	np	nn	nn	nn	nn	np	np	nn	nn	np	np	nn	np	nn	np	np	np
Marker1019513	<efxeg>	ee	ee	ee	eg	ef	ef	eg	ee	ef	ee	eg	eg	fg	eg	fg	ee	ef	fg	eg	eg	fg	ee	ef	ef	fg	ee	ef	fg	ef	fg	eg	eg	ef	ef	ef	ef	eg	fg	ef	ef	fg	eg	ee	eg	ee	fg	eg	eg
Marker972526	<lmxll>	ll	ll	ll	ll	lm	lm	ll	ll	lm	ll	ll	ll	lm	ll	lm	ll	lm	lm	ll	ll	ll	ll	lm	lm	lm	ll	lm	lm	lm	lm	ll	ll	lm	lm	lm	lm	ll	lm	lm	lm	lm	ll	ll	ll	ll	lm	ll	ll
Marker941020	<lmxll>	ll	ll	ll	ll	lm	lm	ll	ll	lm	ll	ll	ll	lm	ll	lm	ll	lm	lm	ll	ll	lm	ll	lm	lm	lm	ll	lm	lm	lm	lm	ll	ll	lm	lm	lm	lm	ll	lm	lm	lm	lm	ll	ll	ll	ll	lm	ll	ll
Marker995232	<lmxll>	ll	lm	ll	ll	lm	lm	ll	ll	lm	ll	ll	ll	lm	ll	lm	ll	lm	lm	ll	ll	lm	ll	lm	ll	lm	ll	lm	lm	lm	lm	ll	ll	lm	lm	lm	lm	ll	lm	lm	lm	lm	ll	ll	ll	ll	ll	ll	ll
Marker925499	<nnxnp>	nn	nn	nn	np	nn	nn	np	nn	nn	nn	np	np	np	np	np	nn	np	np	np	np	np	nn	nn	nn	np	nn	nn	np	nn	np	np	np	nn	nn	nn	nn	np	np	nn	np	np	np	nn	np	nn	np	np	np
Marker848546	<lmxll>	ll	lm	ll	ll	lm	lm	ll	ll	lm	ll	ll	ll	lm	ll	lm	ll	lm	lm	ll	ll	lm	ll	lm	ll	lm	ll	lm	lm	lm	lm	ll	ll	lm	lm	lm	lm	ll	lm	lm	lm	lm	ll	lm	ll	ll	ll	ll	ll
Marker1028769	<efxeg>	ef	ee	ef	fg	ee	ee	fg	ef	ee	ef	fg	fg	eg	fg	eg	ef	eg	eg	fg	fg	eg	ef	ee	ef	eg	ef	ee	eg	ee	eg	fg	fg	ee	ee	ee	ee	fg	eg	ee	eg	eg	fg	ee	fg	ef	fg	fg	fg
Marker983095	<abxcd>	bd	ad	bd	bc	ad	ad	bc	bd	ad	bd	bc	bc	ac	bc	ac	bd	ac	ac	bc	bc	ac	bd	ad	bd	ac	bd	ad	ac	ad	ac	bc	bc	ad	ad	ad	ad	bc	ac	ad	ac	ac	bc	ad	bc	bd	bc	bc	bc
Marker853526	<lmxll>	ll	lm	ll	ll	lm	lm	ll	ll	lm	ll	ll	ll	lm	ll	lm	ll	lm	lm	ll	ll	lm	ll	lm	ll	lm	ll	lm	lm	lm	lm	ll	ll	lm	lm	lm	lm	ll	lm	lm	lm	lm	ll	lm	ll	ll	ll	ll	ll
Marker888936	<nnxnp>	nn	nn	nn	np	nn	nn	np	nn	nn	nn	np	np	np	np	np	nn	np	np	np	np	np	nn	nn	nn	np	nn	nn	np	nn	np	np	np	nn	nn	nn	nn	np	np	nn	np	np	np	np	np	nn	np	np	np
Marker965000	<lmxll>	ll	lm	ll	ll	lm	lm	ll	ll	lm	ll	ll	ll	lm	ll	lm	ll	lm	lm	ll	ll	lm	ll	lm	ll	lm	ll	lm	lm	lm	lm	ll	ll	lm	lm	lm	lm	ll	lm	lm	lm	lm	ll	lm	ll	ll	ll	ll	ll
Marker917402	<lmxll>	ll	lm	ll	ll	lm	lm	ll	ll	lm	ll	ll	ll	lm	ll	lm	ll	lm	lm	ll	ll	lm	lm	lm	ll	ll	ll	lm	lm	lm	lm	ll	ll	lm	lm	lm	lm	ll	lm	lm	lm	lm	ll	lm	ll	ll	ll	ll	lm
Marker976889	<lmxll>	ll	lm	ll	ll	lm	lm	ll	ll	lm	ll	ll	ll	lm	ll	lm	ll	ll	lm	ll	ll	ll	lm	lm	ll	ll	ll	lm	lm	lm	lm	ll	ll	lm	lm	lm	lm	ll	lm	lm	lm	lm	ll	lm	ll	ll	ll	ll	lm
Marker859649	<nnxnp>	nn	nn	nn	nn	nn	nn	np	nn	nn	nn	nn	np	np	np	np	nn	np	np	np	np	np	nn	nn	nn	np	nn	nn	np	nn	np	nn	np	nn	nn	nn	nn	np	np	nn	np	np	np	np	np	nn	np	np	np
Marker889375	<nnxnp>	np	np	np	np	np	np	nn	np	np	np	np	nn	nn	nn	nn	np	nn	nn	nn	nn	nn	np	np	np	nn	np	np	nn	np	nn	np	nn	np	np	np	np	nn	nn	np	nn	nn	nn	nn	nn	np	nn	nn	nn
Marker1017562	<hkxhk>	hk	kk	hk	hk	kk	kk	hh	hk	kk	hk	hk	hh	hk	hh	hk	hk	hh	hk	hh	hh	hh	kk	kk	hk	hh	hk	kk	hk	kk	hk	hk	hh	kk	kk	kk	kk	hh	hk	kk	hk	hk	hh	hk	hh	hk	hh	hh	hk
Marker901523	<nnxnp>	np	np	np	np	np	np	nn	np	np	np	np	nn	nn	nn	nn	np	nn	nn	nn	nn	nn	np	np	np	nn	np	np	nn	np	nn	np	nn	np	np	np	np	nn	nn	np	np	nn	nn	np	nn	np	nn	nn	nn
Marker907777	<lmxll>	ll	lm	ll	ll	lm	lm	ll	ll	lm	ll	ll	ll	lm	ll	lm	ll	ll	lm	ll	ll	ll	lm	lm	ll	ll	ll	lm	lm	lm	lm	ll	ll	lm	lm	lm	lm	ll	lm	lm	lm	lm	ll	lm	ll	ll	ll	ll	lm
Marker874972	<lmxll>	lm	ll	lm	lm	ll	ll	lm	lm	ll	lm	lm	lm	ll	lm	ll	lm	lm	ll	lm	lm	lm	ll	ll	lm	lm	lm	ll	ll	ll	ll	lm	lm	ll	ll	ll	ll	lm	ll	ll	ll	ll	lm	ll	lm	lm	lm	lm	ll
Marker995635	<hkxhk>	hk	kk	hk	hk	kk	kk	hh	hk	kk	hk	hk	hh	hk	hh	hk	hk	hh	hk	hh	hh	hh	kk	kk	hk	hh	hk	kk	hk	kk	hk	hk	hh	kk	kk	kk	kk	hh	hk	kk	kk	hk	hh	kk	hh	hk	hh	hh	hk
Marker982384	<lmxll>	ll	lm	ll	ll	lm	lm	ll	ll	lm	ll	ll	ll	lm	ll	lm	ll	lm	lm	ll	ll	ll	lm	lm	ll	ll	ll	lm	lm	lm	lm	ll	ll	lm	lm	lm	lm	ll	lm	lm	lm	lm	ll	lm	ll	ll	ll	ll	lm
Marker984926	<lmxll>	lm	ll	lm	lm	ll	ll	lm	lm	ll	lm	lm	lm	ll	lm	ll	lm	ll	ll	lm	lm	lm	ll	ll	lm	lm	lm	ll	ll	ll	ll	lm	lm	ll	ll	ll	ll	lm	ll	ll	ll	ll	lm	ll	lm	lm	lm	lm	lm
Marker975501	<nnxnp>	np	np	np	np	np	np	nn	np	np	np	np	nn	nn	nn	nn	np	np	nn	nn	nn	nn	np	np	np	nn	np	np	nn	np	nn	np	nn	np	np	np	np	nn	nn	np	np	nn	nn	np	nn	np	nn	nn	nn
Marker912740	<efxeg>	eg	fg	eg	eg	fg	fg	ee	eg	fg	eg	eg	ee	ef	ee	ef	eg	fg	ef	ee	ee	ee	fg	fg	fg	ee	eg	fg	ef	fg	ef	eg	ee	fg	fg	fg	fg	ee	ef	fg	fg	ef	ee	fg	ee	eg	ee	ee	ee
Marker929774	<lmxll>	lm	ll	lm	lm	ll	ll	lm	lm	ll	lm	lm	lm	ll	lm	ll	lm	ll	ll	lm	lm	lm	lm	ll	ll	ll	lm	ll	ll	ll	ll	lm	lm	ll	ll	ll	ll	lm	ll	ll	ll	ll	lm	ll	lm	lm	lm	lm	lm
Marker960535	<hkxhk>	hk	hh	hk	hk	hh	hh	kk	hk	hh	hk	hk	kk	hk	kk	hk	hk	hh	hk	kk	kk	kk	hk	hh	hh	hk	hk	hh	hk	hh	hk	hk	kk	hh	hh	hh	hh	kk	hk	hh	hh	hk	kk	hk	kk	hk	kk	kk	kk
Marker1028501	<nnxnp>	np	np	np	np	np	np	nn	np	np	np	np	nn	nn	nn	nn	np	np	nn	nn	nn	nn	np	np	np	nn	np	np	nn	np	nn	np	nn	np	np	np	np	nn	nn	np	np	nn	nn	np	nn	np	nn	nn	nn
Marker885370	<hkxhk>	hk	hk	hk	hk	hh	hh	kk	hk	hh	hk	hk	kk	hk	kk	hk	hk	hh	hk	kk	kk	kk	hk	hh	hh	hk	hk	hh	hk	hh	hk	hk	kk	hh	hh	hh	hh	kk	hk	hh	hh	hk	kk	hk	kk	hh	kk	kk	kk
Marker1007498	<efxeg>	eg	eg	eg	eg	fg	fg	ee	eg	fg	eg	eg	ee	ef	ee	ef	eg	fg	ef	ee	ee	ee	eg	fg	fg	ef	eg	fg	ef	fg	ef	eg	ee	fg	fg	fg	fg	ee	ef	fg	fg	ef	ee	eg	ee	fg	ee	ee	ee
Marker959718	<nnxnp>	np	np	np	np	np	np	nn	np	np	np	np	nn	nn	nn	nn	np	np	nn	nn	nn	nn	np	np	np	nn	np	np	nn	np	nn	np	nn	np	np	np	np	nn	nn	np	np	nn	nn	np	nn	np	nn	nn	nn
Marker891590	<hkxhk>	hk	hk	hk	hk	kk	kk	hh	hk	kk	hk	kk	hh	hk	hh	hk	hk	kk	hk	hh	hh	hh	hk	kk	kk	hk	hk	kk	hk	kk	hk	hk	hh	kk	kk	kk	kk	hh	hk	kk	kk	hk	hh	hk	hh	kk	hk	hh	hh
Marker958913	<lmxll>	ll	ll	ll	ll	lm	lm	ll	ll	lm	ll	lm	ll	lm	ll	lm	ll	lm	lm	ll	ll	ll	ll	lm	lm	lm	ll	lm	lm	lm	lm	ll	ll	lm	lm	lm	lm	ll	lm	lm	lm	lm	ll	ll	ll	lm	ll	ll	ll
Marker874720	<lmxll>	ll	ll	ll	ll	lm	lm	ll	ll	lm	ll	lm	ll	lm	ll	lm	ll	lm	lm	ll	ll	ll	ll	lm	lm	lm	ll	lm	lm	lm	lm	lm	ll	lm	lm	lm	lm	ll	lm	lm	lm	lm	ll	ll	ll	lm	lm	ll	ll
Marker886567	<nnxnp>	np	np	np	np	np	np	nn	np	np	np	np	nn	nn	nn	nn	np	np	nn	nn	nn	nn	np	np	np	nn	np	np	nn	np	nn	np	nn	np	np	np	np	nn	nn	np	np	nn	nn	np	nn	np	nn	nn	nn
Marker925533	<hkxhk>	hk	hk	hk	hk	hh	hh	kk	hk	hh	hk	hh	kk	hk	kk	hk	hk	hh	hk	kk	kk	kk	hk	hh	hh	hk	hk	hh	hk	hh	hk	hh	kk	hh	hh	hh	hh	kk	hk	hh	hh	hk	kk	hk	kk	hh	hk	kk	kk
Marker987368	<hkxhk>	hk	hk	hk	hk	kk	kk	hh	hk	kk	hk	kk	hh	hk	hh	hk	hk	kk	hk	hh	hh	hh	hk	kk	kk	hk	hk	kk	hk	kk	hk	kk	hh	kk	kk	kk	kk	hh	hk	kk	kk	hk	hh	hk	hh	kk	hk	hh	hh
Marker1011047	<nnxnp>	np	np	np	np	np	np	nn	np	np	np	np	nn	nn	np	nn	np	np	nn	nn	nn	nn	np	np	np	nn	np	np	nn	np	nn	np	nn	np	np	np	np	nn	nn	np	np	nn	nn	np	nn	np	nn	nn	nn
Marker1011305	<lmxll>	ll	ll	ll	ll	lm	lm	ll	ll	lm	ll	lm	ll	lm	ll	lm	ll	lm	lm	ll	ll	ll	ll	lm	lm	lm	ll	lm	lm	lm	lm	lm	ll	lm	lm	lm	lm	ll	lm	lm	lm	lm	ll	ll	ll	lm	lm	ll	ll
Marker944646	<efxeg>	eg	eg	eg	eg	fg	fg	ee	eg	fg	eg	fg	ee	ef	eg	ef	eg	fg	ef	ee	ee	ee	eg	fg	fg	ef	eg	fg	ef	fg	ef	fg	ee	fg	fg	fg	fg	ee	ef	fg	fg	ef	ee	eg	ee	fg	ef	ee	ee
Marker969069	<nnxnp>	np	np	np	np	np	np	nn	np	np	np	np	nn	nn	np	nn	np	np	nn	nn	nn	nn	np	np	np	nn	np	np	nn	np	nn	np	nn	np	np	np	np	nn	nn	np	np	nn	nn	np	nn	np	nn	nn	nn
Marker872403	<lmxll>	ll	ll	ll	lm	lm	lm	ll	ll	lm	ll	lm	ll	lm	ll	lm	ll	lm	lm	ll	ll	ll	ll	lm	lm	lm	ll	lm	lm	lm	lm	lm	ll	lm	lm	lm	lm	ll	ll	lm	lm	lm	ll	ll	ll	lm	lm	ll	ll
Marker1009004	<lmxll>	ll	ll	ll	lm	lm	lm	ll	lm	lm	ll	lm	ll	lm	ll	lm	ll	lm	lm	ll	ll	ll	ll	lm	lm	lm	ll	lm	lm	lm	lm	lm	ll	lm	lm	lm	lm	ll	ll	lm	lm	lm	ll	ll	ll	lm	lm	ll	ll
Marker952706	<lmxll>	lm	lm	lm	ll	ll	ll	lm	ll	ll	lm	ll	lm	ll	lm	ll	lm	ll	ll	lm	lm	lm	lm	ll	ll	ll	lm	ll	ll	ll	ll	ll	lm	ll	ll	ll	ll	lm	lm	ll	ll	ll	lm	lm	lm	ll	ll	lm	lm
Marker970027	<efxeg>	fg	fg	fg	eg	eg	eg	ef	eg	eg	fg	eg	ef	ee	fg	ee	fg	eg	ee	ef	ef	ef	fg	eg	eg	ee	fg	eg	ee	eg	ee	eg	ef	eg	eg	eg	eg	ef	ef	eg	eg	ee	ef	fg	ef	eg	ee	ef	ef
Marker934023	<nnxnp>	np	np	np	np	np	np	nn	np	np	np	np	nn	nn	np	nn	np	np	nn	nn	nn	nn	np	np	np	nn	np	np	nn	np	nn	np	nn	np	np	np	np	nn	nn	np	np	nn	nn	np	nn	np	nn	nn	nn
Marker925362	<hkxhk>	hh	hh	hh	hk	hk	hk	hk	hk	hk	hh	hk	hk	kk	hh	kk	hh	hk	kk	hk	hk	hk	hh	hk	hk	kk	hh	hk	kk	hk	kk	hk	hk	hk	hk	hk	hk	hk	hk	hk	hk	kk	hk	hh	hk	hk	kk	hk	hk
Marker872121	<efxeg>	fg	fg	fg	eg	eg	eg	ef	eg	eg	fg	eg	ef	ee	fg	ee	fg	eg	ee	ef	ef	ef	fg	eg	eg	ee	fg	eg	ee	eg	ee	eg	ef	eg	eg	eg	eg	ef	ef	eg	eg	ee	ef	fg	ef	eg	ee	ef	ef
Marker967450	<hkxhk>	hh	hh	hh	hk	hk	hk	hk	hk	hk	hh	hk	hk	kk	hh	kk	hh	hk	kk	hk	hk	hk	hh	hk	hk	kk	hh	hk	kk	hk	kk	hk	hk	hk	hk	hk	hk	hk	hk	hk	hk	kk	hk	hh	hk	hk	kk	hk	hk
Marker1021493	<lmxll>	lm	lm	lm	ll	ll	ll	lm	ll	ll	lm	ll	lm	ll	lm	ll	lm	ll	ll	lm	lm	lm	lm	ll	ll	ll	lm	ll	ll	ll	ll	ll	lm	ll	ll	ll	ll	lm	lm	ll	ll	ll	lm	lm	lm	ll	ll	lm	lm
Marker854145	<lmxll>	ll	ll	ll	lm	lm	lm	ll	lm	lm	ll	lm	ll	lm	ll	lm	ll	lm	lm	ll	ll	ll	ll	lm	lm	lm	ll	lm	lm	lm	lm	lm	ll	lm	lm	lm	lm	ll	ll	lm	lm	lm	ll	ll	ll	lm	lm	ll	ll
Marker956032	<lmxll>	lm	lm	lm	ll	ll	ll	lm	ll	ll	lm	ll	lm	ll	lm	ll	lm	ll	ll	lm	lm	lm	lm	ll	ll	ll	lm	ll	ll	ll	ll	ll	lm	ll	ll	ll	ll	lm	lm	ll	ll	ll	lm	lm	lm	ll	ll	ll	lm
Marker890706	<lmxll>	lm	lm	lm	ll	ll	ll	lm	ll	ll	lm	ll	lm	ll	ll	ll	lm	ll	ll	lm	lm	lm	lm	ll	ll	ll	lm	ll	ll	ll	ll	ll	lm	ll	ll	ll	ll	lm	lm	ll	ll	ll	lm	lm	lm	ll	ll	ll	lm
Marker939581	<nnxnp>	nn	nn	nn	np	nn	nn	np	nn	nn	nn	np	np	np	np	np	nn	nn	np	np	np	np	nn	nn	nn	np	nn	nn	np	nn	np	np	np	nn	nn	nn	nn	np	np	nn	nn	np	np	nn	np	nn	np	np	np
Marker989510	<lmxll>	lm	lm	lm	ll	ll	ll	lm	ll	ll	lm	ll	lm	ll	ll	ll	lm	ll	ll	lm	lm	lm	lm	ll	ll	ll	lm	ll	ll	ll	ll	ll	lm	ll	ll	ll	ll	lm	lm	ll	ll	ll	lm	lm	lm	ll	ll	ll	lm
Marker904924	<lmxll>	lm	lm	lm	ll	ll	ll	lm	ll	ll	ll	ll	lm	ll	ll	ll	lm	ll	ll	lm	lm	lm	lm	ll	ll	ll	lm	ll	ll	ll	ll	ll	lm	ll	ll	ll	ll	lm	lm	ll	ll	ll	lm	lm	lm	ll	ll	ll	lm
Marker856383	<lmxll>	lm	lm	lm	ll	ll	ll	lm	ll	ll	ll	ll	lm	ll	ll	ll	lm	ll	ll	lm	lm	lm	lm	ll	ll	ll	lm	ll	ll	ll	ll	ll	lm	ll	ll	ll	ll	lm	lm	ll	ll	ll	lm	lm	lm	ll	ll	ll	lm
Marker1023054	<nnxnp>	nn	nn	nn	np	nn	nn	np	nn	nn	nn	np	np	np	nn	np	nn	nn	np	np	np	np	nn	nn	nn	np	nn	nn	np	nn	np	np	np	nn	nn	nn	nn	np	np	nn	nn	np	np	nn	np	nn	np	np	np
Marker983307	<hkxhk>	hk	hk	hk	hk	hh	hh	kk	hh	hh	hh	hk	kk	hk	hh	hk	kk	hh	hk	hk	kk	kk	hk	hh	hh	hk	hk	hh	hk	hk	hk	hk	kk	hh	hh	hh	hh	kk	kk	hh	hh	hk	kk	hk	kk	hh	hk	hk	kk
Marker930384	<lmxll>	lm	lm	lm	ll	ll	ll	lm	ll	ll	ll	ll	lm	ll	ll	ll	lm	ll	ll	lm	lm	lm	lm	ll	ll	ll	lm	ll	ll	ll	ll	ll	lm	ll	ll	ll	ll	lm	lm	ll	ll	ll	lm	lm	lm	ll	ll	ll	lm
Marker1004675	<lmxll>	lm	lm	lm	ll	ll	ll	lm	ll	ll	ll	ll	lm	ll	ll	ll	lm	ll	ll	lm	lm	lm	lm	ll	ll	ll	lm	ll	ll	ll	ll	ll	lm	ll	ll	ll	ll	lm	lm	ll	ll	ll	lm	lm	lm	ll	ll	ll	lm
Marker977035	<lmxll>	lm	lm	lm	ll	ll	ll	lm	ll	ll	ll	ll	lm	ll	ll	ll	lm	ll	ll	lm	lm	lm	lm	ll	ll	ll	lm	ll	ll	ll	ll	ll	lm	ll	ll	ll	ll	lm	lm	ll	ll	ll	lm	lm	lm	ll	ll	ll	lm
Marker896583	<nnxnp>	nn	nn	nn	np	nn	nn	np	nn	nn	nn	np	np	np	nn	np	np	nn	np	nn	np	np	nn	nn	nn	np	nn	nn	np	np	np	np	np	nn	nn	nn	nn	np	np	nn	nn	np	np	nn	np	nn	np	np	np
Marker969763	<hkxhk>	hk	hk	kk	hk	kk	kk	hh	kk	kk	kk	hk	hh	hk	kk	hk	hh	kk	hk	hk	hh	hh	hk	kk	kk	hk	hk	kk	hk	hk	hk	hk	hh	kk	kk	kk	kk	hh	hh	kk	kk	hk	hh	hk	hh	kk	hk	hk	hh
Marker976965	<lmxll>	lm	lm	ll	ll	ll	ll	lm	ll	ll	ll	ll	lm	ll	ll	ll	lm	ll	ll	lm	lm	lm	lm	ll	ll	ll	lm	ll	ll	ll	ll	ll	lm	ll	ll	ll	ll	lm	lm	ll	ll	ll	lm	lm	lm	ll	ll	ll	lm
Marker872211	<hkxhk>	hk	hk	kk	hk	kk	kk	hh	kk	kk	kk	hk	hh	hk	kk	hk	hh	kk	hk	hk	hh	hh	hk	hk	kk	hk	hk	kk	hk	hk	hk	hk	hh	kk	kk	hk	kk	hh	hh	kk	kk	hk	hh	hk	hh	kk	hk	hk	hh
Marker884417	<nnxnp>	nn	nn	nn	np	nn	nn	np	nn	nn	nn	np	np	np	nn	np	np	nn	np	nn	np	np	nn	nn	nn	np	nn	nn	np	np	np	np	np	nn	nn	nn	nn	np	np	nn	nn	np	np	nn	np	nn	np	np	np
Marker909020	<nnxnp>	np	np	np	nn	np	np	nn	np	np	np	nn	nn	nn	np	nn	nn	np	nn	np	nn	nn	np	np	np	nn	np	np	nn	nn	nn	nn	nn	np	np	np	np	nn	nn	np	np	nn	nn	np	nn	np	nn	nn	nn
Marker968609	<hkxhk>	hk	hk	kk	hk	kk	kk	hh	kk	kk	kk	hk	hk	hk	kk	hk	hh	kk	hk	hk	hh	hh	hk	hk	kk	hk	hk	kk	hk	hk	hk	hk	hh	kk	kk	hk	kk	hh	hh	hk	kk	hk	hh	hk	hh	kk	hk	hk	hh
Marker895920	<hkxhk>	hk	hk	kk	hk	hk	kk	hh	kk	kk	kk	hk	hk	hk	kk	hk	hh	kk	hk	hk	hk	hh	hk	hk	kk	hk	hk	kk	hk	hk	hk	hk	hh	kk	kk	hk	kk	hh	hh	hk	kk	hk	hh	hk	hh	kk	hk	hk	hh
Marker882780	<hkxhk>	hk	hk	kk	hk	hk	kk	hh	kk	kk	kk	hk	hk	hk	kk	hk	hh	kk	hk	hk	hk	hh	hk	hk	kk	hk	hk	kk	hk	hk	hk	hk	hh	kk	kk	hk	kk	hh	hh	hk	kk	hk	hh	hk	hh	kk	hk	hk	hh
Marker1001807	<nnxnp>	np	np	np	nn	np	np	nn	np	np	np	nn	nn	nn	np	nn	nn	np	nn	np	nn	nn	np	np	np	nn	np	np	nn	nn	nn	nn	nn	np	np	np	np	nn	nn	np	np	nn	nn	np	nn	np	nn	nn	nn
Marker870842	<hkxhk>	hk	hk	hh	kk	hk	hh	kk	hh	hh	hh	kk	hk	hk	hh	hk	kk	hh	hk	hk	hk	kk	hk	hk	hh	hk	hk	hh	hk	hk	hk	kk	kk	hh	hh	hk	hh	kk	kk	hk	hh	hk	kk	hk	kk	hh	hk	hk	kk
Marker865952	<hkxhk>	hk	hk	kk	hh	hk	kk	hh	kk	kk	kk	hh	hk	hk	kk	hk	hh	kk	hk	hk	hk	hh	hk	hk	kk	hk	hk	kk	hk	hk	hk	hh	hh	kk	kk	hk	kk	hh	hh	hk	kk	hk	hh	hk	hh	kk	hk	hk	hh
Marker999582	<hkxhk>	hk	hk	kk	hh	hk	kk	hh	kk	kk	kk	hh	hk	hk	kk	hk	hh	kk	hk	hk	hk	hh	hk	hk	kk	hk	hk	kk	hk	hk	hk	hh	hh	kk	kk	hk	kk	hh	hh	hk	kk	hk	hh	hk	hh	kk	hk	hk	hh
Marker925850	<hkxhk>	hk	hk	hh	kk	hk	hh	kk	hh	hh	hh	kk	hk	hk	hh	hk	kk	hh	hk	hk	hk	kk	hk	hk	hh	hk	hk	hh	hk	hk	hk	kk	kk	hh	hh	hk	hh	kk	kk	hk	hh	hk	kk	hk	kk	hh	hk	hk	kk
Marker924262	<efxeg>	eg	eg	fg	ee	eg	fg	ee	fg	fg	fg	ee	ef	ef	fg	ef	ee	fg	ef	eg	ef	ee	eg	eg	fg	ef	eg	fg	ef	ef	ef	ee	ee	fg	fg	eg	fg	ee	ee	eg	fg	ef	ee	eg	ee	fg	ef	ef	ee
Marker1008693	<hkxhk>	hk	hk	hh	kk	hk	hh	kk	hh	hh	hh	kk	hk	hk	hh	hk	kk	hh	hk	hk	hk	hk	hk	hk	hh	hk	hk	hh	hk	hk	hk	kk	kk	hh	hh	hk	hh	kk	kk	hk	hh	hk	kk	hk	kk	hh	hk	hk	kk
Marker904922	<hkxhk>	hk	hk	kk	hh	hk	kk	hh	kk	kk	kk	hh	hk	hk	kk	hk	hh	kk	hk	hk	hk	hk	hk	hk	kk	hk	hk	kk	hk	hk	hk	hh	hh	kk	kk	hk	kk	hh	hh	hk	kk	hk	hh	hk	hh	kk	hk	hk	hh
Marker995929	<nnxnp>	nn	nn	nn	np	nn	nn	np	nn	nn	nn	np	np	np	nn	np	np	nn	np	nn	np	np	nn	nn	nn	np	nn	nn	np	np	np	np	np	nn	nn	nn	nn	np	np	nn	nn	np	np	nn	np	nn	np	np	np
Marker1019814	<hkxhk>	hk	hk	kk	hh	hk	kk	hh	kk	kk	kk	hk	hk	hk	kk	hk	hh	kk	hk	hk	hk	hk	hk	hk	kk	hk	hk	kk	hk	hk	hk	hk	hh	kk	kk	hk	kk	hh	hh	hk	kk	hk	hh	hk	hh	kk	hk	hk	hh
Marker983798	<hkxhk>	hk	hk	kk	hh	hk	kk	hh	kk	kk	kk	hk	hk	hk	kk	hk	hh	kk	hk	hk	hk	hk	hk	hk	kk	hk	hk	kk	hk	hk	hk	hk	hh	kk	kk	hk	kk	hh	hh	hk	kk	hk	hh	hk	hh	kk	hk	hk	hh
Marker917669	<hkxhk>	hk	hk	hh	kk	hk	hh	kk	hh	hh	hh	hk	hk	hk	hh	hk	kk	hh	hk	hk	hk	hk	hk	hk	hh	hk	hk	hh	hk	hk	hk	hk	kk	hh	hh	hk	hh	kk	kk	hk	hh	hk	kk	hk	kk	hk	hk	hk	kk
Marker1016798	<efxeg>	eg	eg	fg	ee	eg	fg	ee	fg	fg	fg	eg	ef	ef	fg	ef	ee	fg	ef	eg	ef	ef	eg	eg	fg	ef	eg	fg	ef	ef	ef	eg	ee	fg	fg	eg	fg	ee	ee	eg	fg	ef	ee	eg	ee	eg	ef	ef	ee
Marker987847	<lmxll>	ll	ll	lm	ll	ll	lm	ll	lm	lm	ll	ll	lm	lm	lm	lm	ll	lm	lm	ll	lm	lm	ll	ll	lm	lm	ll	lm	lm	lm	lm	ll	ll	lm	lm	ll	lm	ll	ll	ll	lm	lm	ll	ll	ll	ll	lm	lm	ll
Marker994623	<lmxll>	ll	ll	lm	ll	ll	lm	ll	lm	lm	ll	ll	lm	lm	lm	lm	ll	lm	lm	ll	lm	lm	ll	ll	lm	lm	ll	lm	lm	lm	lm	ll	ll	lm	lm	ll	lm	ll	ll	ll	lm	lm	ll	ll	ll	ll	lm	lm	ll
Marker919828	<efxeg>	eg	eg	fg	ee	eg	fg	ee	fg	fg	eg	eg	ef	ef	fg	ef	ee	fg	ef	eg	ef	ef	eg	eg	fg	ef	eg	fg	ef	ef	ef	eg	ee	fg	fg	eg	fg	ee	ee	eg	fg	ef	ee	eg	ee	eg	ef	ef	ee
Marker876360	<lmxll>	ll	ll	lm	ll	ll	lm	ll	lm	lm	ll	ll	lm	lm	lm	lm	ll	lm	lm	ll	lm	lm	ll	ll	lm	lm	lm	lm	lm	lm	lm	ll	ll	lm	lm	ll	lm	ll	ll	ll	lm	lm	ll	ll	ll	ll	lm	lm	ll
Marker874792	<lmxll>	ll	ll	lm	ll	ll	lm	ll	lm	lm	ll	ll	lm	lm	lm	lm	ll	lm	lm	ll	lm	lm	ll	ll	lm	lm	lm	lm	lm	lm	lm	ll	ll	lm	lm	ll	lm	ll	ll	ll	lm	lm	ll	ll	ll	ll	lm	lm	ll
Marker966707	<efxeg>	eg	eg	fg	ee	eg	fg	ee	fg	fg	eg	ee	ef	ef	fg	ef	ee	fg	ef	eg	fg	ef	eg	eg	fg	ef	fg	fg	ef	ef	ef	ee	ee	fg	fg	eg	fg	eg	ee	eg	fg	ef	ee	eg	ee	eg	ef	ef	ee
Marker963483	<hkxhk>	hh	hh	hk	hk	hh	hk	hk	hk	hk	hh	hk	kk	kk	hk	kk	hk	hk	kk	hh	hk	kk	hh	hh	hk	kk	hk	hk	kk	kk	kk	hk	hk	hk	hk	hh	hk	hh	hk	hh	hk	kk	hk	hh	hk	hh	kk	kk	hk
Marker878827	<lmxll>	ll	ll	lm	ll	ll	lm	ll	lm	lm	ll	ll	lm	lm	lm	lm	ll	lm	lm	ll	lm	lm	ll	ll	lm	lm	ll	lm	lm	lm	lm	ll	ll	lm	lm	ll	lm	ll	ll	ll	lm	lm	ll	ll	ll	ll	lm	lm	ll
Marker892987	<efxeg>	ee	eg	fg	ee	eg	fg	ee	fg	fg	eg	ee	ef	ef	fg	ef	ee	fg	ef	eg	fg	ef	eg	eg	fg	ef	eg	fg	ef	ef	ef	ee	ee	fg	fg	eg	fg	eg	ee	eg	fg	ef	ee	eg	ee	eg	ef	ef	ee
Marker966667	<nnxnp>	np	nn	nn	np	nn	nn	np	nn	nn	nn	np	np	np	nn	np	np	nn	np	nn	nn	np	nn	nn	nn	np	nn	nn	np	np	np	np	np	nn	nn	nn	nn	nn	np	nn	nn	np	np	nn	np	nn	np	np	np
Marker1003827	<lmxll>	ll	ll	lm	ll	ll	lm	ll	lm	lm	ll	ll	lm	lm	lm	lm	ll	lm	lm	ll	lm	lm	ll	ll	lm	lm	lm	lm	lm	lm	lm	ll	ll	lm	lm	ll	lm	ll	ll	ll	lm	lm	ll	ll	ll	ll	lm	lm	ll
Marker913891	<lmxll>	ll	ll	lm	ll	ll	lm	ll	lm	lm	ll	ll	lm	lm	lm	lm	ll	lm	lm	ll	lm	lm	ll	ll	lm	lm	lm	lm	lm	lm	lm	ll	ll	lm	lm	ll	lm	ll	ll	ll	lm	lm	ll	ll	ll	ll	lm	lm	ll
Marker888227	<lmxll>	ll	ll	lm	ll	ll	lm	ll	lm	lm	ll	ll	lm	lm	lm	lm	ll	lm	lm	ll	lm	lm	ll	ll	lm	lm	lm	lm	lm	lm	lm	ll	ll	lm	lm	ll	lm	ll	ll	ll	lm	lm	ll	ll	ll	ll	lm	lm	ll
Marker885052	<lmxll>	ll	ll	lm	ll	ll	lm	ll	lm	lm	ll	ll	lm	lm	lm	lm	ll	lm	lm	ll	lm	lm	ll	ll	lm	lm	lm	lm	lm	lm	lm	ll	ll	lm	lm	ll	lm	ll	ll	ll	lm	lm	ll	ll	ll	ll	lm	lm	ll
Marker858349	<nnxnp>	np	nn	np	np	nn	nn	np	nn	nn	nn	np	np	np	nn	np	np	nn	np	nn	nn	np	nn	nn	nn	np	nn	nn	np	np	np	np	np	nn	nn	nn	np	nn	np	nn	nn	np	np	nn	nn	nn	np	np	np
Marker884877	<efxeg>	ee	eg	ef	ee	eg	fg	ee	fg	fg	eg	ee	ef	ee	eg	ef	ee	fg	ef	eg	fg	ef	eg	eg	fg	ef	fg	fg	ef	ef	ef	ee	ee	fg	fg	eg	ef	eg	ee	eg	fg	ef	ee	eg	eg	eg	ef	ef	ee
Marker875744	<nnxnp>	np	nn	np	np	nn	nn	np	nn	nn	nn	np	np	np	nn	np	np	nn	np	nn	nn	np	nn	nn	nn	np	nn	nn	np	np	np	np	np	nn	nn	nn	np	nn	np	nn	nn	np	np	nn	nn	nn	np	np	np
Marker882832	<lmxll>	ll	ll	lm	ll	ll	lm	ll	lm	lm	ll	ll	lm	ll	ll	lm	ll	lm	lm	ll	lm	lm	ll	ll	lm	lm	lm	lm	lm	lm	lm	ll	ll	lm	lm	ll	lm	ll	ll	ll	lm	lm	ll	ll	ll	ll	lm	lm	ll
Marker949497	<lmxll>	ll	ll	lm	ll	ll	lm	ll	lm	lm	ll	ll	lm	ll	ll	lm	ll	lm	lm	ll	lm	lm	ll	ll	lm	lm	lm	lm	lm	lm	lm	ll	ll	lm	lm	ll	lm	lm	ll	ll	lm	lm	ll	ll	ll	ll	lm	lm	ll
Marker877761	<lmxll>	ll	ll	lm	ll	ll	lm	ll	lm	lm	ll	ll	lm	ll	ll	lm	ll	lm	lm	ll	lm	lm	ll	ll	lm	lm	lm	lm	lm	lm	lm	ll	lm	lm	lm	ll	lm	lm	ll	ll	lm	lm	ll	ll	ll	ll	lm	lm	ll
Marker872867	<nnxnp>	np	nn	np	np	nn	nn	np	nn	nn	nn	np	np	np	nn	np	np	nn	np	nn	nn	np	nn	nn	nn	np	nn	nn	np	np	np	np	np	nn	nn	nn	np	nn	np	nn	nn	np	np	nn	nn	nn	np	np	np
Marker877178	<lmxll>	ll	lm	lm	ll	ll	lm	ll	lm	lm	ll	ll	lm	ll	ll	lm	lm	lm	ll	ll	lm	lm	ll	ll	lm	lm	lm	lm	lm	lm	lm	ll	lm	lm	lm	ll	lm	lm	ll	ll	lm	lm	ll	ll	ll	ll	lm	lm	ll
Marker974663	<lmxll>	ll	lm	lm	ll	ll	lm	ll	lm	lm	ll	ll	lm	ll	ll	lm	lm	lm	ll	ll	lm	lm	ll	ll	lm	lm	lm	lm	lm	lm	lm	ll	lm	lm	lm	ll	lm	lm	ll	ll	lm	lm	ll	ll	ll	ll	lm	lm	ll
Marker1018442	<nnxnp>	np	nn	np	np	nn	nn	np	nn	nn	nn	np	np	np	nn	np	np	nn	np	nn	nn	nn	nn	nn	nn	np	nn	nn	np	np	np	np	np	nn	nn	nn	np	nn	np	nn	nn	np	np	nn	nn	nn	np	np	np
Marker939630	<lmxll>	ll	lm	lm	ll	ll	lm	ll	lm	lm	ll	ll	lm	ll	ll	lm	lm	lm	ll	ll	lm	lm	ll	ll	lm	lm	lm	lm	lm	lm	lm	ll	lm	lm	lm	ll	lm	lm	ll	ll	lm	lm	ll	ll	ll	ll	lm	lm	ll
Marker870279	<efxeg>	eg	ef	fg	eg	ee	ef	eg	ef	ef	ee	eg	fg	eg	ee	fg	fg	ef	eg	ee	ef	ef	ee	ee	ef	fg	ef	ef	fg	fg	fg	eg	fg	ef	ef	ee	fg	ef	eg	ee	ef	fg	eg	ee	ee	ee	fg	fg	eg
Marker917403	<efxeg>	eg	ef	fg	eg	ee	ef	eg	ef	ef	ee	eg	fg	eg	ee	fg	fg	ef	eg	ee	ef	ef	ee	ee	ef	fg	ef	ef	fg	fg	fg	eg	fg	ef	ef	ee	fg	ef	eg	ee	ef	fg	eg	ee	ee	ee	fg	fg	eg
Marker962998	<lmxll>	ll	lm	lm	ll	ll	lm	ll	lm	lm	ll	ll	lm	ll	ll	lm	lm	lm	ll	ll	lm	lm	ll	ll	lm	lm	lm	lm	lm	lm	lm	ll	lm	lm	lm	ll	lm	lm	ll	ll	lm	lm	ll	ll	ll	ll	lm	lm	lm
Marker886408	<abxcd>	bc	ad	ac	bc	bd	ad	bc	ad	ad	bd	bc	ac	bc	bd	ac	ac	ad	bc	bd	ad	ad	bd	bd	ad	ac	ad	ad	ac	ac	ac	bc	ac	ad	ad	bd	ac	ad	bc	bd	ad	ac	bc	bd	bd	bd	ac	ac	ac
Marker979027	<efxeg>	ee	fg	ef	ee	eg	fg	ee	fg	fg	eg	ee	ef	ee	eg	ef	ef	fg	ee	eg	fg	fg	eg	eg	fg	ef	fg	fg	ef	ef	ef	ee	ef	fg	fg	eg	ef	fg	ee	eg	fg	ef	ee	eg	eg	eg	ef	ef	ef
Marker865298	<lmxll>	ll	lm	lm	ll	ll	lm	ll	lm	lm	ll	ll	lm	ll	ll	lm	lm	lm	ll	ll	lm	lm	ll	ll	lm	lm	lm	lm	lm	lm	lm	ll	lm	lm	lm	ll	lm	lm	ll	ll	lm	lm	ll	ll	ll	ll	lm	lm	lm
Marker1026420	<lmxll>	ll	lm	lm	ll	ll	lm	ll	lm	lm	ll	ll	lm	ll	ll	lm	lm	lm	ll	ll	lm	lm	lm	ll	lm	lm	lm	lm	lm	lm	lm	ll	lm	lm	lm	ll	lm	lm	ll	ll	lm	lm	ll	ll	ll	ll	lm	lm	lm
Marker912214	<efxeg>	ee	fg	ef	eg	eg	fg	ee	fg	fg	eg	eg	ef	ee	eg	ef	ef	fg	ee	eg	fg	fg	fg	eg	fg	ef	fg	fg	ef	ef	ef	eg	ef	fg	fg	eg	ef	fg	ee	eg	fg	ef	ee	eg	eg	eg	ef	ef	ef
Marker914787	<lmxll>	ll	lm	lm	ll	ll	lm	ll	lm	lm	ll	ll	lm	ll	ll	lm	lm	lm	ll	ll	lm	lm	ll	ll	lm	lm	lm	lm	lm	lm	lm	ll	lm	lm	lm	ll	lm	lm	ll	ll	lm	lm	ll	ll	ll	ll	lm	lm	lm
Marker998213	<lmxll>	ll	lm	lm	ll	ll	lm	ll	lm	lm	ll	ll	lm	ll	ll	lm	lm	lm	ll	ll	lm	lm	lm	ll	lm	lm	lm	lm	lm	lm	lm	ll	lm	lm	lm	ll	lm	lm	ll	ll	lm	lm	ll	ll	ll	ll	lm	lm	lm
Marker1011122	<nnxnp>	nn	np	nn	np	np	np	nn	np	np	np	np	nn	nn	np	nn	nn	np	nn	np	np	np	np	np	np	nn	np	np	nn	nn	nn	np	nn	np	np	np	nn	np	nn	np	np	nn	nn	np	np	np	nn	nn	nn
Marker960058	<efxeg>	ee	fg	ef	eg	eg	fg	ee	fg	fg	eg	eg	ef	ee	eg	ef	ef	fg	ee	eg	fg	fg	fg	eg	fg	ef	fg	fg	ef	ef	ef	eg	ef	fg	fg	eg	ef	fg	ee	eg	fg	ef	ee	eg	eg	eg	ef	ef	ef
Marker1008005	<hkxhk>	kk	hh	hk	hk	hk	hh	kk	hh	hh	hh	hk	hk	kk	hk	hk	hk	hh	kk	hk	hh	hh	hh	hk	hh	hk	hh	hh	hk	hk	hk	hk	hk	hh	hh	hk	hk	hh	kk	hk	hh	hk	kk	hk	hk	hk	hk	hk	hk
Marker975953	<nnxnp>	nn	np	nn	np	np	np	nn	np	np	np	np	nn	nn	np	nn	nn	np	nn	np	np	np	np	np	np	nn	np	np	nn	nn	nn	np	nn	np	np	np	nn	np	nn	np	np	nn	nn	np	np	np	nn	nn	nn
Marker990833	<nnxnp>	nn	np	nn	np	np	np	nn	np	np	np	np	nn	nn	np	nn	nn	np	nn	np	np	np	np	np	np	nn	np	np	nn	nn	nn	np	nn	np	np	np	nn	np	nn	np	np	nn	nn	np	np	np	nn	nn	nn
Marker943958	<lmxll>	lm	ll	ll	lm	lm	ll	lm	ll	ll	ll	lm	ll	lm	ll	ll	lm	ll	lm	lm	ll	ll	ll	lm	ll	ll	ll	ll	ll	ll	ll	lm	lm	ll	ll	lm	ll	ll	lm	lm	ll	ll	lm	lm	lm	ll	ll	ll	lm
Marker931840	<hkxhk>	kk	hh	hk	hk	hk	hh	kk	hh	hh	hh	hk	hk	kk	hh	hk	kk	hh	kk	hk	hh	hh	hh	hk	hh	hk	hh	hh	hk	hk	hk	hk	kk	hh	hh	hk	hk	hh	kk	hk	hh	hk	kk	hk	hk	hh	hk	hk	kk
Marker930737	<efxeg>	ee	fg	fg	eg	eg	fg	ee	fg	fg	fg	eg	ef	ee	fg	ef	ee	fg	ee	eg	fg	fg	fg	eg	fg	ef	fg	fg	ef	ef	ef	eg	ee	fg	fg	eg	fg	fg	ee	eg	fg	ef	ee	eg	ee	fg	ef	ef	ee
Marker848250	<hkxhk>	kk	hh	hh	hk	hk	hh	kk	hh	hh	hh	hk	hk	kk	hh	hk	kk	hh	kk	hk	hh	kk	hh	hk	hh	hk	hh	hh	hk	hk	hk	hk	kk	hh	hh	hk	hh	hh	kk	hk	hh	hk	kk	hk	kk	hh	hk	hk	kk
Marker930878	<hkxhk>	hh	kk	kk	hk	hk	kk	hh	kk	kk	kk	hk	hk	hh	kk	hk	hh	kk	hh	hk	kk	hh	kk	hk	kk	hk	kk	kk	hk	hk	hk	hk	hh	kk	kk	hk	kk	kk	hh	hk	kk	hk	hh	hk	hh	kk	hk	hk	hh
Marker1008751	<nnxnp>	np	nn	nn	np	nn	nn	np	nn	nn	nn	np	np	np	nn	np	np	nn	np	nn	nn	np	nn	nn	nn	np	nn	nn	np	np	np	np	np	nn	nn	nn	nn	nn	np	nn	nn	np	np	nn	np	nn	np	np	np
Marker992605	<hkxhk>	kk	hh	hh	kk	hk	hh	kk	hh	hh	hh	kk	hk	kk	hh	hk	kk	hh	kk	hk	hh	kk	hh	hk	hh	hk	hh	hh	hk	hk	hk	kk	kk	hh	hh	hk	hh	hh	kk	hk	hh	hk	kk	hk	kk	hh	hk	hk	kk
Marker852553	<nnxnp>	np	nn	nn	np	nn	nn	np	nn	nn	nn	np	np	np	nn	np	np	nn	np	nn	nn	np	nn	nn	nn	np	nn	nn	np	np	np	np	np	nn	nn	nn	nn	nn	np	nn	nn	np	np	nn	np	nn	np	np	np
Marker887185	<hkxhk>	hh	kk	kk	hh	hk	kk	hh	kk	kk	kk	hh	hk	hh	kk	hk	hh	kk	hh	hk	kk	hh	kk	hk	kk	hk	kk	kk	hk	hk	hk	hh	hh	kk	kk	hk	kk	kk	hh	hk	kk	hk	hh	hk	hh	kk	hk	hk	hh
Marker945452	<hkxhk>	hh	kk	kk	hh	hk	kk	hh	kk	kk	kk	hh	hk	hh	kk	hk	hh	kk	hh	hk	kk	hh	kk	hk	kk	hk	kk	kk	hk	hk	hk	hh	hh	kk	kk	hk	kk	kk	hh	hk	kk	hk	hh	hk	hh	kk	hk	hk	hh
Marker998069	<nnxnp>	nn	np	np	nn	np	np	nn	np	np	np	nn	nn	nn	np	nn	nn	np	nn	np	np	nn	np	np	np	nn	np	np	nn	nn	nn	nn	nn	np	np	np	np	np	nn	np	np	nn	nn	np	nn	np	nn	nn	nn
Marker877032	<hkxhk>	kk	hh	hh	kk	hk	hh	kk	hh	hh	hh	kk	hk	kk	hh	hk	kk	hh	kk	hk	hh	kk	hk	hk	hh	hk	hh	hh	hk	hk	hk	kk	kk	hh	hh	hk	hh	hh	kk	hk	hh	hk	kk	hk	kk	hh	hk	hk	kk
Marker871012	<nnxnp>	np	nn	nn	np	nn	nn	np	nn	nn	nn	np	np	np	nn	np	np	nn	np	nn	nn	np	nn	nn	nn	np	nn	nn	np	np	np	np	np	nn	nn	nn	nn	nn	np	nn	nn	np	np	nn	np	nn	np	np	np
Marker1007303	<hkxhk>	kk	hh	hh	hk	hk	hh	kk	hh	hh	hh	hk	hk	kk	hh	hk	kk	hh	kk	hk	hh	kk	hk	hk	hh	hk	hh	hh	hk	hk	hk	hk	kk	hh	hh	hk	hh	hh	kk	hk	hh	hk	kk	hk	kk	hh	hk	hk	kk
Marker881469	<nnxnp>	np	nn	nn	np	nn	nn	np	nn	nn	nn	np	np	np	nn	np	np	nn	np	nn	nn	np	nn	nn	nn	np	nn	nn	np	np	np	np	np	nn	nn	nn	nn	nn	np	nn	nn	np	np	nn	np	nn	np	np	np
Marker938589	<hkxhk>	kk	hk	hh	hk	hk	hh	kk	hh	hh	hh	hk	hk	kk	hh	hk	kk	hh	hk	hk	hh	kk	hk	hk	hh	hk	hh	hh	hk	hk	hk	hk	kk	hh	hh	hk	hh	hk	kk	hk	hh	hk	kk	hk	kk	hh	hk	hk	kk
Marker957033	<lmxll>	lm	lm	ll	ll	lm	ll	lm	ll	ll	ll	ll	ll	lm	ll	ll	lm	ll	ll	lm	ll	lm	lm	lm	ll	ll	ll	ll	ll	ll	ll	ll	lm	ll	ll	lm	ll	lm	lm	lm	ll	ll	lm	lm	lm	ll	ll	ll	lm
Marker1021572	<nnxnp>	np	nn	nn	np	nn	nn	np	nn	nn	nn	np	np	np	nn	np	np	nn	np	nn	nn	np	nn	nn	nn	np	nn	nn	np	np	np	np	np	nn	nn	nn	nn	nn	np	nn	nn	np	np	nn	np	nn	np	np	np
Marker954776	<efxeg>	fg	ef	ee	eg	ef	ee	fg	ee	ee	ee	eg	eg	fg	ee	eg	fg	ee	eg	ef	ee	fg	ef	ef	ee	eg	ee	ee	eg	eg	eg	eg	fg	ee	ee	ef	ee	ef	fg	ef	ee	eg	fg	ef	fg	ee	eg	eg	fg
Marker848473	<abxcd>	bc	bd	ad	ac	bd	ad	bc	ad	ad	ad	ac	ac	bc	ad	ac	bc	ad	ac	bd	ad	bc	bd	bd	ad	ac	ad	ad	ac	ac	ac	ac	bc	ad	ad	bd	ad	bd	bc	bd	ad	ac	bc	bd	bc	ad	ac	ac	bc
Marker1024858	<lmxll>	ll	ll	lm	lm	ll	lm	ll	lm	lm	lm	lm	lm	ll	lm	lm	ll	lm	lm	ll	lm	ll	ll	ll	lm	lm	lm	lm	lm	lm	lm	lm	ll	lm	lm	ll	lm	ll	ll	ll	lm	lm	ll	ll	ll	lm	lm	lm	ll
Marker942625	<lmxll>	lm	lm	ll	ll	lm	ll	lm	ll	ll	ll	ll	ll	lm	ll	ll	lm	ll	ll	lm	ll	lm	lm	lm	ll	ll	ll	ll	ll	ll	ll	ll	lm	ll	ll	lm	ll	lm	lm	lm	ll	ll	lm	lm	lm	ll	ll	ll	lm
Marker854375	<lmxll>	lm	lm	ll	ll	lm	ll	lm	ll	ll	ll	ll	ll	lm	ll	ll	lm	ll	ll	lm	ll	lm	lm	lm	ll	ll	ll	ll	ll	ll	ll	ll	lm	ll	ll	lm	ll	lm	lm	lm	ll	ll	lm	lm	lm	ll	ll	ll	lm
Marker975326	<nnxnp>	np	nn	np	np	nn	nn	np	nn	nn	nn	np	np	np	nn	np	np	nn	np	nn	nn	np	nn	nn	nn	np	nn	nn	np	np	np	np	np	nn	nn	nn	np	nn	nn	nn	nn	np	np	nn	nn	nn	np	np	np
Marker885111	<efxeg>	fg	ee	eg	eg	ef	ee	fg	ee	ee	ee	eg	eg	fg	ee	eg	fg	ee	fg	ef	ee	fg	ef	ef	ee	eg	ee	ee	eg	eg	eg	eg	fg	ee	ee	ef	eg	ef	ef	ef	ee	eg	fg	ef	ef	ee	eg	eg	fg
Marker866521	<lmxll>	lm	ll	ll	ll	lm	ll	lm	ll	ll	ll	ll	ll	lm	ll	ll	lm	ll	lm	lm	ll	lm	lm	lm	ll	ll	ll	ll	ll	ll	ll	ll	lm	ll	ll	lm	ll	lm	lm	lm	ll	ll	lm	lm	lm	ll	ll	ll	lm
Marker919414	<hkxhk>	kk	hh	hk	hk	hk	hh	kk	hh	hh	hh	hk	hk	kk	hh	hk	kk	hh	kk	hk	hh	kk	hk	hk	hh	hk	hh	hh	hk	hk	hk	hk	kk	hh	hh	hk	hk	hh	hk	hk	hh	hk	kk	hk	hk	hh	hk	hk	kk
Marker895269	<nnxnp>	np	nn	np	np	nn	nn	np	nn	nn	nn	np	np	np	nn	np	np	nn	np	nn	nn	np	nn	nn	nn	np	nn	nn	np	np	np	np	np	nn	nn	nn	np	nn	nn	nn	nn	np	np	nn	nn	nn	np	np	np
Marker1011240	<lmxll>	lm	ll	ll	ll	lm	ll	lm	ll	ll	ll	ll	ll	lm	ll	ll	lm	ll	lm	lm	ll	lm	lm	lm	ll	ll	ll	ll	ll	ll	ll	ll	lm	ll	ll	lm	ll	lm	lm	lm	ll	ll	lm	lm	lm	ll	ll	ll	lm
Marker984671	<hkxhk>	kk	hh	hk	hk	hk	hh	kk	hh	hh	hh	hk	hk	kk	hk	hk	kk	hh	kk	hk	hh	kk	hk	hk	hh	hk	hh	hh	hk	hk	hk	hh	kk	hh	hh	hk	hk	hh	hk	hk	hh	hk	kk	hk	hk	hh	hk	hk	kk
Marker887876	<nnxnp>	np	nn	np	np	nn	nn	np	nn	nn	nn	np	np	np	nn	np	np	nn	np	nn	nn	np	nn	nn	nn	np	nn	nn	np	np	np	nn	np	nn	nn	nn	np	nn	nn	nn	nn	np	np	nn	nn	nn	np	np	np
Marker964440	<hkxhk>	kk	hh	hk	hk	hk	hh	kk	hh	hh	hh	hk	hk	kk	hk	hk	hk	hh	kk	hh	hh	kk	hh	hk	hh	hk	hh	hh	hk	hk	hk	hh	hk	hh	hh	hk	hk	hh	hk	hk	hh	hk	kk	hk	hk	hh	hk	hk	hk
Marker1014483	<nnxnp>	nn	np	nn	nn	np	np	nn	np	np	np	nn	nn	nn	np	nn	nn	np	nn	np	np	nn	np	np	np	nn	np	np	nn	nn	nn	np	nn	np	np	np	nn	np	np	nn	np	nn	nn	np	np	np	nn	nn	nn
Marker855572	<hkxhk>	hh	kk	hk	hk	hk	hk	hh	hk	kk	kk	hk	hk	hh	hk	hk	hk	kk	hh	kk	kk	hh	kk	hk	kk	hk	kk	kk	hk	hk	hk	kk	hk	hk	kk	hk	hk	kk	hk	hh	kk	hk	hh	hk	hk	kk	hk	hk	hk
Marker947109	<nnxnp>	np	nn	np	np	nn	nn	np	nn	nn	nn	np	np	np	nn	np	np	nn	np	nn	nn	np	nn	nn	nn	np	nn	nn	np	np	np	nn	np	nn	nn	nn	np	nn	nn	np	nn	np	np	nn	nn	nn	np	np	np
Marker911503	<efxeg>	fg	ee	eg	eg	ef	ef	fg	ef	ee	ee	eg	eg	fg	ef	eg	eg	ee	fg	ee	ee	fg	ee	ef	ee	eg	ee	ee	eg	eg	eg	ee	eg	ef	ee	ef	eg	ee	ef	fg	ee	eg	fg	ef	ef	ee	eg	eg	eg
Marker859640	<efxeg>	fg	ee	eg	eg	ef	ef	fg	ef	ee	ee	eg	eg	fg	ef	eg	eg	ee	fg	ee	ee	fg	ee	ef	ee	eg	ee	ee	eg	eg	eg	ee	eg	ef	ee	ef	eg	ee	ef	fg	ee	eg	fg	ef	ef	ee	eg	eg	eg
Marker951136	<nnxnp>	np	nn	np	np	nn	nn	np	nn	nn	nn	np	np	np	nn	np	np	np	np	nn	nn	np	nn	nn	nn	np	nn	nn	np	np	np	nn	np	nn	nn	nn	np	nn	nn	np	nn	np	np	nn	nn	nn	np	np	np
Marker924470	<hkxhk>	hh	kk	hk	hk	hk	hk	hh	hk	kk	kk	hk	hk	hh	hk	hk	hk	hk	hh	kk	kk	hh	kk	hk	kk	hh	kk	kk	hk	hk	hk	kk	hk	hk	kk	hk	hk	kk	hk	hh	kk	hk	hh	hk	hk	kk	hk	hk	hk
Marker988375	<nnxnp>	np	nn	np	np	nn	nn	np	nn	nn	nn	np	np	np	nn	np	np	np	np	nn	nn	np	nn	nn	nn	np	nn	nn	np	np	np	nn	np	nn	nn	nn	np	nn	nn	np	nn	np	np	nn	nn	nn	np	np	np
Marker976323	<hkxhk>	kk	hh	hk	hk	hk	hk	kk	hk	hh	hh	hk	hk	kk	hk	hk	hk	hk	kk	hh	hh	kk	hh	hk	hh	kk	hh	hh	hk	hk	hk	hh	hk	hk	hh	hk	hk	hh	hk	kk	hh	hk	kk	hk	hk	hh	hk	hk	hk
Marker851393	<lmxll>	lm	ll	ll	ll	ll	lm	lm	lm	ll	ll	ll	ll	lm	lm	ll	ll	ll	lm	ll	ll	lm	ll	lm	ll	lm	ll	ll	ll	ll	ll	ll	ll	lm	ll	lm	ll	ll	lm	lm	ll	ll	lm	lm	lm	ll	ll	ll	ll
Marker853363	<nnxnp>	np	nn	np	np	nn	nn	np	nn	nn	nn	np	np	np	nn	np	np	np	np	nn	nn	np	nn	nn	nn	np	nn	nn	np	np	np	nn	np	nn	nn	nn	np	nn	nn	np	nn	np	np	nn	nn	nn	np	np	np
Marker877245	<nnxnp>	np	nn	np	np	nn	nn	np	nn	nn	nn	np	np	np	nn	np	np	np	np	nn	nn	np	nn	nn	nn	np	nn	nn	np	np	np	nn	np	nn	nn	nn	np	nn	nn	np	nn	np	np	nn	nn	nn	np	np	np
Marker921389	<hkxhk>	kk	hh	hk	hk	hh	hk	kk	hk	hh	hh	hk	hk	kk	hk	hk	hk	hk	kk	hh	hh	kk	hh	hk	hh	kk	hh	hk	hk	hk	hk	hh	hk	hk	hh	hk	hk	hh	hk	kk	hh	hk	kk	hk	hk	hh	hk	hk	hk
Marker952987	<nnxnp>	np	nn	np	np	nn	nn	np	nn	nn	nn	np	np	np	nn	np	np	np	np	nn	nn	np	nn	nn	nn	np	nn	nn	np	np	np	nn	np	nn	nn	nn	np	nn	nn	np	nn	np	np	nn	nn	nn	np	np	np
Marker850945	<lmxll>	lm	ll	ll	ll	ll	lm	lm	lm	ll	lm	ll	ll	lm	lm	ll	ll	ll	lm	ll	ll	lm	ll	lm	ll	lm	ll	lm	ll	ll	ll	ll	ll	lm	ll	lm	ll	ll	lm	lm	ll	ll	lm	lm	lm	ll	ll	ll	ll
Marker1004497	<lmxll>	lm	ll	ll	ll	ll	lm	lm	lm	ll	lm	ll	ll	lm	lm	ll	ll	ll	lm	ll	ll	lm	ll	lm	ll	lm	ll	lm	ll	ll	ll	ll	ll	lm	ll	lm	ll	ll	lm	lm	ll	ll	lm	lm	lm	ll	ll	ll	ll
Marker991255	<lmxll>	lm	ll	ll	ll	ll	lm	lm	lm	ll	lm	ll	ll	lm	lm	ll	ll	ll	lm	ll	ll	lm	ll	ll	ll	lm	ll	lm	ll	ll	ll	ll	ll	lm	ll	lm	ll	ll	lm	lm	ll	ll	lm	lm	lm	ll	ll	ll	ll
Marker981299	<lmxll>	lm	ll	ll	ll	ll	lm	lm	lm	ll	lm	ll	ll	lm	lm	ll	ll	ll	lm	ll	ll	lm	ll	ll	ll	lm	ll	lm	ll	ll	ll	ll	ll	lm	ll	ll	ll	ll	lm	lm	ll	ll	lm	lm	lm	ll	ll	ll	ll
Marker917011	<lmxll>	lm	ll	ll	lm	ll	lm	lm	lm	ll	ll	ll	ll	lm	lm	ll	ll	ll	lm	ll	ll	lm	ll	ll	ll	lm	ll	lm	ll	ll	ll	ll	ll	lm	ll	ll	ll	ll	lm	lm	ll	ll	lm	lm	lm	ll	ll	ll	ll
Marker929118	<lmxll>	lm	ll	ll	lm	ll	lm	lm	lm	ll	ll	ll	ll	lm	lm	ll	ll	ll	lm	ll	ll	lm	ll	ll	ll	lm	ll	lm	ll	ll	ll	ll	ll	lm	ll	lm	ll	ll	lm	lm	ll	ll	lm	lm	lm	ll	ll	ll	ll
Marker886614	<lmxll>	lm	ll	ll	ll	ll	lm	lm	lm	ll	lm	ll	ll	lm	lm	ll	ll	ll	lm	ll	ll	lm	ll	ll	ll	lm	ll	lm	ll	ll	ll	ll	ll	lm	ll	ll	ll	ll	lm	lm	ll	ll	lm	lm	lm	ll	ll	ll	ll
Marker2301834	<lmxll>	lm	lm	ll	ll	lm	ll	ll	ll	lm	ll	ll	ll	lm	ll	ll	lm	ll	lm	lm	lm	lm	lm	ll	ll	ll	ll	ll	ll	lm	lm	ll	ll	lm	ll	ll	lm	ll	lm	ll	lm	lm	lm	ll	lm	ll	lm	ll	lm
Marker2374074	<nnxnp>	nn	nn	np	np	nn	np	nn	np	np	np	np	np	nn	nn	np	np	nn	nn	nn	nn	nn	nn	nn	np	nn	nn	np	nn	np	nn	np	np	np	np	np	np	nn	np	nn	nn	np	nn	np	np	np	np	np	np
Marker2377779	<nnxnp>	np	np	nn	nn	np	nn	np	nn	nn	nn	nn	nn	np	np	nn	nn	np	np	np	np	np	np	np	nn	np	np	nn	np	nn	np	nn	nn	nn	nn	nn	nn	np	nn	np	np	nn	np	nn	nn	nn	nn	nn	nn
Marker2331206	<nnxnp>	nn	nn	np	np	nn	np	nn	np	np	np	np	np	nn	nn	np	np	nn	nn	nn	nn	nn	nn	nn	np	nn	nn	np	nn	np	nn	np	np	np	np	np	np	nn	np	nn	nn	np	nn	np	np	np	np	np	np
Marker2309978	<nnxnp>	nn	nn	np	np	nn	np	nn	np	np	np	np	np	nn	nn	np	np	nn	nn	nn	nn	nn	nn	nn	np	nn	nn	np	nn	np	nn	np	np	np	np	np	np	nn	np	nn	nn	np	nn	np	np	np	np	np	np
Marker2284620	<nnxnp>	nn	nn	np	np	nn	np	nn	np	np	np	np	np	nn	nn	np	np	nn	nn	nn	nn	nn	nn	nn	np	nn	nn	np	nn	np	nn	np	np	np	np	np	np	nn	np	nn	nn	np	nn	np	np	np	np	np	np
Marker2206069	<hkxhk>	hh	hh	kk	kk	hh	kk	hk	kk	hk	kk	kk	kk	hh	hk	kk	hk	hh	hh	hh	hh	hh	hh	hh	kk	hk	hk	kk	hk	hk	hh	kk	kk	hk	kk	kk	hk	hk	hk	hk	hh	hk	hh	kk	hk	kk	hk	kk	hk
Marker2238550	<nnxnp>	nn	nn	np	np	nn	np	nn	np	np	np	np	np	nn	nn	np	np	nn	nn	nn	nn	nn	nn	nn	np	nn	nn	np	nn	np	nn	np	np	np	np	np	np	nn	np	nn	nn	np	nn	np	np	np	np	np	np
Marker2380080	<nnxnp>	nn	nn	np	np	nn	np	nn	np	np	np	np	np	nn	nn	np	np	nn	nn	nn	nn	nn	nn	nn	np	nn	nn	np	nn	np	nn	np	np	np	np	np	np	nn	np	nn	nn	np	nn	np	np	np	np	np	np
Marker2293048	<nnxnp>	nn	nn	np	np	nn	np	nn	np	np	np	np	np	nn	nn	np	np	nn	nn	nn	nn	nn	nn	nn	np	nn	nn	np	nn	np	nn	np	np	np	np	np	np	nn	np	nn	nn	np	nn	np	np	np	np	np	np
Marker2205901	<nnxnp>	nn	nn	np	np	nn	np	nn	np	np	np	np	np	nn	nn	np	np	nn	nn	nn	nn	nn	nn	nn	np	nn	nn	np	nn	np	nn	np	np	np	np	np	np	nn	np	nn	nn	np	nn	np	np	np	np	np	np
Marker2373904	<nnxnp>	nn	nn	np	np	nn	np	nn	np	np	np	np	np	nn	nn	np	np	nn	nn	nn	nn	nn	nn	nn	np	nn	nn	np	nn	np	nn	np	np	np	np	np	np	nn	np	nn	nn	np	nn	np	np	np	np	np	np
Marker2313680	<nnxnp>	nn	nn	np	np	nn	np	nn	np	np	np	np	np	nn	nn	np	np	nn	nn	nn	nn	nn	nn	nn	np	nn	nn	np	nn	np	nn	np	np	np	np	np	np	nn	np	nn	nn	np	nn	np	np	np	np	np	np
Marker2298159	<nnxnp>	nn	nn	np	np	nn	np	nn	np	np	np	np	np	nn	nn	np	np	nn	nn	nn	nn	nn	nn	nn	np	nn	nn	np	nn	np	nn	np	np	np	np	np	np	nn	np	nn	nn	np	np	np	np	np	np	np	np
Marker2290605	<lmxll>	ll	ll	lm	lm	ll	ll	lm	lm	ll	lm	lm	lm	ll	lm	ll	ll	ll	lm	ll	ll	ll	ll	ll	lm	lm	lm	lm	lm	ll	ll	lm	ll	ll	lm	lm	ll	lm	ll	lm	ll	lm	ll	ll	ll	lm	ll	lm	lm
Marker2378156	<lmxll>	lm	lm	ll	ll	lm	lm	ll	ll	lm	ll	ll	ll	lm	ll	lm	lm	lm	ll	lm	lm	lm	lm	lm	ll	ll	ll	ll	ll	lm	lm	ll	lm	lm	ll	ll	lm	ll	lm	ll	lm	ll	lm	lm	lm	ll	lm	ll	ll
Marker2323754	<lmxll>	lm	lm	ll	ll	lm	lm	ll	ll	lm	ll	ll	ll	lm	ll	lm	lm	lm	ll	lm	lm	lm	lm	lm	ll	ll	ll	ll	ll	lm	lm	ll	lm	lm	ll	ll	lm	ll	lm	ll	lm	ll	lm	lm	lm	ll	lm	ll	ll
Marker2342159	<lmxll>	lm	lm	ll	ll	lm	lm	ll	ll	lm	ll	ll	ll	lm	ll	lm	lm	lm	ll	lm	lm	lm	lm	lm	ll	ll	ll	ll	ll	lm	lm	ll	lm	lm	ll	ll	lm	ll	lm	ll	lm	ll	lm	lm	lm	ll	lm	ll	ll
Marker2324914	<nnxnp>	np	np	nn	np	np	nn	np	nn	nn	nn	np	nn	np	np	nn	nn	np	np	np	np	np	np	np	np	np	np	nn	np	nn	np	np	nn	nn	nn	nn	nn	np	nn	np	np	nn	nn	nn	nn	np	nn	nn	nn
Marker2276055	<lmxll>	lm	lm	ll	ll	lm	lm	ll	ll	lm	ll	ll	ll	lm	ll	lm	lm	lm	ll	lm	lm	lm	lm	lm	ll	ll	ll	ll	ll	lm	lm	ll	lm	lm	ll	ll	lm	ll	lm	ll	lm	ll	lm	lm	lm	ll	lm	ll	ll
Marker2326483	<lmxll>	lm	lm	ll	ll	lm	lm	ll	ll	lm	ll	ll	ll	lm	ll	lm	lm	lm	ll	lm	lm	lm	lm	lm	ll	ll	ll	ll	ll	lm	lm	ll	lm	lm	ll	ll	lm	ll	lm	ll	lm	ll	lm	lm	lm	ll	lm	ll	ll
Marker2253918	<lmxll>	lm	lm	ll	ll	lm	lm	ll	ll	lm	ll	ll	ll	lm	ll	lm	lm	lm	ll	lm	lm	lm	lm	lm	ll	ll	ll	ll	ll	lm	lm	ll	lm	lm	ll	ll	lm	ll	lm	ll	lm	ll	lm	lm	lm	ll	lm	ll	ll
Marker2373966	<lmxll>	ll	ll	lm	lm	ll	ll	lm	lm	ll	lm	lm	lm	ll	lm	ll	ll	ll	lm	ll	ll	ll	ll	ll	lm	lm	lm	lm	lm	ll	ll	lm	ll	ll	lm	lm	ll	lm	ll	lm	ll	lm	ll	ll	ll	lm	ll	lm	lm
Marker2377713	<lmxll>	lm	lm	ll	ll	lm	lm	ll	ll	lm	ll	ll	ll	lm	ll	lm	lm	lm	ll	lm	lm	lm	lm	lm	ll	ll	ll	ll	ll	lm	lm	ll	lm	lm	ll	ll	lm	ll	lm	ll	lm	ll	lm	lm	lm	ll	lm	ll	ll
Marker2363375	<nnxnp>	np	np	nn	np	np	nn	np	nn	nn	nn	np	nn	np	np	nn	nn	np	np	np	np	np	np	np	nn	np	np	nn	np	nn	np	np	nn	nn	nn	nn	nn	np	nn	np	np	nn	np	nn	nn	np	nn	nn	nn
Marker2318649	<nnxnp>	np	np	nn	np	np	nn	np	nn	nn	np	np	nn	np	np	nn	nn	np	np	np	np	np	np	np	nn	np	np	nn	np	nn	np	np	nn	nn	nn	nn	nn	np	nn	np	np	nn	np	nn	nn	np	nn	nn	nn
Marker2358266	<nnxnp>	np	np	nn	np	np	nn	np	nn	nn	nn	np	nn	np	np	nn	nn	np	np	np	np	np	np	np	nn	np	np	nn	np	nn	np	np	nn	nn	nn	nn	nn	np	nn	np	np	nn	np	nn	nn	np	nn	nn	nn
Marker2344685	<nnxnp>	np	np	nn	np	np	nn	np	nn	nn	nn	np	nn	np	np	nn	nn	np	np	np	np	np	np	np	nn	np	np	nn	np	nn	np	np	nn	nn	nn	nn	nn	np	nn	np	np	nn	np	nn	nn	np	nn	nn	nn
Marker2358309	<nnxnp>	np	np	nn	np	np	nn	np	nn	nn	nn	np	nn	np	np	nn	nn	np	np	np	np	np	np	np	nn	np	np	nn	np	nn	np	np	nn	nn	nn	nn	nn	np	nn	np	np	nn	np	nn	nn	np	nn	nn	nn
Marker2275829	<lmxll>	lm	lm	ll	ll	lm	lm	ll	ll	lm	ll	ll	ll	lm	ll	lm	lm	lm	ll	lm	lm	lm	lm	lm	ll	ll	ll	ll	ll	lm	lm	ll	lm	lm	ll	ll	lm	ll	lm	ll	lm	ll	lm	lm	lm	ll	lm	ll	ll
Marker2360443	<lmxll>	lm	lm	ll	ll	lm	lm	ll	ll	lm	ll	ll	ll	lm	ll	lm	lm	lm	ll	lm	lm	lm	lm	lm	ll	ll	ll	ll	ll	lm	lm	ll	lm	lm	ll	ll	lm	ll	lm	ll	lm	ll	lm	ll	lm	ll	lm	ll	ll
Marker2359816	<nnxnp>	np	np	nn	np	np	nn	np	nn	nn	nn	np	nn	np	np	nn	nn	np	np	np	np	np	np	np	nn	np	np	nn	np	nn	np	np	nn	nn	nn	nn	nn	np	nn	np	np	nn	np	nn	nn	np	nn	nn	nn
Marker2285326	<nnxnp>	np	np	nn	np	np	nn	np	nn	nn	nn	np	nn	np	np	nn	nn	np	np	np	np	np	np	np	nn	np	np	nn	np	nn	np	np	nn	nn	nn	nn	nn	np	nn	np	np	nn	np	nn	nn	np	nn	nn	nn
Marker2256013	<efxeg>	fg	fg	ee	eg	fg	ef	eg	ee	ef	ee	eg	ee	fg	eg	ef	ef	fg	eg	fg	fg	fg	fg	fg	ee	eg	eg	ee	eg	ef	fg	eg	ef	ef	ee	ee	ef	eg	ef	eg	fg	ee	fg	ee	ef	eg	ef	ee	ee
Marker2373797	<nnxnp>	np	np	nn	np	np	nn	np	nn	nn	nn	np	nn	np	np	nn	nn	np	np	np	np	np	np	np	nn	np	np	nn	np	nn	np	np	nn	nn	nn	nn	nn	np	nn	np	np	nn	np	nn	nn	np	nn	nn	nn
Marker2252828	<lmxll>	ll	ll	lm	lm	ll	ll	lm	lm	ll	lm	lm	lm	ll	lm	ll	ll	ll	lm	ll	ll	ll	ll	ll	lm	lm	lm	lm	lm	ll	ll	lm	ll	ll	lm	lm	ll	lm	ll	lm	ll	lm	ll	lm	ll	lm	ll	lm	lm
Marker2227990	<nnxnp>	np	np	nn	np	np	nn	np	nn	nn	nn	np	nn	np	np	nn	nn	np	np	np	np	np	np	np	nn	np	np	nn	np	nn	np	np	nn	nn	nn	nn	nn	np	nn	np	np	nn	np	nn	nn	np	nn	nn	nn
Marker2383531	<lmxll>	lm	lm	ll	ll	lm	lm	ll	ll	lm	ll	ll	ll	lm	ll	lm	lm	lm	ll	ll	lm	lm	lm	lm	ll	ll	ll	ll	ll	lm	lm	ll	lm	lm	ll	ll	lm	ll	lm	ll	lm	ll	lm	ll	lm	ll	lm	ll	ll
Marker2304283	<nnxnp>	np	np	nn	np	np	nn	np	nn	nn	nn	np	nn	np	np	nn	nn	np	np	np	np	np	np	np	nn	np	np	nn	np	nn	np	np	nn	nn	nn	nn	nn	np	nn	np	np	nn	np	nn	nn	np	nn	nn	nn
Marker2197992	<lmxll>	lm	lm	ll	ll	lm	lm	ll	ll	lm	ll	ll	ll	lm	ll	lm	lm	lm	ll	ll	lm	lm	lm	lm	ll	ll	ll	ll	ll	lm	lm	ll	lm	lm	ll	ll	lm	ll	lm	ll	lm	ll	lm	ll	lm	ll	lm	ll	ll
Marker2326522	<lmxll>	lm	lm	ll	ll	lm	lm	ll	ll	lm	ll	ll	ll	lm	ll	lm	lm	lm	ll	ll	lm	lm	lm	lm	ll	ll	ll	ll	ll	lm	lm	ll	lm	lm	ll	ll	lm	ll	lm	ll	lm	ll	lm	ll	lm	ll	lm	ll	ll
Marker2313290	<lmxll>	lm	lm	ll	ll	lm	lm	ll	ll	lm	ll	ll	ll	lm	ll	lm	lm	lm	ll	ll	lm	lm	lm	lm	ll	ll	ll	ll	ll	lm	lm	ll	lm	lm	ll	ll	lm	ll	lm	ll	lm	ll	lm	ll	lm	ll	lm	ll	ll
Marker2271405	<nnxnp>	--	np	nn	np	np	nn	np	--	--	nn	np	nn	np	np	nn	--	--	np	np	np	np	np	np	nn	np	np	nn	np	nn	np	np	nn	nn	nn	nn	nn	np	nn	np	np	nn	np	nn	--	np	--	nn	--
Marker2196713	<lmxll>	lm	lm	ll	ll	ll	lm	ll	ll	lm	ll	ll	ll	lm	ll	lm	lm	lm	ll	ll	lm	lm	lm	lm	ll	ll	ll	ll	ll	lm	lm	ll	lm	lm	ll	ll	lm	ll	lm	ll	lm	ll	lm	ll	lm	ll	lm	ll	ll
Marker2362100	<lmxll>	lm	lm	ll	ll	ll	lm	ll	ll	lm	ll	ll	ll	lm	ll	lm	lm	lm	ll	ll	lm	lm	lm	lm	ll	ll	ll	ll	ll	lm	lm	ll	lm	lm	ll	ll	lm	ll	lm	ll	lm	ll	lm	ll	lm	ll	lm	ll	ll
Marker2221281	<lmxll>	lm	lm	ll	ll	ll	lm	ll	ll	lm	ll	ll	ll	lm	ll	lm	lm	lm	ll	ll	lm	lm	lm	lm	ll	ll	ll	ll	ll	lm	lm	ll	lm	lm	ll	ll	lm	ll	lm	ll	lm	ll	lm	ll	lm	ll	lm	ll	ll
Marker2382951	<lmxll>	lm	lm	ll	ll	ll	lm	ll	ll	lm	ll	ll	ll	lm	ll	lm	lm	lm	ll	ll	lm	lm	lm	lm	ll	ll	ll	ll	ll	lm	lm	ll	lm	lm	ll	ll	lm	ll	lm	ll	lm	ll	lm	ll	lm	ll	lm	ll	ll
Marker2242663	<nnxnp>	np	np	nn	np	np	nn	np	nn	nn	nn	np	nn	np	np	nn	nn	np	np	np	np	np	np	np	nn	np	np	nn	np	nn	np	np	nn	nn	nn	nn	nn	np	nn	np	np	nn	np	nn	nn	np	np	nn	nn
Marker2226325	<lmxll>	lm	lm	ll	ll	ll	lm	ll	ll	lm	ll	ll	ll	lm	ll	lm	lm	lm	ll	ll	lm	lm	lm	lm	ll	ll	ll	ll	ll	lm	lm	ll	lm	lm	ll	ll	lm	ll	lm	ll	lm	ll	lm	ll	lm	ll	lm	ll	ll
Marker2306659	<lmxll>	lm	lm	ll	ll	ll	lm	ll	ll	lm	ll	ll	ll	lm	ll	lm	lm	lm	ll	ll	lm	lm	lm	lm	ll	ll	ll	ll	ll	lm	lm	ll	lm	lm	ll	ll	lm	ll	lm	ll	lm	ll	lm	ll	lm	ll	lm	ll	ll
Marker2252389	<lmxll>	lm	lm	ll	ll	ll	lm	ll	ll	lm	ll	ll	ll	lm	ll	lm	lm	lm	ll	ll	lm	lm	lm	lm	ll	ll	ll	ll	ll	lm	lm	ll	lm	lm	ll	ll	lm	ll	lm	ll	lm	ll	lm	ll	lm	ll	lm	ll	ll
Marker2378484	<lmxll>	lm	lm	ll	ll	ll	lm	ll	ll	lm	ll	ll	ll	lm	ll	lm	lm	lm	ll	ll	lm	lm	lm	lm	ll	ll	ll	ll	ll	lm	lm	ll	lm	lm	ll	ll	lm	ll	lm	ll	lm	ll	lm	ll	lm	ll	lm	ll	ll
Marker2265392	<lmxll>	lm	lm	ll	ll	ll	lm	ll	ll	lm	ll	ll	ll	lm	ll	lm	lm	lm	ll	ll	lm	lm	lm	lm	ll	ll	ll	ll	ll	lm	lm	ll	lm	lm	ll	ll	lm	ll	lm	ll	lm	ll	lm	ll	lm	ll	lm	ll	ll
Marker2275839	<lmxll>	lm	lm	ll	ll	ll	lm	ll	ll	lm	ll	ll	ll	lm	ll	lm	lm	lm	ll	ll	lm	lm	lm	lm	ll	ll	ll	ll	ll	lm	lm	ll	lm	lm	ll	ll	lm	ll	lm	ll	lm	ll	lm	ll	lm	ll	lm	ll	ll
Marker2313893	<lmxll>	lm	lm	ll	ll	ll	lm	ll	ll	lm	ll	ll	ll	lm	ll	lm	lm	lm	ll	ll	lm	lm	lm	lm	ll	ll	ll	ll	ll	lm	lm	ll	lm	lm	ll	ll	lm	ll	lm	ll	lm	ll	lm	ll	lm	ll	lm	ll	ll
Marker2299270	<lmxll>	lm	lm	ll	ll	ll	lm	ll	ll	lm	ll	ll	ll	lm	ll	lm	lm	lm	ll	ll	lm	lm	lm	lm	lm	ll	ll	ll	ll	lm	lm	ll	lm	lm	ll	ll	lm	ll	lm	ll	lm	ll	lm	ll	lm	ll	lm	ll	ll
Marker2309204	<lmxll>	lm	lm	ll	ll	ll	lm	ll	ll	lm	ll	ll	ll	lm	ll	lm	lm	lm	ll	ll	lm	lm	lm	lm	lm	lm	ll	ll	ll	lm	lm	ll	lm	lm	ll	ll	lm	ll	lm	ll	lm	ll	lm	ll	lm	ll	lm	ll	ll
Marker2285497	<lmxll>	lm	lm	ll	ll	ll	lm	ll	ll	lm	ll	ll	ll	lm	ll	lm	lm	lm	ll	ll	lm	lm	lm	lm	lm	lm	ll	ll	ll	lm	lm	ll	lm	lm	ll	ll	lm	ll	lm	ll	lm	ll	lm	ll	lm	ll	lm	ll	ll
Marker2253807	<lmxll>	lm	lm	ll	ll	ll	lm	ll	ll	lm	ll	ll	ll	lm	lm	lm	lm	lm	ll	ll	lm	lm	lm	lm	lm	lm	ll	ll	ll	lm	lm	ll	lm	lm	ll	ll	ll	ll	lm	ll	lm	ll	lm	ll	lm	ll	lm	ll	ll
Marker2252256	<lmxll>	ll	ll	lm	lm	lm	ll	lm	ll	ll	lm	lm	lm	ll	ll	ll	ll	ll	lm	lm	ll	ll	ll	ll	ll	ll	lm	lm	lm	ll	ll	lm	ll	ll	lm	lm	lm	lm	ll	lm	ll	lm	ll	lm	ll	lm	ll	lm	lm
Marker2212779	<nnxnp>	nn	nn	np	np	np	np	nn	np	np	np	nn	np	np	nn	np	np	nn	np	nn	nn	nn	nn	nn	np	nn	nn	nn	nn	np	nn	np	np	nn	np	np	np	nn	np	nn	nn	np	nn	np	nn	nn	nn	np	np
Marker2241247	<lmxll>	lm	lm	ll	ll	ll	lm	ll	lm	lm	ll	ll	ll	lm	lm	lm	lm	lm	ll	ll	lm	lm	lm	lm	lm	lm	ll	lm	lm	lm	lm	ll	lm	lm	lm	ll	ll	ll	lm	ll	lm	ll	lm	ll	lm	ll	lm	ll	ll
Marker2241450	<lmxll>	lm	lm	ll	ll	ll	lm	ll	lm	lm	ll	ll	ll	lm	lm	lm	lm	lm	ll	ll	lm	lm	lm	lm	lm	lm	ll	lm	lm	lm	lm	ll	lm	lm	lm	ll	ll	ll	lm	ll	lm	ll	lm	ll	lm	ll	lm	ll	ll
Marker2263736	<lmxll>	lm	--	ll	ll	ll	lm	ll	lm	lm	ll	ll	ll	lm	lm	lm	lm	lm	ll	ll	lm	lm	lm	lm	lm	lm	ll	lm	lm	lm	lm	ll	lm	lm	lm	ll	ll	ll	lm	ll	lm	ll	lm	ll	lm	ll	lm	ll	ll
Marker2257791	<lmxll>	lm	ll	ll	ll	ll	lm	ll	lm	lm	ll	ll	ll	lm	lm	lm	lm	lm	ll	ll	lm	lm	lm	lm	lm	lm	ll	lm	lm	lm	lm	ll	lm	lm	lm	ll	ll	ll	lm	ll	lm	ll	lm	ll	lm	ll	lm	ll	ll
Marker2349224	<lmxll>	lm	ll	ll	ll	ll	lm	lm	lm	lm	ll	ll	ll	lm	lm	lm	lm	lm	ll	ll	lm	lm	lm	lm	lm	lm	ll	lm	lm	lm	lm	ll	lm	lm	lm	ll	ll	ll	lm	ll	lm	ll	lm	ll	lm	ll	lm	ll	ll
Marker2355778	<lmxll>	lm	ll	ll	ll	ll	lm	lm	lm	lm	ll	ll	ll	lm	lm	lm	lm	lm	ll	ll	lm	lm	lm	lm	lm	lm	ll	lm	lm	lm	lm	ll	lm	lm	lm	ll	ll	ll	lm	ll	lm	ll	lm	ll	lm	ll	lm	ll	ll
Marker2353267	<nnxnp>	nn	nn	np	np	np	nn	nn	nn	nn	np	nn	np	np	nn	np	nn	nn	np	nn	nn	nn	nn	nn	np	nn	nn	nn	nn	np	np	np	np	nn	np	np	nn	nn	np	np	nn	np	nn	np	nn	nn	nn	np	nn
Marker2364560	<nnxnp>	nn	nn	np	np	np	nn	nn	nn	nn	np	nn	np	np	nn	np	nn	nn	np	nn	nn	nn	nn	nn	np	nn	nn	nn	nn	np	np	np	np	nn	np	np	nn	nn	np	np	nn	np	nn	np	nn	nn	nn	np	nn
Marker2355473	<nnxnp>	nn	nn	np	np	np	nn	nn	nn	nn	np	nn	np	np	nn	np	nn	nn	np	nn	nn	nn	nn	nn	np	nn	nn	nn	nn	np	np	np	np	nn	np	np	nn	nn	np	np	nn	np	nn	np	nn	nn	nn	np	nn
Marker2352828	<lmxll>	lm	ll	ll	ll	ll	lm	lm	lm	lm	ll	ll	lm	lm	lm	lm	lm	lm	ll	ll	lm	lm	lm	lm	lm	lm	ll	lm	lm	lm	lm	ll	lm	lm	lm	ll	ll	ll	lm	ll	lm	ll	lm	ll	lm	ll	lm	ll	ll
Marker2333233	<nnxnp>	nn	nn	np	np	np	nn	nn	nn	nn	np	nn	np	np	nn	np	nn	nn	np	nn	nn	np	nn	nn	np	nn	nn	nn	nn	np	np	np	np	nn	np	np	nn	nn	np	np	nn	np	nn	np	nn	nn	nn	np	nn
Marker2261690	<nnxnp>	nn	nn	np	np	np	nn	nn	nn	nn	np	nn	np	np	nn	np	nn	nn	np	nn	nn	np	nn	nn	np	nn	nn	nn	nn	np	np	np	np	nn	np	np	nn	nn	np	np	nn	np	nn	np	nn	nn	nn	np	nn
Marker2355150	<nnxnp>	nn	nn	np	np	np	nn	nn	nn	nn	np	nn	np	np	nn	np	nn	nn	np	nn	nn	np	nn	nn	np	nn	nn	nn	nn	np	np	np	np	nn	np	np	nn	nn	np	np	nn	np	nn	np	nn	nn	nn	np	nn
Marker2252631	<lmxll>	lm	ll	ll	ll	ll	lm	lm	lm	lm	ll	ll	lm	lm	lm	lm	lm	lm	ll	ll	lm	lm	lm	lm	lm	lm	ll	lm	lm	lm	lm	ll	lm	lm	lm	ll	ll	ll	lm	ll	lm	ll	lm	ll	lm	ll	lm	ll	ll
Marker2220840	<lmxll>	lm	ll	ll	ll	ll	lm	lm	lm	lm	ll	ll	lm	lm	lm	lm	lm	lm	ll	ll	lm	lm	lm	lm	lm	lm	ll	lm	lm	lm	lm	ll	lm	lm	lm	ll	ll	ll	lm	ll	lm	ll	lm	ll	lm	ll	lm	ll	ll
Marker2361916	<nnxnp>	nn	nn	np	np	np	nn	nn	nn	nn	np	nn	np	np	nn	np	nn	nn	np	nn	nn	nn	nn	nn	np	nn	nn	nn	nn	np	np	np	np	nn	np	np	nn	nn	np	np	nn	np	nn	np	nn	nn	nn	np	nn
Marker2274496	<nnxnp>	nn	nn	np	np	np	nn	nn	nn	nn	np	nn	np	np	nn	np	nn	nn	np	nn	nn	nn	nn	nn	np	nn	nn	nn	nn	np	np	np	np	nn	nn	np	nn	nn	np	np	nn	np	nn	np	nn	nn	nn	np	nn
Marker2376642	<nnxnp>	nn	nn	np	np	np	nn	nn	nn	nn	np	nn	np	np	nn	np	nn	nn	np	nn	nn	nn	nn	nn	np	nn	nn	nn	nn	np	np	np	np	nn	nn	np	nn	nn	np	np	nn	np	nn	np	nn	nn	nn	np	nn
Marker2345090	<nnxnp>	nn	nn	np	np	np	nn	nn	nn	nn	np	nn	np	np	nn	np	nn	nn	np	nn	nn	nn	nn	nn	np	nn	nn	nn	nn	np	np	np	np	nn	np	np	nn	nn	np	np	nn	np	nn	np	nn	nn	nn	np	nn
Marker2208217	<nnxnp>	nn	nn	np	np	np	nn	nn	nn	nn	np	nn	np	np	nn	np	nn	nn	np	nn	nn	nn	nn	nn	np	nn	nn	nn	nn	np	np	np	np	nn	np	np	nn	nn	np	np	nn	np	nn	np	nn	nn	nn	np	nn
Marker2311503	<lmxll>	lm	ll	ll	ll	ll	lm	lm	lm	ll	ll	ll	lm	lm	lm	lm	lm	lm	ll	ll	lm	lm	lm	lm	lm	lm	lm	lm	lm	lm	lm	ll	lm	lm	lm	lm	ll	lm	ll	lm	ll	lm	lm	ll	lm	ll	lm	ll	lm
Marker2334158	<lmxll>	lm	ll	ll	ll	ll	lm	lm	lm	ll	ll	ll	lm	lm	lm	lm	lm	lm	ll	ll	lm	lm	lm	lm	lm	lm	lm	lm	lm	lm	lm	ll	ll	lm	lm	lm	ll	lm	ll	lm	ll	lm	lm	ll	lm	ll	lm	ll	lm
Marker2315169	<lmxll>	ll	lm	lm	lm	lm	ll	ll	ll	lm	lm	lm	ll	ll	ll	ll	ll	ll	lm	lm	ll	ll	ll	ll	ll	ll	ll	ll	ll	ll	ll	lm	lm	ll	ll	ll	lm	ll	lm	ll	lm	ll	ll	lm	ll	lm	ll	lm	ll
Marker2383085	<nnxnp>	np	np	nn	np	nn	np	np	np	np	nn	np	nn	nn	np	nn	np	np	nn	np	np	np	np	np	nn	np	np	np	np	nn	nn	nn	nn	np	nn	nn	np	np	nn	nn	np	nn	np	nn	np	np	np	nn	np
Marker2257888	<nnxnp>	np	np	nn	np	nn	np	np	np	np	nn	np	nn	nn	np	nn	np	np	nn	np	np	np	np	np	nn	np	np	np	np	nn	nn	nn	nn	np	nn	nn	np	np	nn	nn	np	nn	np	nn	np	np	np	nn	np
Marker2349128	<lmxll>	ll	lm	lm	lm	lm	ll	ll	ll	lm	lm	lm	ll	ll	ll	ll	ll	ll	lm	lm	ll	ll	ll	ll	ll	ll	ll	ll	ll	ll	ll	lm	lm	ll	ll	ll	lm	ll	lm	ll	lm	ll	ll	lm	ll	lm	ll	lm	ll
Marker2366902	<lmxll>	lm	ll	ll	ll	ll	lm	lm	lm	ll	ll	ll	lm	lm	lm	lm	lm	lm	ll	ll	lm	lm	lm	lm	lm	lm	lm	lm	lm	lm	lm	ll	ll	lm	lm	lm	ll	lm	ll	lm	ll	lm	lm	ll	lm	ll	lm	ll	lm
Marker2331745	<lmxll>	lm	ll	ll	ll	ll	lm	lm	lm	ll	ll	ll	lm	lm	lm	lm	lm	lm	ll	ll	lm	lm	lm	lm	lm	lm	lm	lm	lm	lm	lm	ll	ll	lm	lm	lm	ll	lm	ll	lm	ll	lm	lm	ll	lm	ll	lm	ll	lm
Marker2316713	<lmxll>	lm	ll	ll	ll	ll	lm	lm	lm	ll	ll	ll	lm	lm	lm	lm	lm	lm	ll	ll	lm	lm	lm	lm	lm	lm	lm	lm	lm	lm	lm	ll	ll	lm	lm	lm	ll	lm	ll	lm	ll	lm	lm	ll	lm	ll	lm	ll	lm
Marker2260410	<lmxll>	lm	ll	ll	ll	ll	lm	lm	lm	ll	ll	ll	lm	lm	lm	lm	lm	lm	ll	ll	lm	lm	lm	lm	lm	lm	lm	lm	lm	lm	lm	ll	ll	lm	lm	lm	ll	lm	ll	lm	ll	lm	lm	ll	lm	ll	lm	ll	lm
Marker2324377	<lmxll>	lm	ll	ll	ll	ll	lm	lm	lm	ll	ll	ll	lm	lm	lm	lm	lm	lm	ll	ll	lm	lm	lm	lm	lm	lm	lm	lm	lm	lm	lm	ll	ll	lm	lm	lm	ll	lm	ll	lm	ll	lm	lm	ll	ll	ll	lm	ll	lm
Marker2292202	<nnxnp>	np	np	nn	np	nn	np	np	np	np	nn	np	nn	nn	np	nn	np	np	nn	np	np	np	np	np	nn	np	np	np	np	nn	nn	nn	nn	np	nn	nn	np	np	nn	nn	np	nn	np	nn	np	np	np	nn	np
Marker2348124	<nnxnp>	np	np	nn	np	nn	np	np	--	np	nn	np	nn	nn	np	nn	np	np	nn	np	np	np	np	np	nn	np	np	np	np	nn	nn	nn	nn	np	nn	nn	np	np	nn	nn	np	nn	np	nn	np	np	np	nn	np
Marker2239396	<lmxll>	lm	ll	ll	ll	ll	lm	lm	lm	ll	ll	ll	lm	lm	lm	lm	lm	lm	ll	ll	lm	lm	lm	lm	lm	lm	lm	lm	lm	lm	lm	ll	ll	lm	lm	lm	ll	lm	ll	lm	ll	lm	lm	ll	ll	ll	lm	ll	lm
Marker2381599	<lmxll>	ll	lm	lm	lm	lm	ll	ll	ll	lm	lm	lm	ll	ll	ll	ll	ll	ll	lm	lm	ll	ll	ll	ll	ll	ll	ll	ll	ll	ll	ll	lm	lm	ll	ll	ll	lm	ll	lm	ll	lm	ll	ll	lm	lm	lm	ll	lm	ll
Marker2365083	<nnxnp>	np	np	nn	np	nn	np	np	--	np	nn	np	nn	nn	np	nn	np	np	nn	np	np	np	np	np	nn	np	np	np	np	nn	nn	nn	nn	np	nn	nn	np	np	nn	nn	np	nn	np	nn	np	np	np	nn	np
Marker2214475	<nnxnp>	np	np	nn	np	nn	np	np	--	np	nn	np	nn	nn	np	nn	np	np	nn	np	np	np	np	np	nn	np	np	np	np	nn	nn	nn	nn	np	nn	nn	np	np	nn	nn	np	nn	np	nn	np	np	np	nn	np
Marker2223005	<lmxll>	lm	ll	ll	ll	ll	lm	lm	lm	ll	ll	ll	lm	lm	lm	lm	lm	lm	ll	ll	lm	lm	lm	lm	lm	lm	lm	lm	lm	lm	lm	ll	ll	lm	lm	lm	ll	lm	ll	lm	ll	lm	lm	ll	ll	ll	lm	ll	lm
Marker2363965	<lmxll>	lm	ll	ll	ll	ll	lm	lm	lm	ll	ll	ll	lm	lm	lm	lm	lm	lm	ll	ll	lm	lm	lm	lm	lm	lm	lm	lm	lm	lm	lm	ll	ll	lm	lm	lm	ll	lm	ll	lm	ll	lm	lm	ll	ll	ll	lm	ll	lm
Marker2251137	<lmxll>	lm	ll	ll	ll	ll	lm	lm	lm	ll	ll	ll	lm	lm	lm	lm	lm	lm	ll	ll	lm	lm	lm	lm	lm	lm	lm	lm	lm	lm	lm	ll	ll	lm	lm	lm	ll	lm	ll	lm	ll	lm	lm	ll	ll	ll	lm	ll	lm
Marker2256209	<lmxll>	lm	ll	ll	ll	ll	lm	lm	lm	ll	ll	ll	lm	lm	lm	lm	lm	lm	ll	ll	lm	lm	lm	lm	lm	lm	lm	lm	lm	lm	lm	ll	ll	lm	lm	lm	ll	lm	ll	lm	ll	lm	lm	ll	ll	ll	lm	ll	lm
Marker2209779	<lmxll>	lm	ll	ll	ll	ll	lm	lm	lm	ll	ll	ll	lm	lm	lm	lm	lm	lm	ll	ll	lm	lm	lm	lm	lm	lm	lm	lm	lm	lm	lm	ll	ll	lm	lm	lm	ll	lm	ll	lm	ll	lm	lm	ll	ll	ll	lm	ll	lm
Marker2335529	<lmxll>	lm	ll	ll	ll	ll	lm	lm	lm	ll	lm	ll	lm	lm	lm	lm	lm	lm	ll	ll	lm	lm	lm	lm	lm	lm	lm	lm	lm	lm	lm	ll	ll	lm	lm	lm	ll	lm	ll	lm	ll	lm	lm	ll	ll	ll	lm	ll	lm
Marker2219698	<lmxll>	ll	lm	lm	lm	lm	ll	ll	ll	lm	ll	lm	ll	ll	ll	ll	ll	ll	lm	lm	ll	ll	ll	ll	ll	ll	ll	ll	ll	ll	ll	lm	lm	ll	ll	ll	lm	ll	lm	ll	lm	ll	ll	lm	lm	lm	ll	lm	ll
Marker2332312	<lmxll>	lm	ll	ll	ll	ll	lm	lm	lm	ll	--	ll	lm	lm	lm	lm	lm	lm	ll	ll	lm	lm	lm	lm	lm	lm	lm	lm	lm	lm	lm	ll	ll	lm	lm	lm	ll	lm	ll	lm	ll	lm	lm	ll	ll	ll	lm	ll	lm
Marker2207432	<lmxll>	lm	ll	ll	ll	ll	lm	lm	lm	ll	ll	ll	lm	lm	lm	lm	lm	lm	ll	ll	lm	lm	lm	lm	lm	lm	lm	lm	lm	lm	lm	ll	ll	lm	lm	lm	ll	lm	ll	lm	ll	lm	lm	ll	ll	ll	lm	ll	lm
Marker2305575	<lmxll>	lm	ll	ll	ll	ll	lm	lm	lm	ll	ll	ll	lm	lm	lm	lm	lm	lm	ll	ll	lm	lm	lm	lm	lm	lm	lm	lm	lm	lm	lm	ll	ll	lm	lm	lm	ll	lm	lm	lm	ll	lm	lm	ll	ll	ll	lm	ll	lm
Marker2335710	<lmxll>	lm	ll	ll	ll	ll	lm	lm	lm	ll	ll	ll	lm	lm	lm	lm	lm	lm	ll	ll	lm	lm	lm	lm	lm	lm	lm	lm	lm	lm	lm	ll	ll	lm	lm	lm	ll	lm	lm	lm	ll	lm	lm	ll	ll	ll	lm	ll	lm
Marker2247616	<lmxll>	lm	ll	ll	ll	ll	lm	lm	lm	ll	ll	ll	lm	lm	lm	lm	lm	lm	ll	ll	lm	lm	lm	lm	lm	lm	lm	lm	lm	lm	lm	ll	ll	lm	lm	lm	ll	lm	lm	lm	ll	lm	lm	ll	ll	ll	lm	ll	lm
Marker2252708	<lmxll>	lm	ll	ll	ll	ll	lm	lm	lm	ll	ll	ll	lm	lm	lm	lm	lm	lm	ll	ll	lm	lm	lm	lm	lm	lm	lm	lm	lm	lm	lm	ll	ll	lm	lm	lm	ll	lm	lm	lm	ll	lm	lm	ll	ll	ll	lm	ll	lm
Marker2207613	<lmxll>	lm	ll	ll	ll	ll	lm	lm	lm	ll	ll	ll	lm	lm	lm	lm	lm	lm	ll	lm	lm	lm	lm	lm	lm	lm	lm	lm	lm	lm	lm	ll	ll	lm	lm	lm	ll	lm	lm	lm	ll	lm	lm	ll	ll	ll	lm	ll	lm
Marker2201796	<lmxll>	lm	ll	ll	ll	ll	lm	lm	lm	ll	ll	ll	lm	lm	lm	lm	lm	lm	ll	lm	lm	lm	lm	lm	lm	lm	lm	lm	lm	lm	lm	ll	ll	lm	lm	lm	ll	lm	lm	lm	ll	lm	lm	ll	ll	ll	lm	ll	lm
Marker2339500	<lmxll>	ll	lm	lm	lm	lm	ll	ll	ll	lm	lm	lm	ll	ll	ll	ll	ll	ll	lm	ll	ll	ll	ll	ll	ll	ll	ll	ll	ll	ll	ll	lm	lm	ll	ll	ll	lm	ll	ll	ll	lm	ll	ll	lm	lm	lm	ll	lm	ll
Marker2273094	<lmxll>	ll	lm	ll	ll	ll	lm	lm	lm	ll	ll	ll	lm	lm	lm	lm	lm	lm	ll	lm	lm	lm	lm	lm	lm	lm	lm	lm	lm	lm	lm	ll	ll	lm	lm	lm	ll	lm	lm	lm	ll	lm	lm	ll	ll	ll	lm	ll	lm
Marker2315662	<lmxll>	lm	ll	lm	lm	lm	ll	ll	ll	lm	lm	lm	ll	ll	ll	ll	ll	ll	lm	ll	ll	ll	ll	ll	ll	ll	ll	ll	ll	ll	ll	lm	lm	ll	ll	ll	lm	ll	ll	ll	lm	ll	ll	lm	lm	lm	ll	lm	ll
Marker2295920	<lmxll>	ll	lm	ll	ll	ll	lm	lm	lm	ll	ll	ll	lm	lm	lm	lm	lm	lm	ll	lm	lm	lm	lm	lm	lm	lm	lm	lm	lm	lm	lm	ll	ll	lm	lm	lm	ll	lm	lm	lm	ll	lm	lm	ll	ll	ll	lm	ll	lm
Marker2217648	<lmxll>	ll	lm	ll	ll	ll	lm	lm	lm	ll	ll	ll	lm	lm	lm	lm	lm	lm	ll	lm	lm	lm	lm	lm	lm	lm	lm	lm	lm	lm	lm	ll	ll	lm	lm	lm	ll	lm	lm	lm	ll	lm	lm	ll	ll	ll	lm	ll	lm
Marker2344698	<lmxll>	lm	ll	lm	lm	lm	ll	ll	ll	lm	lm	lm	ll	ll	ll	ll	ll	ll	lm	ll	ll	ll	ll	ll	ll	ll	ll	ll	ll	ll	ll	lm	lm	ll	ll	ll	lm	ll	ll	ll	lm	ll	ll	lm	lm	lm	ll	lm	ll
Marker2197822	<lmxll>	ll	lm	ll	ll	ll	lm	lm	lm	ll	ll	ll	lm	lm	lm	lm	lm	lm	ll	lm	lm	lm	lm	lm	lm	lm	lm	lm	lm	lm	lm	ll	ll	lm	lm	lm	ll	lm	lm	lm	ll	lm	lm	ll	ll	ll	lm	ll	lm
Marker2370996	<lmxll>	ll	lm	ll	ll	ll	lm	lm	lm	ll	ll	ll	lm	lm	lm	lm	lm	lm	ll	lm	lm	lm	lm	lm	lm	lm	lm	lm	lm	ll	lm	ll	ll	lm	lm	lm	ll	lm	lm	lm	ll	lm	lm	ll	ll	ll	lm	ll	lm
Marker2376853	<lmxll>	ll	lm	ll	ll	ll	lm	lm	lm	ll	ll	ll	lm	lm	lm	lm	lm	lm	ll	lm	lm	lm	lm	lm	lm	lm	lm	lm	lm	ll	lm	ll	ll	lm	lm	lm	ll	lm	lm	lm	ll	lm	lm	ll	ll	ll	lm	ll	lm
Marker2243598	<lmxll>	ll	lm	ll	ll	ll	lm	lm	lm	ll	ll	ll	lm	lm	lm	lm	lm	lm	ll	lm	lm	lm	lm	lm	lm	lm	lm	lm	lm	ll	lm	ll	ll	lm	lm	lm	ll	lm	lm	lm	ll	lm	lm	ll	ll	ll	lm	ll	lm
Marker2214760	<efxeg>	eg	fg	ee	eg	ee	fg	fg	fg	eg	eg	eg	ef	ef	fg	ef	fg	fg	ee	ef	fg	fg	fg	ef	eg	ef	fg	fg	fg	ee	ef	ee	eg	fg	fg	ef	eg	ef	ef	ef	ee	ef	fg	ee	eg	eg	fg	fg	fg
Marker2261597	<lmxll>	ll	lm	ll	ll	ll	lm	lm	lm	ll	ll	ll	lm	lm	lm	lm	lm	lm	ll	lm	lm	lm	lm	lm	ll	lm	lm	lm	lm	ll	lm	ll	ll	lm	lm	lm	ll	lm	lm	lm	ll	lm	lm	ll	ll	ll	lm	lm	lm
Marker2325603	<lmxll>	ll	lm	ll	ll	ll	lm	lm	lm	ll	ll	ll	lm	lm	lm	lm	lm	lm	ll	lm	lm	lm	lm	lm	ll	lm	lm	lm	lm	ll	lm	ll	ll	lm	lm	lm	ll	lm	lm	lm	ll	lm	lm	ll	ll	ll	lm	lm	lm
Marker2355883	<efxeg>	--	ef	eg	ee	--	ef	ef	ef	ee	ee	ee	fg	fg	ef	fg	ef	ef	eg	fg	ef	ef	ef	fg	ee	fg	ef	ef	ef	eg	fg	eg	ee	ef	ef	fg	ee	fg	fg	fg	eg	fg	ef	eg	ee	ee	ef	ef	ef
Marker2347998	<lmxll>	ll	lm	ll	ll	ll	lm	lm	lm	ll	ll	ll	lm	lm	lm	lm	lm	lm	ll	lm	lm	lm	lm	lm	ll	lm	lm	lm	lm	ll	lm	ll	ll	lm	lm	lm	ll	lm	lm	lm	ll	lm	lm	ll	ll	ll	lm	lm	lm
Marker2252947	<lmxll>	lm	ll	lm	lm	lm	ll	ll	ll	lm	lm	lm	ll	ll	ll	ll	ll	ll	lm	ll	ll	ll	ll	ll	lm	ll	ll	ll	ll	lm	ll	lm	lm	ll	ll	ll	lm	ll	ll	ll	lm	ll	ll	lm	lm	lm	lm	ll	ll
Marker2309608	<nnxnp>	nn	np	nn	np	np	np	np	np	np	np	np	nn	nn	np	nn	np	nn	nn	nn	np	np	np	nn	np	nn	np	np	np	nn	nn	nn	np	np	np	nn	np	nn	nn	nn	nn	nn	np	nn	np	np	np	np	np
Marker2235231	<lmxll>	ll	lm	ll	ll	ll	lm	lm	lm	ll	ll	ll	lm	lm	lm	lm	lm	lm	ll	lm	lm	lm	lm	lm	ll	lm	lm	lm	lm	ll	lm	ll	ll	lm	lm	lm	ll	lm	lm	lm	ll	lm	lm	ll	ll	ll	ll	lm	lm
Marker2249187	<lmxll>	ll	lm	ll	ll	ll	lm	lm	lm	ll	ll	ll	lm	lm	lm	lm	lm	lm	ll	lm	lm	lm	lm	lm	ll	lm	lm	lm	lm	ll	lm	ll	ll	lm	lm	lm	ll	lm	lm	lm	ll	lm	lm	ll	ll	ll	ll	lm	lm
Marker2250151	<lmxll>	ll	lm	ll	ll	ll	lm	lm	lm	ll	ll	ll	lm	lm	lm	lm	lm	lm	ll	lm	lm	lm	lm	lm	ll	lm	lm	lm	lm	ll	lm	ll	ll	lm	lm	lm	ll	lm	lm	lm	ll	lm	lm	ll	ll	ll	ll	lm	lm
Marker2216643	<lmxll>	ll	lm	ll	ll	ll	lm	lm	lm	ll	ll	ll	lm	lm	lm	lm	lm	lm	ll	lm	lm	lm	lm	lm	ll	lm	lm	lm	lm	ll	lm	ll	ll	lm	lm	lm	ll	lm	lm	lm	ll	lm	lm	ll	ll	ll	ll	lm	lm
Marker2349853	<nnxnp>	nn	np	nn	np	np	np	np	np	np	np	np	nn	nn	np	nn	np	nn	nn	nn	np	np	np	nn	np	nn	np	np	np	nn	nn	nn	np	np	np	nn	np	nn	nn	nn	nn	nn	np	nn	np	np	np	np	np
Marker2279369	<nnxnp>	nn	np	nn	np	np	np	np	np	np	np	np	nn	nn	np	nn	np	nn	nn	nn	np	np	np	nn	np	nn	np	np	np	nn	nn	nn	np	np	np	nn	np	nn	nn	nn	nn	nn	np	nn	np	np	np	np	np
Marker2382470	<lmxll>	ll	lm	ll	ll	ll	lm	lm	lm	ll	ll	ll	lm	lm	lm	lm	lm	lm	ll	lm	lm	lm	lm	lm	ll	lm	lm	lm	lm	ll	lm	ll	ll	lm	lm	lm	ll	lm	lm	lm	ll	lm	lm	ll	ll	ll	ll	lm	lm
Marker2256179	<lmxll>	ll	lm	ll	ll	ll	lm	lm	lm	ll	ll	ll	lm	lm	lm	lm	lm	lm	ll	lm	lm	lm	lm	lm	ll	lm	lm	lm	lm	ll	lm	ll	ll	lm	lm	lm	ll	lm	lm	lm	ll	lm	lm	ll	ll	ll	ll	lm	lm
Marker2295191	<lmxll>	ll	lm	ll	ll	ll	lm	lm	lm	ll	ll	ll	lm	lm	lm	lm	lm	lm	ll	lm	lm	lm	lm	lm	ll	lm	lm	lm	lm	ll	lm	ll	ll	lm	lm	lm	ll	lm	lm	lm	ll	lm	lm	ll	ll	ll	ll	lm	lm
Marker2379063	<lmxll>	ll	lm	ll	ll	ll	lm	lm	lm	ll	ll	ll	lm	lm	lm	lm	lm	lm	ll	lm	lm	lm	lm	lm	ll	lm	lm	lm	lm	ll	lm	ll	ll	lm	lm	lm	ll	lm	lm	lm	ll	lm	lm	ll	ll	ll	ll	lm	lm
Marker2200132	<lmxll>	ll	lm	ll	ll	ll	lm	lm	lm	ll	lm	ll	lm	lm	lm	lm	lm	lm	ll	lm	lm	lm	lm	lm	ll	lm	lm	lm	lm	ll	lm	ll	ll	lm	lm	lm	ll	lm	lm	lm	ll	lm	lm	ll	ll	ll	ll	lm	lm
Marker2200343	<lmxll>	ll	lm	ll	ll	ll	lm	lm	lm	ll	lm	ll	lm	lm	lm	lm	lm	lm	ll	lm	lm	lm	lm	lm	ll	lm	lm	lm	lm	ll	lm	ll	ll	lm	lm	lm	ll	lm	lm	lm	ll	lm	lm	ll	ll	ll	ll	lm	lm
Marker2314304	<lmxll>	ll	lm	ll	ll	ll	lm	lm	lm	ll	lm	ll	lm	lm	lm	lm	lm	lm	ll	lm	lm	lm	lm	lm	ll	lm	lm	lm	lm	lm	lm	ll	ll	lm	lm	lm	ll	lm	lm	lm	ll	lm	lm	ll	ll	ll	ll	lm	lm
Marker2319038	<lmxll>	ll	lm	ll	ll	ll	lm	lm	lm	ll	ll	ll	lm	lm	lm	lm	lm	lm	ll	lm	lm	lm	lm	lm	ll	lm	lm	lm	lm	lm	lm	ll	ll	lm	lm	lm	ll	lm	lm	lm	ll	lm	lm	ll	ll	ll	ll	lm	lm
Marker2228571	<lmxll>	ll	lm	ll	ll	ll	lm	ll	lm	ll	ll	ll	lm	lm	lm	lm	lm	lm	ll	lm	lm	lm	lm	lm	ll	lm	lm	lm	lm	ll	lm	ll	ll	lm	lm	lm	ll	lm	lm	lm	ll	lm	lm	ll	ll	ll	ll	lm	lm
Marker2260606	<nnxnp>	nn	np	nn	np	np	np	np	np	np	np	np	nn	nn	np	nn	np	nn	nn	nn	np	np	np	nn	np	nn	np	nn	np	nn	nn	np	np	nn	np	nn	np	nn	nn	nn	nn	nn	nn	nn	np	np	np	np	np
Marker2223214	<lmxll>	ll	lm	ll	ll	ll	lm	ll	lm	ll	ll	ll	lm	lm	lm	lm	lm	lm	ll	lm	lm	lm	lm	lm	ll	lm	lm	lm	lm	lm	lm	ll	ll	lm	lm	lm	ll	lm	lm	lm	ll	lm	lm	ll	ll	ll	ll	lm	lm
Marker2319078	<lmxll>	ll	lm	ll	ll	ll	lm	ll	lm	ll	ll	ll	lm	lm	lm	lm	lm	lm	ll	lm	lm	lm	lm	lm	ll	lm	lm	lm	lm	lm	lm	ll	ll	lm	lm	lm	ll	lm	lm	lm	ll	lm	lm	ll	ll	ll	ll	lm	lm
Marker2315954	<lmxll>	ll	lm	ll	ll	ll	lm	ll	lm	ll	ll	ll	lm	lm	lm	lm	lm	lm	ll	lm	lm	lm	lm	lm	ll	lm	lm	lm	lm	ll	lm	ll	ll	lm	lm	lm	ll	lm	lm	lm	ll	lm	lm	ll	ll	ll	ll	lm	lm
Marker2255271	<nnxnp>	nn	np	nn	np	np	np	np	np	np	np	np	nn	nn	np	nn	np	nn	nn	nn	np	np	np	nn	np	nn	np	nn	np	nn	np	np	np	nn	np	nn	np	nn	nn	nn	nn	nn	nn	nn	np	np	np	np	np
Marker2207210	<lmxll>	ll	lm	ll	ll	ll	lm	ll	lm	ll	ll	ll	lm	lm	lm	lm	lm	lm	ll	lm	lm	lm	lm	lm	ll	lm	lm	lm	lm	ll	lm	ll	ll	lm	lm	lm	ll	lm	lm	lm	ll	lm	lm	ll	ll	ll	ll	lm	lm
Marker2244084	<nnxnp>	nn	np	nn	np	np	np	np	np	np	np	np	nn	nn	np	nn	np	nn	nn	nn	np	np	np	nn	np	nn	np	nn	np	nn	np	np	np	nn	np	nn	np	nn	nn	nn	nn	nn	nn	nn	np	np	np	np	np
Marker2358413	<lmxll>	ll	lm	ll	ll	ll	lm	ll	lm	ll	ll	ll	lm	lm	lm	lm	lm	lm	ll	lm	lm	lm	lm	lm	ll	lm	lm	lm	lm	ll	lm	ll	ll	lm	lm	lm	ll	lm	lm	lm	ll	lm	lm	ll	ll	ll	ll	lm	lm
Marker2311196	<lmxll>	ll	lm	ll	ll	ll	lm	ll	lm	ll	ll	ll	lm	lm	lm	lm	lm	lm	ll	lm	lm	lm	lm	lm	ll	lm	lm	lm	lm	ll	lm	ll	ll	lm	lm	lm	ll	lm	lm	lm	ll	lm	lm	ll	ll	ll	ll	lm	lm
Marker2365848	<nnxnp>	nn	np	nn	np	np	np	np	np	np	np	np	nn	nn	np	nn	np	nn	nn	nn	np	np	np	nn	np	nn	np	nn	np	nn	np	np	np	nn	np	nn	np	nn	nn	nn	nn	nn	nn	nn	np	np	np	np	np
Marker2200291	<nnxnp>	np	nn	np	nn	nn	nn	nn	nn	nn	nn	nn	np	np	nn	np	nn	np	np	np	nn	nn	nn	np	nn	np	nn	np	nn	np	nn	nn	nn	np	nn	np	nn	np	np	np	np	np	np	np	nn	nn	nn	nn	nn
Marker2335414	<lmxll>	ll	lm	ll	ll	ll	lm	ll	lm	ll	ll	ll	lm	lm	lm	lm	lm	lm	ll	lm	lm	lm	lm	lm	ll	lm	lm	lm	lm	ll	lm	ll	ll	lm	lm	lm	ll	lm	lm	lm	ll	lm	lm	ll	ll	ll	ll	lm	lm
Marker2288468	<lmxll>	ll	lm	ll	ll	ll	lm	ll	lm	ll	ll	ll	lm	lm	lm	lm	lm	lm	ll	lm	lm	lm	lm	lm	ll	lm	lm	lm	lm	ll	lm	ll	ll	lm	lm	lm	ll	lm	lm	lm	ll	lm	lm	ll	ll	ll	ll	lm	lm
Marker2343838	<lmxll>	ll	lm	ll	ll	ll	lm	ll	lm	ll	ll	ll	lm	ll	lm	lm	lm	lm	ll	lm	lm	lm	lm	lm	ll	lm	lm	lm	lm	ll	lm	ll	ll	lm	lm	lm	ll	lm	lm	lm	ll	lm	lm	ll	ll	ll	ll	lm	lm
Marker2353666	<lmxll>	ll	lm	ll	ll	ll	ll	ll	lm	ll	ll	ll	lm	ll	lm	lm	lm	lm	ll	lm	lm	lm	lm	lm	ll	lm	lm	lm	lm	ll	lm	ll	ll	lm	lm	lm	ll	lm	lm	lm	ll	lm	lm	ll	ll	ll	ll	lm	lm
Marker2264336	<lmxll>	ll	lm	ll	ll	ll	ll	ll	lm	ll	ll	ll	lm	ll	lm	lm	lm	lm	ll	lm	lm	lm	lm	lm	ll	lm	lm	lm	lm	ll	lm	ll	ll	lm	lm	lm	ll	lm	lm	lm	ll	lm	lm	ll	ll	ll	ll	lm	lm
Marker2360957	<lmxll>	ll	lm	ll	ll	ll	ll	ll	lm	ll	ll	ll	lm	ll	lm	lm	lm	lm	ll	lm	lm	lm	lm	lm	ll	lm	lm	lm	lm	ll	lm	ll	ll	lm	lm	lm	ll	lm	lm	lm	ll	lm	lm	ll	ll	ll	ll	lm	lm
Marker2236787	<lmxll>	ll	lm	ll	ll	ll	ll	ll	lm	ll	ll	ll	lm	ll	lm	lm	lm	lm	ll	lm	lm	lm	lm	lm	ll	lm	lm	lm	lm	ll	lm	ll	ll	lm	lm	lm	ll	lm	lm	lm	ll	lm	lm	ll	ll	ll	ll	lm	lm
Marker2224688	<lmxll>	ll	lm	ll	ll	ll	ll	ll	lm	ll	ll	ll	lm	ll	lm	lm	lm	lm	ll	lm	lm	lm	lm	lm	ll	lm	lm	lm	lm	ll	lm	ll	ll	lm	lm	lm	ll	lm	lm	lm	ll	lm	lm	ll	ll	ll	ll	lm	lm
Marker2313332	<lmxll>	ll	lm	ll	ll	ll	ll	ll	lm	ll	ll	ll	lm	ll	lm	lm	lm	lm	ll	lm	lm	lm	lm	lm	ll	lm	lm	lm	lm	ll	lm	ll	ll	lm	lm	lm	ll	lm	lm	lm	ll	lm	lm	ll	ll	ll	ll	lm	lm
Marker2230607	<lmxll>	ll	lm	ll	ll	ll	ll	ll	lm	ll	ll	ll	lm	ll	lm	lm	lm	lm	ll	lm	lm	lm	lm	lm	ll	lm	lm	lm	lm	ll	lm	ll	ll	lm	lm	lm	ll	lm	lm	lm	ll	lm	lm	ll	ll	ll	ll	lm	lm
Marker2263752	<lmxll>	ll	lm	ll	ll	ll	ll	ll	lm	ll	ll	ll	lm	ll	lm	lm	lm	lm	ll	lm	lm	lm	lm	lm	ll	lm	lm	lm	lm	ll	lm	ll	ll	lm	lm	lm	ll	lm	lm	lm	ll	lm	lm	ll	ll	ll	ll	lm	lm
Marker2336676	<lmxll>	ll	lm	ll	ll	ll	ll	ll	lm	ll	ll	ll	lm	ll	lm	lm	ll	lm	ll	lm	lm	lm	lm	lm	ll	lm	lm	lm	lm	ll	lm	ll	ll	lm	lm	lm	ll	lm	lm	lm	ll	lm	lm	ll	ll	ll	ll	lm	lm
Marker2305086	<lmxll>	ll	lm	ll	ll	ll	ll	ll	ll	ll	ll	ll	lm	ll	lm	lm	ll	lm	ll	lm	lm	lm	lm	lm	ll	lm	lm	lm	lm	ll	lm	ll	ll	lm	lm	lm	ll	lm	lm	ll	ll	lm	lm	ll	ll	ll	ll	lm	lm
Marker2320596	<lmxll>	ll	lm	ll	ll	lm	ll	ll	ll	ll	ll	ll	lm	ll	lm	lm	ll	lm	ll	lm	lm	lm	lm	lm	ll	lm	lm	lm	lm	ll	ll	ll	ll	lm	lm	lm	ll	lm	lm	ll	ll	lm	lm	ll	ll	ll	ll	lm	lm
Marker2284941	<lmxll>	ll	lm	ll	ll	--	ll	ll	ll	ll	ll	ll	lm	ll	lm	lm	ll	lm	ll	lm	lm	lm	lm	lm	ll	lm	lm	lm	lm	ll	ll	ll	ll	lm	lm	lm	ll	lm	lm	ll	ll	lm	lm	ll	ll	ll	ll	lm	lm
Marker2339172	<lmxll>	ll	lm	ll	ll	ll	ll	ll	ll	--	ll	ll	lm	ll	lm	lm	ll	lm	ll	lm	lm	lm	lm	lm	ll	lm	lm	lm	lm	ll	ll	ll	ll	lm	lm	lm	ll	lm	lm	ll	ll	lm	lm	ll	ll	ll	ll	lm	lm
Marker2328138	<lmxll>	ll	lm	ll	ll	lm	ll	ll	ll	lm	ll	ll	lm	ll	lm	lm	ll	lm	ll	lm	lm	lm	lm	ll	ll	lm	lm	lm	lm	ll	ll	ll	ll	lm	ll	lm	ll	lm	lm	ll	ll	lm	lm	lm	ll	ll	ll	lm	lm
Marker2209178	<nnxnp>	np	nn	np	np	nn	nn	nn	nn	nn	np	np	np	nn	nn	np	nn	np	np	np	np	np	nn	np	nn	np	nn	np	nn	np	nn	np	nn	np	nn	np	np	np	np	np	np	nn	np	np	nn	np	nn	nn	nn
Marker2264954	<efxeg>	eg	ef	eg	eg	ef	ee	ee	ee	ef	eg	eg	fg	ee	ef	fg	ee	fg	eg	fg	fg	fg	ef	eg	ee	fg	ef	fg	ef	eg	ee	eg	ee	fg	ee	fg	eg	fg	eg	eg	eg	ef	fg	fg	ee	eg	ee	ef	ef
Marker2320175	<lmxll>	ll	lm	ll	ll	lm	ll	ll	ll	lm	ll	ll	lm	ll	lm	lm	ll	lm	ll	lm	lm	lm	lm	ll	ll	lm	lm	lm	lm	ll	ll	ll	ll	lm	ll	lm	ll	lm	ll	ll	ll	lm	lm	lm	ll	ll	ll	lm	lm
Marker2255490	<nnxnp>	np	nn	np	np	nn	nn	nn	nn	nn	np	np	np	nn	nn	np	nn	np	np	np	np	np	nn	np	nn	np	nn	np	nn	np	nn	np	nn	np	nn	np	np	np	np	np	np	nn	np	np	nn	np	nn	nn	nn
Marker2205647	<nnxnp>	np	nn	np	np	nn	nn	nn	nn	nn	np	np	np	nn	nn	np	nn	np	np	np	np	np	nn	np	nn	np	nn	np	nn	np	nn	np	nn	np	nn	np	np	np	np	np	np	nn	np	np	nn	np	nn	nn	nn
Marker2357886	<nnxnp>	np	nn	np	np	nn	nn	nn	nn	nn	np	np	np	nn	nn	np	nn	np	np	np	np	np	nn	np	nn	np	nn	np	nn	np	nn	np	nn	np	nn	np	np	np	np	np	np	nn	np	np	nn	np	nn	nn	nn
Marker1529171	<nnxnp>	np	np	nn	nn	nn	nn	np	np	nn	nn	np	nn	np	np	np	nn	np	np	np	nn	np	np	np	nn	nn	np	np	nn	np	np	np	nn	nn	nn	nn	np	nn	np	np	np	nn	nn	nn	np	np	np	np	np
Marker1415438	<nnxnp>	np	np	nn	nn	nn	nn	np	np	nn	nn	np	nn	np	np	np	nn	np	np	np	nn	np	np	np	nn	nn	np	np	nn	np	np	np	nn	nn	nn	nn	np	nn	np	np	np	nn	nn	nn	np	np	np	np	np
Marker1479960	<nnxnp>	np	np	nn	nn	nn	nn	np	np	nn	nn	np	nn	nn	np	np	nn	np	np	np	nn	np	np	np	nn	nn	np	np	nn	np	np	np	nn	nn	nn	nn	np	nn	np	np	np	nn	nn	nn	np	np	np	np	np
Marker1416154	<lmxll>	lm	ll	ll	lm	ll	ll	ll	ll	ll	lm	ll	ll	lm	lm	lm	lm	ll	ll	lm	ll	lm	ll	lm	lm	ll	lm	lm	lm	ll	lm	ll	ll	lm	lm	lm	ll	ll	ll	ll	ll	lm	ll	ll	lm	ll	ll	ll	lm
Marker1465950	<nnxnp>	np	np	nn	nn	nn	nn	np	np	nn	nn	np	nn	nn	np	np	nn	np	np	np	nn	np	np	np	nn	nn	np	np	nn	np	np	np	nn	nn	nn	nn	np	nn	np	np	np	nn	nn	nn	np	np	np	np	np
Marker1434785	<hkxhk>	hk	hh	hk	kk	hk	hk	hh	hh	hk	kk	hh	hk	kk	hk	kk	kk	hh	hh	hk	hk	hh	hh	hk	kk	hk	kk	hk	kk	hh	hk	hh	hk	kk	kk	hk	hh	hk	hh	hh	hh	kk	hk	hk	hk	hh	hh	hh	hk
Marker1382609	<nnxnp>	np	np	nn	nn	nn	nn	np	np	nn	nn	np	nn	nn	np	nn	nn	np	np	np	nn	np	np	np	nn	nn	nn	np	nn	np	np	np	nn	nn	nn	np	np	nn	np	np	np	nn	nn	nn	np	np	np	np	np
Marker1563052	<nnxnp>	np	np	nn	nn	nn	nn	np	np	nn	nn	np	nn	nn	np	nn	nn	np	np	np	nn	np	np	np	nn	nn	nn	np	nn	np	np	np	nn	nn	nn	np	np	nn	np	np	np	nn	nn	nn	np	np	np	np	np
Marker1536682	<lmxll>	ll	lm	lm	ll	lm	lm	lm	lm	lm	ll	lm	lm	ll	ll	ll	ll	lm	lm	ll	lm	lm	lm	ll	ll	lm	ll	ll	ll	lm	ll	lm	lm	ll	ll	ll	lm	lm	lm	lm	lm	ll	lm	lm	ll	lm	lm	lm	ll
Marker1400660	<hkxhk>	hk	kk	hk	hh	hk	hk	kk	kk	hk	hh	hk	hk	hh	hk	hh	hh	kk	kk	hk	hk	kk	kk	hk	hh	hk	hh	hk	hh	kk	hk	hk	hk	hh	hh	hk	kk	hk	kk	kk	kk	hh	hk	hk	hk	hk	kk	kk	hk
Marker1377203	<nnxnp>	nn	nn	np	np	np	np	nn	nn	np	np	np	np	np	nn	np	np	nn	nn	nn	np	nn	nn	nn	np	np	np	nn	np	nn	nn	np	np	np	np	nn	nn	np	nn	nn	nn	np	np	np	nn	np	nn	nn	nn
Marker1562013	<hkxhk>	hk	hh	hk	kk	hk	hk	hh	hh	hk	kk	hk	hk	kk	hk	kk	kk	hh	hh	hk	hk	hh	hh	hk	kk	hk	kk	hk	kk	hh	hk	hk	hk	kk	kk	hk	hh	hk	hh	hh	hh	kk	hk	hk	hk	hk	hh	hh	hk
Marker1427754	<nnxnp>	nn	nn	np	np	np	np	nn	nn	np	np	np	np	np	nn	np	np	nn	nn	nn	np	nn	nn	nn	np	np	np	nn	np	nn	nn	np	np	np	np	nn	nn	np	nn	nn	nn	np	np	np	nn	np	nn	nn	nn
Marker1475395	<hkxhk>	hk	hh	hk	kk	hk	hk	hh	hh	hk	kk	hk	hk	kk	hk	kk	kk	hh	hh	hk	hk	hh	hh	hk	kk	hk	kk	hk	kk	hh	hk	hk	hk	kk	kk	hk	hh	hk	hh	hh	hh	kk	hk	hk	hk	hk	hh	hh	hk
Marker1399465	<nnxnp>	np	np	nn	nn	nn	nn	np	np	nn	nn	np	nn	nn	np	nn	nn	np	np	np	nn	np	np	np	nn	nn	nn	np	nn	np	np	np	nn	nn	nn	np	np	nn	np	np	np	nn	nn	nn	np	np	np	np	np
Marker1439828	<hkxhk>	hk	hh	hk	kk	hk	hk	hh	hh	hk	kk	hk	hk	kk	hk	kk	kk	hh	hh	hk	hk	hh	hh	hk	kk	hk	kk	hk	kk	hh	hk	hk	hk	kk	kk	hk	hh	hk	hh	hh	hh	kk	hk	hk	hk	hk	hh	hh	hk
Marker1469854	<nnxnp>	nn	nn	np	np	np	np	nn	nn	np	np	np	np	np	nn	np	np	nn	nn	nn	np	nn	nn	nn	np	np	np	nn	np	nn	nn	np	np	np	np	nn	nn	np	nn	nn	nn	np	np	np	nn	np	nn	nn	nn
Marker1515821	<hkxhk>	hk	kk	hk	hh	hk	hk	kk	kk	hk	hh	hk	hk	hh	hk	hh	hh	kk	kk	hk	hk	kk	kk	hk	hh	hk	hh	hk	hh	kk	hk	hk	hk	hh	hh	hk	kk	hk	kk	kk	kk	hh	hk	hk	hk	hk	kk	kk	hk
Marker1386586	<lmxll>	lm	ll	ll	lm	ll	ll	ll	ll	ll	lm	ll	ll	lm	lm	lm	lm	ll	ll	lm	ll	ll	ll	lm	lm	ll	lm	lm	lm	ll	lm	ll	ll	lm	lm	lm	ll	ll	ll	ll	ll	lm	ll	ll	lm	ll	ll	ll	lm
Marker1467244	<nnxnp>	nn	nn	np	np	np	np	nn	nn	np	np	np	np	np	nn	np	np	nn	nn	nn	np	nn	nn	nn	np	np	np	nn	np	nn	nn	np	np	np	np	nn	nn	np	nn	nn	nn	np	np	np	nn	np	nn	nn	nn
Marker1474867	<hkxhk>	hk	hh	hk	kk	hk	hk	hh	hh	hk	kk	hk	hk	kk	hk	kk	kk	hh	hh	hk	hk	hh	hh	hk	kk	hk	kk	hk	kk	hh	hk	hk	hk	kk	kk	hk	hh	hk	hh	hh	hh	kk	hk	hk	hk	hk	hh	hh	hk
Marker1400022	<nnxnp>	nn	nn	np	np	np	np	nn	nn	np	np	np	np	np	nn	np	np	nn	nn	nn	np	nn	nn	nn	np	np	np	nn	np	nn	nn	np	np	np	np	nn	nn	np	nn	nn	nn	np	np	np	nn	np	nn	nn	nn
Marker1413427	<nnxnp>	nn	nn	np	np	np	np	nn	nn	np	np	np	np	np	nn	np	np	nn	nn	nn	np	nn	nn	nn	np	np	np	nn	np	nn	nn	np	np	np	np	nn	nn	np	nn	nn	nn	np	np	np	nn	np	nn	nn	nn
Marker1474329	<lmxll>	lm	ll	ll	lm	ll	ll	ll	ll	ll	lm	ll	ll	lm	lm	lm	lm	ll	ll	lm	ll	ll	ll	lm	lm	ll	lm	lm	lm	ll	lm	ll	ll	lm	lm	lm	ll	ll	ll	ll	ll	lm	ll	ll	lm	ll	ll	ll	lm
Marker1432498	<nnxnp>	nn	nn	np	np	np	np	nn	nn	np	np	np	np	np	nn	np	np	nn	nn	nn	np	np	nn	nn	np	np	np	nn	np	nn	nn	np	np	np	np	nn	nn	np	nn	nn	nn	np	np	np	nn	np	nn	nn	nn
Marker1422513	<abxcd>	ad	bd	bc	ac	bc	bc	bd	bd	bc	ac	bc	bc	ac	ad	ac	ac	bd	bd	ad	bc	bc	bd	ad	ac	bc	ac	ad	ac	bd	ad	bc	bc	ac	ac	ad	bd	bc	bd	bd	bd	ac	bc	bc	ad	bc	bd	bd	ad
Marker1459824	<nnxnp>	nn	nn	np	np	np	np	nn	nn	np	np	np	np	np	nn	np	np	nn	nn	nn	np	np	nn	nn	np	np	np	nn	np	nn	nn	np	np	np	np	nn	nn	np	nn	nn	nn	np	np	np	nn	np	nn	nn	nn
Marker1390058	<lmxll>	lm	ll	ll	lm	ll	ll	ll	ll	ll	lm	ll	ll	lm	lm	lm	lm	ll	ll	lm	ll	ll	ll	lm	lm	ll	lm	lm	lm	ll	lm	ll	ll	lm	lm	lm	ll	ll	ll	ll	ll	lm	ll	ll	lm	ll	ll	ll	lm
Marker1564992	<efxeg>	ef	ee	eg	fg	eg	eg	ee	ee	eg	fg	eg	eg	fg	ef	fg	fg	ee	ee	ef	eg	eg	ee	ef	fg	eg	fg	ef	fg	ee	ef	eg	eg	fg	fg	ef	ee	eg	ee	ee	ee	fg	eg	eg	ef	eg	ee	ee	ef
Marker1456093	<nnxnp>	nn	nn	np	np	np	np	nn	nn	np	np	np	np	np	nn	np	np	nn	nn	nn	np	np	nn	nn	np	np	np	nn	np	nn	nn	np	np	np	np	nn	nn	np	nn	nn	nn	np	np	np	nn	np	nn	nn	nn
Marker1413490	<nnxnp>	nn	nn	np	np	np	np	nn	nn	np	np	np	np	np	nn	np	np	nn	nn	nn	np	np	nn	nn	np	np	np	nn	np	nn	nn	np	np	np	np	nn	nn	np	nn	nn	nn	np	np	np	nn	np	nn	nn	nn
Marker1489007	<lmxll>	lm	ll	ll	lm	ll	ll	ll	ll	ll	lm	ll	ll	lm	lm	lm	lm	ll	ll	lm	ll	lm	ll	lm	lm	ll	lm	lm	lm	ll	lm	ll	ll	lm	lm	lm	ll	ll	ll	ll	ll	lm	ll	ll	lm	ll	ll	ll	lm
Marker1544226	<nnxnp>	nn	nn	np	np	np	np	nn	nn	np	np	np	np	np	nn	np	np	nn	nn	nn	np	np	nn	nn	np	np	np	nn	np	nn	nn	np	np	np	np	nn	nn	np	nn	nn	nn	np	np	np	nn	np	nn	nn	nn
Marker1426320	<hkxhk>	hk	kk	hk	hh	hk	hk	kk	kk	hk	hh	hk	hk	hh	hk	hh	hh	kk	kk	hk	hk	hh	kk	hk	hh	hk	hh	hk	hh	kk	hk	hk	hk	hh	hh	hk	kk	hk	kk	kk	kk	hh	hk	hk	hk	hk	kk	kk	hk
Marker1453519	<nnxnp>	nn	nn	np	np	np	np	nn	nn	np	np	np	np	np	nn	np	np	nn	nn	nn	np	np	nn	nn	np	np	np	nn	np	nn	nn	np	np	np	np	nn	nn	np	nn	nn	nn	np	np	np	nn	np	nn	nn	nn
Marker1547939	<lmxll>	lm	ll	ll	lm	ll	ll	ll	ll	ll	lm	ll	ll	lm	lm	lm	lm	ll	ll	lm	ll	lm	ll	lm	lm	ll	lm	lm	lm	ll	lm	ll	ll	lm	lm	lm	ll	ll	ll	ll	ll	lm	ll	ll	lm	ll	ll	ll	lm
Marker1474683	<hkxhk>	hk	kk	hk	hh	hk	hk	kk	kk	hk	hh	hk	hk	hh	hk	hh	hh	kk	kk	hk	hk	hh	kk	hk	hh	hk	hh	hk	hh	kk	hk	hk	hk	hh	hk	hk	kk	hk	kk	kk	kk	hh	hk	hk	hk	hk	kk	kk	hk
Marker1545588	<efxeg>	ef	ee	eg	fg	eg	eg	ee	ee	eg	fg	eg	eg	fg	ef	fg	fg	ee	ee	ef	eg	fg	ee	ef	fg	eg	fg	ef	fg	ee	ef	eg	eg	fg	ef	ef	ee	eg	ee	ee	ee	fg	eg	eg	ef	eg	ee	ee	ef
Marker1397215	<nnxnp>	nn	nn	np	np	np	np	nn	nn	np	np	np	np	np	nn	np	np	nn	nn	nn	np	np	nn	nn	np	np	np	nn	np	nn	nn	np	np	np	nn	nn	nn	np	nn	nn	nn	np	np	np	nn	np	nn	nn	nn
Marker1441150	<nnxnp>	nn	nn	np	np	np	np	nn	nn	np	np	np	np	np	nn	np	np	nn	nn	nn	np	np	nn	nn	np	np	np	nn	np	nn	nn	np	np	np	nn	nn	nn	np	nn	nn	nn	np	np	np	nn	np	nn	nn	nn
Marker1463530	<nnxnp>	nn	nn	np	np	np	np	nn	nn	np	np	np	np	np	nn	np	np	nn	nn	nn	np	np	nn	nn	np	np	np	nn	np	nn	nn	np	np	np	nn	nn	nn	np	nn	nn	nn	np	np	np	nn	np	nn	nn	nn
Marker1534939	<lmxll>	lm	ll	ll	lm	ll	ll	ll	ll	ll	lm	ll	ll	lm	lm	lm	lm	ll	ll	lm	ll	lm	ll	lm	lm	ll	lm	lm	lm	ll	lm	ll	ll	lm	lm	lm	ll	ll	ll	ll	ll	lm	ll	ll	lm	ll	ll	ll	lm
Marker1530150	<hkxhk>	hk	hh	hk	kk	hk	hk	hh	hh	hk	kk	hk	hk	kk	hk	kk	kk	hh	hh	hk	hk	kk	hh	hk	kk	hk	kk	hk	kk	hh	hk	hk	hk	kk	hk	hk	hh	hk	hh	hh	hh	kk	hk	hk	hk	hk	hh	hh	hk
Marker1562966	<nnxnp>	nn	nn	np	np	np	np	nn	nn	np	np	np	np	np	nn	np	np	nn	nn	nn	np	np	nn	nn	np	np	np	nn	np	nn	nn	np	np	np	nn	nn	nn	np	nn	nn	nn	np	np	np	nn	np	nn	nn	nn
Marker1499949	<lmxll>	lm	ll	ll	lm	ll	ll	ll	ll	ll	lm	ll	ll	lm	lm	lm	lm	ll	ll	lm	ll	lm	ll	lm	lm	ll	lm	lm	lm	ll	lm	ll	ll	lm	lm	lm	ll	ll	ll	ll	ll	lm	ll	ll	lm	ll	ll	ll	lm
Marker1567957	<lmxll>	lm	ll	ll	lm	ll	ll	ll	ll	ll	lm	ll	ll	lm	lm	lm	lm	ll	ll	lm	ll	ll	ll	lm	lm	ll	lm	lm	lm	ll	lm	ll	ll	lm	lm	lm	ll	ll	ll	ll	ll	lm	ll	ll	lm	ll	ll	ll	lm
Marker1494904	<nnxnp>	nn	nn	np	np	np	np	nn	nn	np	np	np	np	np	nn	np	np	nn	nn	nn	np	np	nn	nn	np	np	np	nn	np	nn	nn	np	np	np	nn	nn	nn	np	nn	nn	nn	np	np	np	nn	np	nn	nn	nn
Marker1396356	<lmxll>	lm	ll	ll	lm	ll	ll	ll	ll	ll	lm	ll	ll	lm	lm	lm	lm	ll	ll	lm	ll	lm	ll	lm	lm	ll	lm	lm	lm	ll	lm	ll	ll	lm	lm	lm	ll	ll	ll	ll	ll	lm	ll	ll	lm	ll	ll	ll	lm
Marker1383684	<efxeg>	ef	ee	eg	fg	eg	eg	ee	ee	eg	fg	eg	eg	fg	ef	fg	fg	ee	ee	ef	eg	fg	ee	ef	fg	eg	fg	ef	fg	ee	ef	eg	eg	fg	ef	ef	ee	eg	ee	ee	ee	fg	eg	eg	ef	eg	ee	ee	ef
Marker1535585	<nnxnp>	nn	nn	np	np	np	np	nn	nn	np	np	np	np	np	nn	np	np	nn	nn	nn	np	np	nn	nn	np	np	np	nn	np	nn	nn	np	np	np	nn	nn	nn	np	nn	nn	nn	np	np	np	nn	np	nn	nn	nn
Marker1554982	<hkxhk>	hk	kk	hk	hh	hk	hk	kk	kk	hk	hh	hk	hk	hh	hk	hh	hh	kk	kk	hk	hk	hh	kk	hk	hh	hk	hh	hk	hh	kk	hk	hk	hk	hh	hk	hk	kk	hk	kk	kk	kk	hh	hk	hk	hk	hk	kk	kk	hk
Marker1542453	<lmxll>	lm	ll	ll	lm	ll	ll	ll	ll	ll	lm	ll	ll	lm	lm	lm	lm	ll	ll	lm	ll	lm	ll	lm	lm	ll	lm	lm	lm	ll	lm	ll	ll	lm	lm	lm	ll	ll	ll	ll	ll	lm	ll	ll	lm	ll	ll	ll	lm
Marker1531017	<lmxll>	ll	lm	lm	ll	lm	lm	lm	lm	lm	ll	lm	lm	ll	ll	ll	ll	lm	lm	ll	lm	ll	lm	ll	ll	lm	ll	ll	ll	lm	ll	lm	lm	ll	ll	ll	lm	lm	lm	lm	lm	ll	lm	lm	ll	lm	lm	lm	ll
Marker1479941	<nnxnp>	nn	nn	np	np	np	np	nn	nn	np	np	np	np	np	nn	np	np	nn	nn	nn	np	np	nn	nn	np	np	np	nn	np	nn	nn	np	np	np	nn	nn	nn	np	nn	nn	nn	np	np	np	nn	np	nn	nn	nn
Marker1543348	<nnxnp>	np	np	nn	nn	nn	nn	np	np	nn	nn	nn	nn	nn	np	nn	nn	np	np	np	nn	nn	np	np	nn	nn	nn	np	nn	np	np	nn	nn	nn	np	np	np	nn	np	np	np	nn	nn	nn	np	nn	np	np	np
Marker1555395	<lmxll>	lm	ll	ll	lm	ll	ll	ll	ll	ll	lm	ll	ll	lm	lm	lm	lm	ll	ll	lm	ll	lm	ll	lm	lm	ll	lm	lm	lm	ll	lm	ll	ll	lm	lm	lm	ll	ll	ll	ll	ll	lm	ll	ll	lm	ll	ll	ll	lm
Marker1439850	<lmxll>	lm	ll	ll	lm	ll	ll	ll	ll	ll	lm	ll	ll	lm	lm	lm	lm	ll	ll	lm	ll	lm	ll	lm	lm	ll	lm	lm	lm	ll	lm	ll	ll	lm	lm	lm	ll	ll	ll	ll	ll	lm	ll	ll	lm	ll	ll	ll	lm
Marker1510021	<hkxhk>	hk	kk	hk	hh	hk	hk	kk	kk	hk	hh	hk	hk	hh	hk	hh	hh	kk	kk	hk	hk	hh	kk	hk	hh	hk	hh	hk	hh	kk	hk	hk	hk	hh	hk	hk	kk	hk	kk	kk	kk	hh	hk	hk	hk	hk	kk	kk	hk
Marker1390206	<lmxll>	lm	ll	ll	lm	ll	ll	ll	ll	ll	lm	lm	ll	lm	lm	lm	lm	ll	ll	lm	ll	lm	ll	lm	lm	ll	lm	lm	lm	ll	lm	lm	ll	lm	lm	lm	ll	ll	ll	ll	ll	lm	ll	ll	lm	lm	ll	ll	lm
Marker1490247	<nnxnp>	np	np	nn	nn	nn	nn	np	np	nn	nn	nn	nn	nn	np	nn	nn	np	np	np	nn	nn	np	np	nn	nn	nn	np	nn	np	np	nn	nn	nn	np	np	np	nn	np	np	np	nn	nn	nn	np	nn	np	np	np
Marker1534066	<lmxll>	lm	ll	ll	lm	ll	ll	ll	ll	ll	lm	ll	ll	lm	lm	lm	lm	ll	ll	lm	ll	lm	ll	lm	lm	ll	lm	lm	lm	ll	lm	lm	ll	lm	lm	lm	ll	ll	ll	ll	ll	lm	ll	ll	lm	lm	ll	ll	lm
Marker1554705	<hkxhk>	hk	kk	hk	hh	hk	hk	kk	kk	hk	hh	hk	hk	hh	hk	hh	hh	kk	kk	hk	hk	hh	kk	hk	hh	hk	hh	hk	hh	kk	hk	hh	hk	hh	hk	hk	kk	hk	kk	kk	kk	hh	hk	hk	hk	hh	kk	kk	hk
Marker1405253	<lmxll>	lm	ll	ll	lm	ll	ll	ll	ll	ll	lm	lm	ll	lm	lm	lm	lm	ll	ll	lm	ll	lm	ll	lm	lm	ll	lm	lm	lm	ll	lm	lm	ll	lm	lm	lm	ll	ll	ll	ll	ll	lm	ll	ll	lm	lm	ll	ll	lm
Marker1393334	<nnxnp>	np	np	nn	nn	nn	nn	np	np	nn	nn	nn	nn	nn	np	nn	nn	np	np	np	nn	nn	np	np	nn	nn	nn	np	nn	np	np	nn	nn	nn	np	np	np	nn	np	np	np	nn	nn	nn	np	nn	np	np	np
Marker1444747	<hkxhk>	hk	hh	hk	kk	hk	hk	hh	hh	hk	kk	kk	hk	kk	hk	kk	kk	hh	hh	hk	hk	kk	hh	hk	kk	hk	kk	hk	kk	hh	hk	kk	hk	kk	hk	hk	hh	hk	hh	hh	hh	kk	hk	hk	hk	kk	hh	hh	hk
Marker1516431	<nnxnp>	np	np	nn	nn	nn	nn	np	np	nn	nn	nn	nn	nn	np	nn	nn	np	np	np	nn	nn	np	np	nn	nn	nn	np	nn	np	np	nn	nn	nn	np	np	np	nn	np	np	np	nn	nn	nn	np	nn	np	np	np
Marker1509389	<hkxhk>	hk	hh	hk	kk	hk	hk	hh	hh	hk	kk	kk	hk	kk	hk	kk	kk	hh	hh	hk	hk	hk	hh	hk	kk	hk	kk	hk	kk	hh	hk	kk	hk	kk	hk	hk	hh	hk	hh	hh	hh	kk	hk	hk	hk	kk	hh	hh	hk
Marker1529066	<hkxhk>	hk	kk	hk	hh	hk	hk	kk	kk	hk	hh	hh	hk	hh	hk	hh	hh	kk	kk	hk	hk	hk	kk	hk	hh	hk	hh	hk	hh	kk	hk	hh	hk	hh	hk	hk	kk	hk	kk	kk	kk	hh	hk	hk	hk	hh	kk	kk	hk
Marker1529739	<nnxnp>	np	np	nn	nn	nn	nn	np	np	nn	nn	nn	nn	nn	np	nn	nn	np	np	np	nn	nn	np	np	nn	nn	nn	np	nn	np	np	nn	nn	nn	np	np	np	nn	np	np	np	nn	nn	nn	np	nn	np	np	np
Marker1556919	<hkxhk>	hk	kk	hk	hh	hk	hk	kk	kk	hk	hh	hh	hk	hh	hk	hh	hh	kk	kk	hk	hk	hk	kk	hk	hh	hk	hh	hk	hh	kk	hk	hh	hk	hh	hk	hk	kk	hk	kk	kk	kk	hh	hk	hk	hk	hh	kk	kk	hk
Marker1478795	<lmxll>	ll	lm	lm	ll	lm	lm	lm	lm	lm	ll	ll	lm	ll	ll	ll	ll	lm	lm	ll	lm	lm	lm	ll	ll	lm	ll	ll	ll	lm	ll	ll	lm	ll	ll	ll	lm	lm	lm	lm	lm	ll	lm	lm	ll	ll	lm	lm	ll
Marker1438615	<nnxnp>	np	np	nn	nn	nn	nn	np	np	nn	nn	nn	nn	nn	np	nn	nn	np	np	np	nn	nn	np	np	nn	nn	nn	np	nn	np	np	nn	nn	nn	np	np	np	nn	np	np	np	nn	nn	nn	np	nn	np	np	np
Marker1452176	<hkxhk>	hk	hh	hk	kk	hk	hk	hh	hh	hk	kk	kk	hk	kk	hk	kk	kk	hh	hh	hk	hk	hk	hh	hk	kk	hk	kk	hk	kk	hh	hk	kk	hk	kk	hk	hk	hh	hk	hh	hh	hh	kk	hk	hk	hk	kk	hh	hh	hk
Marker1388404	<lmxll>	ll	lm	lm	ll	lm	lm	lm	lm	lm	ll	ll	lm	ll	ll	ll	ll	lm	lm	ll	lm	lm	lm	ll	ll	lm	ll	ll	ll	lm	ll	ll	lm	ll	ll	ll	lm	lm	lm	lm	lm	ll	lm	lm	ll	ll	lm	lm	ll
Marker1497893	<hkxhk>	hk	kk	hk	hh	hk	hk	kk	kk	hk	hh	hh	hk	hh	hk	hh	hh	kk	kk	hk	hk	hk	kk	hk	hh	hk	hh	hk	hh	kk	hk	hh	hk	hh	hk	hk	kk	hk	kk	kk	kk	hh	hk	hk	hk	hh	kk	kk	hk
Marker1467455	<lmxll>	lm	ll	ll	lm	ll	ll	ll	ll	ll	lm	lm	ll	lm	lm	lm	lm	ll	ll	lm	ll	ll	ll	lm	lm	ll	lm	lm	lm	ll	lm	lm	ll	lm	lm	lm	ll	ll	ll	ll	ll	lm	ll	ll	lm	lm	ll	ll	lm
Marker1539993	<nnxnp>	nn	nn	np	np	np	np	nn	nn	np	np	np	np	np	nn	np	np	nn	nn	nn	np	np	nn	nn	np	np	np	nn	np	nn	nn	np	np	np	nn	nn	nn	np	nn	nn	nn	np	np	np	nn	np	nn	nn	nn
Marker1547532	<nnxnp>	np	np	nn	nn	nn	nn	np	np	nn	nn	nn	nn	nn	np	nn	nn	np	np	np	nn	nn	np	np	nn	nn	nn	np	nn	np	np	nn	nn	nn	np	np	np	nn	np	np	np	nn	nn	nn	np	nn	np	np	np
Marker1569207	<lmxll>	ll	lm	lm	ll	lm	lm	lm	lm	lm	ll	ll	lm	ll	ll	ll	ll	lm	lm	ll	lm	lm	lm	ll	ll	lm	ll	ll	ll	lm	ll	ll	lm	ll	ll	ll	lm	lm	lm	lm	lm	ll	lm	lm	ll	ll	lm	lm	ll
Marker1414713	<nnxnp>	nn	nn	np	np	np	np	nn	nn	np	np	np	np	np	nn	np	np	nn	nn	nn	np	np	nn	nn	np	np	np	nn	np	nn	nn	np	np	np	nn	nn	nn	np	nn	nn	nn	np	np	np	nn	np	nn	nn	nn
Marker1441949	<nnxnp>	nn	nn	np	np	np	np	nn	nn	np	np	np	np	np	nn	np	np	nn	nn	nn	np	np	nn	nn	np	np	np	nn	np	nn	nn	np	np	np	np	nn	nn	np	nn	nn	nn	np	np	np	nn	np	nn	nn	nn
Marker1561685	<lmxll>	ll	lm	lm	ll	lm	lm	lm	lm	lm	ll	ll	lm	ll	ll	ll	ll	lm	lm	ll	lm	lm	lm	ll	ll	lm	ll	ll	ll	lm	ll	ll	lm	ll	ll	ll	lm	lm	lm	lm	lm	ll	lm	lm	ll	ll	lm	lm	ll
Marker1493112	<lmxll>	ll	lm	lm	ll	lm	lm	lm	lm	lm	ll	ll	lm	ll	ll	ll	ll	lm	lm	ll	lm	lm	lm	ll	ll	lm	ll	ll	ll	lm	ll	ll	lm	ll	ll	ll	lm	lm	lm	lm	lm	ll	lm	lm	ll	ll	lm	lm	ll
Marker1552287	<nnxnp>	nn	nn	np	np	np	np	nn	nn	np	np	np	np	np	nn	np	np	nn	nn	nn	np	np	nn	nn	np	np	np	nn	np	nn	nn	np	np	np	np	nn	nn	np	nn	nn	nn	np	np	np	nn	np	nn	nn	nn
Marker1406126	<lmxll>	lm	ll	ll	lm	ll	ll	ll	ll	ll	lm	lm	ll	lm	lm	lm	lm	ll	ll	lm	ll	ll	ll	lm	lm	ll	lm	lm	lm	ll	lm	lm	ll	lm	lm	lm	ll	ll	ll	ll	ll	lm	ll	ll	lm	lm	ll	ll	lm
Marker1443466	<nnxnp>	np	np	nn	nn	nn	nn	np	np	nn	nn	nn	nn	nn	np	nn	nn	np	np	np	nn	nn	np	np	nn	nn	nn	np	nn	np	np	nn	nn	nn	nn	np	np	nn	np	np	np	nn	nn	nn	np	nn	np	np	np
Marker1434998	<lmxll>	ll	lm	lm	ll	lm	lm	lm	lm	lm	ll	ll	lm	ll	ll	ll	ll	lm	lm	ll	lm	lm	lm	ll	ll	lm	ll	ll	ll	lm	ll	ll	lm	ll	ll	ll	lm	lm	lm	lm	lm	ll	lm	lm	ll	ll	lm	lm	ll
Marker1532106	<nnxnp>	np	np	nn	nn	nn	nn	np	np	nn	nn	nn	nn	nn	np	np	nn	np	np	np	nn	nn	np	np	nn	nn	nn	np	nn	np	np	nn	nn	nn	nn	np	np	nn	np	np	np	nn	nn	nn	np	nn	np	np	np
Marker1545740	<nnxnp>	np	np	nn	nn	nn	nn	np	np	nn	nn	nn	nn	nn	np	np	nn	np	np	np	nn	nn	np	np	nn	nn	np	np	nn	np	np	nn	nn	nn	nn	np	np	nn	np	np	np	nn	nn	nn	np	nn	np	np	np
Marker1426375	<lmxll>	ll	lm	lm	ll	lm	lm	lm	lm	lm	ll	ll	lm	ll	ll	ll	ll	lm	lm	ll	lm	lm	lm	ll	ll	lm	ll	ll	ll	lm	ll	ll	lm	ll	ll	ll	lm	lm	lm	lm	lm	ll	lm	lm	ll	ll	lm	lm	ll
Marker1479553	<lmxll>	lm	ll	ll	lm	ll	ll	ll	ll	ll	lm	lm	ll	lm	lm	lm	lm	ll	ll	lm	ll	ll	ll	lm	lm	ll	lm	lm	lm	ll	lm	lm	ll	lm	lm	lm	ll	ll	ll	ll	ll	lm	ll	ll	lm	lm	ll	ll	lm
Marker1500798	<lmxll>	ll	lm	lm	ll	lm	lm	lm	lm	lm	ll	ll	lm	ll	ll	ll	ll	lm	lm	ll	lm	lm	lm	ll	ll	lm	ll	ll	ll	lm	ll	ll	lm	ll	ll	ll	lm	lm	lm	lm	lm	ll	lm	lm	ll	ll	lm	lm	ll
Marker1407053	<lmxll>	lm	ll	ll	lm	ll	ll	ll	ll	ll	lm	lm	ll	lm	lm	lm	lm	ll	ll	lm	ll	ll	ll	lm	lm	ll	lm	lm	lm	ll	lm	lm	ll	lm	lm	lm	ll	ll	ll	ll	ll	lm	ll	ll	lm	lm	ll	ll	lm
Marker1430146	<lmxll>	ll	lm	lm	ll	lm	lm	lm	lm	lm	ll	ll	lm	ll	ll	ll	ll	lm	lm	ll	lm	lm	lm	ll	ll	lm	ll	ll	ll	lm	ll	ll	lm	ll	ll	ll	lm	lm	lm	lm	lm	ll	lm	lm	ll	ll	lm	lm	ll
Marker1501482	<nnxnp>	np	np	nn	nn	nn	nn	np	np	nn	nn	nn	nn	np	np	np	nn	np	np	nn	nn	nn	np	np	nn	nn	np	np	nn	np	np	nn	nn	nn	nn	nn	np	nn	np	np	np	nn	nn	nn	np	nn	np	nn	np
Marker1482822	<lmxll>	ll	lm	lm	ll	lm	lm	lm	lm	lm	ll	ll	lm	ll	ll	ll	ll	lm	lm	lm	lm	lm	lm	ll	ll	lm	ll	ll	ll	lm	ll	ll	lm	ll	ll	ll	lm	lm	lm	lm	lm	ll	lm	lm	ll	ll	lm	lm	ll
Marker1540098	<lmxll>	ll	lm	lm	ll	lm	lm	lm	lm	lm	ll	ll	lm	ll	ll	ll	ll	lm	lm	lm	lm	lm	lm	ll	ll	lm	ll	ll	ll	lm	ll	ll	lm	ll	ll	ll	ll	lm	lm	lm	lm	ll	lm	lm	ll	ll	lm	lm	ll
Marker1398899	<lmxll>	lm	ll	ll	lm	ll	ll	ll	ll	ll	lm	lm	ll	lm	lm	lm	lm	ll	ll	ll	ll	ll	ll	lm	lm	ll	lm	lm	lm	ll	lm	lm	ll	lm	lm	lm	lm	ll	ll	ll	ll	lm	ll	ll	lm	lm	ll	ll	lm
Marker1557565	<lmxll>	ll	lm	lm	ll	lm	lm	lm	lm	lm	ll	ll	lm	ll	ll	ll	ll	lm	lm	lm	lm	lm	lm	ll	ll	lm	ll	ll	ll	lm	ll	ll	lm	ll	ll	ll	lm	lm	lm	lm	lm	ll	lm	lm	ll	ll	lm	lm	ll
Marker1517965	<lmxll>	lm	ll	ll	lm	ll	ll	ll	ll	ll	lm	lm	ll	lm	lm	lm	lm	ll	ll	ll	ll	ll	ll	lm	lm	ll	lm	lm	lm	ll	lm	lm	ll	lm	lm	lm	ll	ll	ll	ll	ll	lm	ll	ll	lm	lm	ll	ll	lm
Marker1557282	<nnxnp>	nn	nn	np	np	np	np	nn	nn	np	np	np	np	nn	nn	nn	np	nn	nn	np	np	np	nn	nn	np	np	nn	nn	np	nn	nn	np	np	np	np	np	nn	np	nn	nn	nn	np	np	np	nn	np	nn	np	nn
Marker1565444	<lmxll>	ll	lm	lm	ll	lm	lm	lm	lm	lm	ll	ll	lm	ll	ll	ll	ll	lm	lm	ll	lm	lm	lm	ll	ll	lm	ll	ll	ll	lm	ll	ll	lm	ll	ll	ll	lm	lm	lm	lm	lm	ll	lm	lm	ll	ll	lm	lm	ll
Marker1512143	<nnxnp>	nn	nn	np	np	np	np	nn	nn	np	np	np	np	nn	nn	nn	np	nn	nn	np	np	np	nn	nn	np	np	nn	nn	np	nn	nn	np	np	np	np	np	nn	np	nn	nn	nn	np	np	np	np	np	nn	np	nn
Marker1453669	<nnxnp>	nn	nn	np	np	np	np	nn	nn	np	np	np	np	nn	nn	nn	nn	nn	nn	np	np	np	nn	nn	np	np	nn	nn	np	nn	nn	np	np	np	np	np	nn	np	nn	nn	nn	np	np	np	np	np	nn	np	nn
Marker1534807	<nnxnp>	nn	nn	np	np	np	np	nn	nn	np	np	np	np	nn	nn	nn	np	nn	nn	np	np	np	nn	nn	np	np	nn	nn	np	nn	nn	np	np	np	np	np	nn	np	nn	nn	nn	np	np	np	np	np	nn	np	nn
Marker1458043	<lmxll>	ll	lm	lm	ll	lm	lm	lm	lm	lm	ll	ll	lm	ll	ll	ll	ll	lm	lm	lm	lm	lm	lm	ll	ll	lm	ll	ll	ll	lm	ll	ll	lm	ll	ll	ll	lm	lm	lm	lm	lm	ll	lm	lm	ll	ll	lm	lm	ll
Marker1510183	<lmxll>	ll	lm	lm	ll	lm	lm	lm	lm	lm	ll	ll	lm	ll	ll	ll	ll	lm	lm	lm	lm	lm	lm	ll	ll	lm	ll	ll	ll	lm	ll	ll	lm	ll	ll	ll	ll	lm	lm	lm	lm	ll	lm	lm	ll	ll	lm	lm	ll
Marker1484110	<lmxll>	lm	ll	ll	lm	ll	ll	ll	ll	ll	lm	lm	ll	lm	lm	lm	lm	ll	ll	ll	ll	ll	ll	lm	lm	ll	lm	lm	lm	ll	lm	lm	ll	lm	lm	lm	lm	ll	ll	ll	ll	lm	ll	ll	lm	lm	ll	ll	lm
Marker1415700	<nnxnp>	nn	nn	np	np	np	np	nn	nn	np	np	np	np	nn	nn	nn	np	nn	nn	np	np	np	nn	nn	np	np	nn	nn	np	nn	nn	np	np	np	np	np	nn	np	nn	nn	nn	np	np	np	nn	np	nn	np	nn
Marker1420053	<lmxll>	ll	lm	ll	ll	lm	lm	lm	lm	lm	ll	ll	lm	ll	ll	lm	ll	lm	lm	lm	lm	lm	lm	ll	ll	lm	ll	ll	ll	lm	ll	ll	lm	ll	ll	ll	ll	lm	lm	lm	lm	ll	lm	lm	ll	ll	lm	lm	ll
Marker1459822	<nnxnp>	np	np	nn	nn	nn	nn	np	np	nn	nn	nn	nn	np	np	np	nn	np	np	nn	nn	nn	np	np	nn	nn	np	np	nn	np	np	nn	nn	nn	nn	nn	np	nn	np	np	np	nn	nn	nn	np	nn	np	nn	np
Marker1471109	<efxeg>	eg	fg	ee	ee	ef	ef	fg	fg	ef	ee	ee	ef	eg	eg	fg	ee	fg	fg	ef	ef	ef	fg	eg	ee	ef	eg	eg	ee	fg	eg	ee	ef	ee	ee	ee	eg	ef	fg	fg	fg	ee	ef	ef	eg	ee	fg	ef	eg
Marker1494865	<abxcd>	ac	bc	ad	ad	bd	bd	bc	bc	bd	ad	ad	bd	ac	ac	bc	ad	bc	bc	bd	bd	bd	bc	ac	ad	bd	ac	ac	ad	bc	ac	ad	bd	ad	ad	ad	ac	bd	bc	bc	bc	ad	bd	bd	ac	ad	bc	bd	ac
Marker1537146	<lmxll>	ll	lm	lm	ll	lm	lm	lm	lm	lm	ll	ll	lm	ll	ll	ll	ll	lm	lm	lm	lm	lm	lm	ll	ll	lm	ll	ll	ll	lm	ll	ll	lm	ll	ll	ll	ll	lm	lm	lm	lm	ll	lm	lm	ll	ll	lm	lm	ll
Marker1405644	<nnxnp>	nn	nn	np	np	np	np	nn	nn	np	np	np	np	nn	nn	nn	np	nn	nn	np	np	np	nn	nn	np	np	nn	nn	np	nn	nn	np	np	np	np	np	nn	np	nn	nn	nn	np	np	np	nn	np	nn	np	nn
Marker1424949	<lmxll>	ll	lm	lm	ll	lm	lm	lm	lm	lm	ll	ll	lm	ll	ll	ll	ll	lm	lm	ll	lm	lm	lm	ll	ll	lm	ll	ll	ll	lm	ll	ll	lm	ll	ll	ll	lm	lm	lm	lm	lm	ll	lm	lm	ll	ll	lm	lm	ll
Marker1455701	<nnxnp>	nn	nn	np	np	np	np	nn	nn	np	np	np	np	nn	nn	nn	np	nn	nn	np	np	np	nn	nn	np	np	nn	nn	np	nn	nn	np	np	np	np	np	nn	np	nn	nn	nn	np	np	np	nn	np	nn	np	nn
Marker1569859	<nnxnp>	nn	nn	np	np	np	np	nn	nn	np	np	np	np	nn	nn	nn	np	nn	nn	np	np	np	nn	nn	np	np	nn	nn	np	nn	nn	np	np	np	np	np	nn	np	nn	nn	nn	np	np	np	nn	np	nn	np	nn
Marker1464072	<nnxnp>	nn	nn	np	np	np	np	nn	nn	np	np	np	np	nn	nn	nn	np	nn	nn	np	np	np	nn	nn	np	np	nn	nn	np	nn	nn	np	np	np	np	np	nn	np	nn	nn	nn	np	np	np	nn	np	nn	np	nn
Marker1517042	<nnxnp>	nn	nn	np	np	np	np	nn	nn	np	np	np	np	nn	nn	nn	np	nn	nn	np	np	np	nn	nn	np	np	nn	nn	np	nn	nn	np	np	np	np	np	nn	np	nn	nn	nn	np	np	np	nn	np	nn	np	nn
Marker1502801	<nnxnp>	nn	nn	np	np	np	np	nn	nn	np	np	np	np	nn	nn	nn	np	nn	nn	np	np	np	nn	nn	np	np	nn	nn	np	nn	nn	np	np	np	np	np	nn	np	nn	nn	nn	np	np	np	np	np	nn	np	nn
Marker1423098	<nnxnp>	nn	nn	np	np	np	np	nn	nn	np	np	np	np	nn	nn	nn	nn	nn	nn	np	np	np	nn	nn	np	np	nn	nn	np	nn	nn	np	np	np	np	np	nn	np	nn	nn	nn	np	np	np	np	np	nn	np	nn
Marker1529570	<nnxnp>	nn	nn	np	np	np	np	nn	nn	np	np	np	np	nn	nn	nn	np	nn	nn	np	np	np	nn	nn	np	np	nn	nn	np	nn	nn	np	np	np	np	np	nn	np	nn	nn	nn	np	np	np	np	np	nn	np	nn
Marker1389980	<nnxnp>	nn	nn	np	np	np	np	nn	nn	np	np	np	np	nn	nn	nn	nn	nn	nn	np	np	np	nn	nn	np	np	nn	nn	np	nn	nn	np	np	np	np	np	nn	np	nn	nn	nn	np	np	np	np	np	nn	np	nn
Marker1374247	<nnxnp>	nn	nn	np	np	np	np	nn	nn	np	np	np	np	nn	nn	nn	nn	nn	nn	np	np	np	nn	nn	np	np	nn	nn	np	nn	nn	np	np	np	np	np	nn	np	nn	nn	nn	np	np	np	np	np	nn	np	nn
Marker1407227	<nnxnp>	np	np	nn	nn	nn	nn	np	np	nn	nn	nn	nn	np	np	np	np	np	np	nn	nn	nn	np	np	nn	nn	np	np	nn	np	np	nn	nn	nn	nn	nn	np	nn	np	np	np	nn	nn	nn	nn	nn	np	nn	np
Marker1531091	<nnxnp>	nn	nn	np	np	np	np	nn	nn	np	np	np	np	nn	nn	nn	nn	nn	nn	np	np	np	nn	nn	np	np	nn	nn	np	nn	nn	np	np	np	np	np	nn	np	nn	nn	nn	np	np	np	np	np	nn	np	nn
Marker1460645	<nnxnp>	nn	nn	np	np	np	np	nn	nn	np	np	np	np	nn	nn	nn	nn	nn	nn	np	np	np	nn	nn	np	np	nn	nn	np	nn	nn	np	np	np	np	np	nn	np	nn	nn	nn	np	np	np	np	np	nn	np	nn
Marker1390205	<nnxnp>	np	np	nn	nn	nn	nn	np	np	nn	nn	nn	nn	np	np	np	np	np	np	nn	nn	nn	np	np	nn	nn	np	np	nn	np	np	nn	nn	nn	nn	nn	np	nn	np	np	np	nn	nn	nn	nn	nn	np	nn	np
Marker1524000	<nnxnp>	nn	nn	np	np	np	np	nn	nn	np	np	np	np	nn	nn	nn	nn	nn	nn	np	np	np	nn	nn	np	np	nn	nn	np	nn	nn	np	np	np	np	np	nn	np	nn	nn	nn	np	np	np	np	np	nn	np	nn
Marker1419129	<nnxnp>	nn	nn	np	np	np	np	nn	nn	np	np	np	np	nn	nn	nn	np	nn	nn	np	np	np	nn	nn	np	np	nn	nn	np	nn	nn	np	np	np	np	np	nn	np	nn	nn	nn	np	np	np	np	np	nn	np	nn
Marker1487408	<nnxnp>	nn	nn	np	np	np	np	nn	nn	np	np	np	np	nn	nn	nn	nn	nn	nn	np	np	np	nn	nn	np	np	nn	nn	np	nn	nn	np	np	np	np	np	nn	np	nn	nn	nn	np	np	np	np	np	nn	np	nn
Marker1432478	<nnxnp>	nn	nn	np	np	np	np	nn	nn	np	np	np	np	nn	nn	nn	nn	nn	nn	np	np	np	nn	nn	np	np	nn	nn	np	nn	nn	np	np	np	np	np	nn	np	nn	nn	nn	np	np	np	np	np	nn	np	nn
Marker1526597	<nnxnp>	np	np	nn	nn	nn	nn	np	np	nn	nn	nn	nn	np	np	np	np	np	np	nn	nn	nn	np	np	nn	nn	np	np	nn	np	np	nn	nn	nn	nn	nn	np	nn	np	np	np	nn	nn	nn	nn	nn	np	nn	np
Marker1388598	<lmxll>	lm	ll	lm	ll	lm	ll	ll	lm	ll	ll	ll	lm	ll	lm	ll	lm	ll	ll	ll	ll	lm	lm	lm	lm	lm	ll	lm	ll	lm	ll	ll	ll	lm	ll	ll	lm	lm	ll	lm	ll	ll	lm	ll	lm	ll	ll	lm	lm
Marker1446186	<lmxll>	lm	ll	lm	ll	lm	ll	ll	lm	ll	ll	ll	lm	ll	lm	ll	lm	ll	ll	ll	ll	lm	lm	lm	lm	lm	ll	lm	ll	lm	ll	ll	ll	lm	ll	ll	lm	lm	ll	lm	ll	ll	lm	ll	lm	ll	ll	lm	lm
Marker1421195	<lmxll>	lm	ll	lm	ll	lm	ll	ll	lm	ll	ll	ll	lm	ll	lm	ll	lm	ll	ll	ll	ll	lm	lm	lm	lm	lm	ll	lm	ll	lm	ll	ll	ll	lm	ll	ll	lm	lm	ll	lm	ll	ll	lm	ll	lm	ll	ll	lm	lm
Marker1457400	<lmxll>	lm	ll	lm	ll	lm	ll	ll	lm	ll	ll	ll	lm	ll	lm	ll	lm	ll	ll	ll	ll	lm	lm	lm	lm	lm	ll	lm	ll	lm	ll	ll	ll	lm	ll	ll	lm	lm	ll	lm	ll	ll	lm	ll	lm	ll	ll	lm	lm
Marker1456894	<lmxll>	lm	ll	lm	ll	lm	ll	ll	lm	ll	ll	ll	lm	ll	lm	ll	lm	ll	ll	ll	ll	lm	lm	lm	lm	lm	ll	lm	ll	lm	ll	ll	ll	lm	ll	ll	lm	lm	ll	lm	ll	ll	lm	ll	lm	ll	ll	lm	lm
Marker1450013	<lmxll>	lm	ll	lm	ll	lm	ll	ll	lm	ll	ll	ll	lm	ll	lm	ll	lm	ll	ll	ll	ll	lm	lm	lm	lm	lm	ll	lm	ll	lm	ll	ll	ll	lm	ll	ll	lm	lm	ll	lm	ll	ll	lm	ll	lm	ll	ll	lm	lm
Marker1523912	<lmxll>	lm	ll	lm	ll	lm	ll	ll	lm	ll	ll	ll	lm	ll	lm	ll	lm	ll	ll	ll	ll	lm	lm	lm	lm	lm	ll	lm	ll	lm	ll	ll	ll	lm	ll	ll	lm	lm	ll	lm	ll	ll	lm	ll	lm	ll	ll	lm	lm
Marker1566749	<lmxll>	lm	ll	lm	ll	lm	ll	ll	ll	ll	ll	ll	lm	ll	lm	lm	lm	ll	ll	ll	ll	lm	lm	lm	lm	ll	lm	ll	lm	lm	lm	ll	ll	lm	lm	ll	lm	lm	lm	lm	lm	ll	ll	lm	lm	ll	ll	lm	ll
Marker1512331	<lmxll>	lm	ll	ll	ll	lm	ll	ll	ll	ll	ll	ll	lm	ll	lm	lm	lm	lm	ll	ll	ll	lm	lm	lm	lm	ll	lm	ll	lm	lm	lm	ll	lm	lm	lm	ll	ll	lm	lm	lm	lm	ll	ll	lm	lm	ll	ll	lm	ll
Marker1524770	<lmxll>	lm	ll	lm	ll	lm	ll	ll	ll	ll	ll	ll	lm	ll	lm	lm	lm	lm	ll	ll	ll	lm	lm	lm	lm	ll	lm	ll	lm	lm	lm	ll	ll	lm	lm	ll	ll	lm	lm	lm	lm	ll	ll	lm	lm	ll	ll	lm	ll
Marker1563131	<lmxll>	lm	ll	lm	ll	lm	ll	ll	ll	ll	ll	ll	lm	ll	lm	lm	lm	lm	ll	ll	ll	lm	lm	lm	lm	ll	lm	ll	lm	lm	lm	ll	ll	lm	lm	ll	ll	lm	lm	lm	lm	ll	ll	lm	lm	ll	ll	lm	ll
Marker1488655	<lmxll>	lm	ll	lm	ll	lm	ll	ll	ll	ll	ll	ll	lm	ll	lm	lm	lm	lm	ll	ll	ll	lm	lm	lm	lm	ll	lm	ll	lm	lm	lm	ll	ll	lm	lm	ll	ll	lm	lm	lm	lm	ll	ll	lm	lm	ll	ll	lm	ll
Marker1373472	<lmxll>	lm	ll	lm	ll	lm	ll	ll	ll	ll	ll	ll	lm	ll	lm	lm	lm	ll	ll	ll	ll	lm	lm	lm	lm	ll	lm	ll	lm	lm	lm	ll	ll	lm	lm	ll	lm	lm	lm	lm	lm	ll	ll	lm	lm	ll	ll	lm	ll
Marker1416604	<lmxll>	lm	ll	lm	ll	lm	ll	ll	ll	ll	ll	ll	lm	ll	lm	lm	lm	ll	ll	ll	ll	lm	lm	lm	lm	ll	ll	lm	lm	lm	lm	ll	ll	lm	ll	ll	lm	lm	lm	lm	lm	ll	ll	lm	lm	ll	ll	lm	lm
Marker1503129	<lmxll>	lm	ll	lm	ll	lm	ll	ll	ll	ll	ll	ll	lm	ll	lm	lm	lm	ll	ll	ll	ll	lm	lm	lm	lm	ll	ll	lm	lm	lm	lm	ll	ll	lm	ll	ll	lm	lm	ll	lm	lm	ll	lm	lm	lm	ll	ll	lm	lm
Marker1549817	<lmxll>	lm	ll	lm	ll	lm	ll	ll	ll	ll	ll	ll	lm	ll	lm	lm	lm	ll	ll	ll	ll	lm	lm	lm	lm	lm	ll	lm	ll	lm	ll	ll	ll	lm	ll	ll	lm	lm	ll	lm	lm	ll	lm	ll	lm	ll	ll	lm	lm
Marker1506361	<lmxll>	ll	lm	ll	lm	ll	lm	lm	ll	lm	lm	lm	ll	lm	ll	lm	ll	lm	lm	lm	lm	ll	ll	ll	ll	ll	lm	ll	lm	ll	lm	lm	lm	ll	lm	lm	ll	ll	lm	ll	ll	lm	ll	lm	ll	lm	lm	ll	ll
Marker1564741	<lmxll>	lm	ll	lm	ll	lm	ll	ll	lm	ll	ll	ll	lm	ll	lm	ll	lm	ll	ll	ll	ll	lm	lm	lm	lm	lm	ll	lm	ll	lm	ll	ll	ll	lm	ll	ll	lm	lm	ll	lm	lm	ll	lm	ll	lm	ll	ll	lm	lm
Marker1433406	<lmxll>	lm	ll	lm	ll	lm	ll	ll	lm	ll	ll	ll	lm	ll	lm	ll	lm	ll	ll	ll	ll	lm	lm	lm	lm	lm	ll	lm	ll	lm	ll	ll	ll	lm	ll	ll	lm	lm	ll	lm	ll	ll	lm	ll	lm	ll	ll	lm	lm
Marker1558508	<lmxll>	lm	ll	lm	ll	lm	ll	ll	lm	ll	ll	ll	lm	ll	lm	ll	lm	ll	ll	ll	ll	lm	lm	lm	lm	lm	ll	lm	ll	lm	ll	ll	ll	lm	ll	ll	lm	lm	ll	lm	ll	ll	lm	ll	lm	ll	ll	lm	lm
Marker1493749	<lmxll>	lm	ll	lm	ll	lm	ll	ll	lm	ll	ll	ll	lm	ll	lm	ll	lm	ll	ll	ll	ll	lm	lm	lm	lm	lm	ll	lm	ll	lm	ll	ll	ll	lm	ll	ll	lm	lm	ll	lm	ll	ll	lm	ll	lm	ll	ll	lm	lm
Marker1446374	<hkxhk>	hh	hk	hk	hk	hh	kk	hk	hh	kk	kk	hk	hh	hk	hh	hk	hh	hk	hk	kk	kk	hk	hh	hh	hk	hk	hk	hh	hk	hh	hk	hk	kk	hk	kk	kk	hh	hk	hk	hh	hk	kk	hk	hk	kk	hk	hk	hk	hh
Marker1387336	<nnxnp>	np	np	nn	np	np	nn	np	np	nn	nn	np	np	np	np	np	np	np	np	nn	nn	np	np	np	nn	nn	nn	np	np	np	np	np	nn	nn	nn	nn	np	nn	np	np	np	nn	nn	np	nn	np	np	nn	np
Marker1400279	<lmxll>	lm	ll	lm	ll	lm	ll	ll	lm	ll	ll	ll	lm	ll	lm	ll	lm	ll	ll	ll	ll	lm	lm	lm	lm	lm	ll	lm	ll	lm	ll	ll	ll	lm	ll	ll	lm	lm	ll	lm	ll	ll	lm	ll	ll	ll	ll	lm	lm
Marker1548540	<hkxhk>	hh	hk	hk	hk	hh	kk	hk	hh	kk	kk	hk	hh	hk	hh	hk	hh	hk	hk	kk	kk	hh	hh	hh	hk	hk	kk	hh	hk	hh	hk	hk	kk	hk	kk	kk	hh	hk	hk	hh	hk	kk	hk	hk	kk	hk	hk	hk	hh
Marker1486780	<hkxhk>	kk	hk	hk	hk	kk	hh	hk	kk	hh	hh	hk	kk	hk	kk	hk	kk	hk	hk	hh	hh	kk	kk	kk	hk	hk	hh	kk	hk	kk	hk	hk	hh	hk	hh	hh	kk	hk	hk	kk	hk	hh	hk	hk	hh	hk	hk	hk	kk
Marker1488424	<lmxll>	lm	ll	lm	ll	lm	ll	ll	lm	ll	ll	ll	lm	ll	lm	ll	lm	ll	ll	ll	ll	lm	lm	lm	lm	lm	ll	lm	ll	lm	ll	ll	ll	lm	ll	ll	lm	lm	ll	lm	ll	ll	lm	ll	ll	ll	ll	lm	lm
Marker1514137	<hkxhk>	kk	hk	hk	hk	kk	hh	hk	kk	hh	hh	hk	kk	hk	kk	hk	kk	hk	hk	hh	hh	kk	kk	kk	hk	hk	hk	kk	hk	kk	hk	hk	hh	hk	hh	hh	kk	hk	hk	kk	hk	hh	hk	hk	hh	hk	hk	hk	kk
Marker1388013	<hkxhk>	hh	hk	hk	hk	hh	kk	hk	hh	kk	kk	hk	hh	hk	hh	hk	hh	hk	hk	kk	kk	hh	hh	hh	hk	hk	hk	hh	hk	hh	hk	hk	kk	hk	kk	kk	hh	hk	hk	hh	hk	kk	hk	hk	kk	hk	hk	hk	hh
Marker1412494	<lmxll>	lm	ll	lm	ll	lm	ll	ll	lm	ll	ll	ll	lm	ll	lm	ll	lm	ll	ll	ll	ll	lm	lm	lm	lm	lm	ll	lm	ll	lm	ll	ll	ll	lm	ll	ll	lm	lm	ll	lm	ll	ll	lm	ll	ll	ll	ll	lm	lm
Marker1442546	<efxeg>	fg	eg	ef	eg	fg	ee	eg	fg	ee	ee	eg	fg	eg	fg	eg	fg	eg	eg	ee	ee	fg	fg	fg	ef	ef	eg	fg	eg	fg	eg	eg	ee	fg	ee	ee	fg	ef	eg	fg	eg	ee	ef	eg	ee	eg	eg	ef	fg
Marker1505260	<efxeg>	fg	eg	ef	eg	fg	ee	eg	fg	ee	ee	eg	fg	eg	fg	eg	fg	eg	eg	ee	ee	fg	fg	fg	ef	ef	eg	fg	eg	fg	eg	eg	ee	fg	ee	ee	fg	ef	eg	fg	eg	ee	ef	eg	ee	eg	eg	ef	fg
Marker1523349	<efxeg>	fg	eg	ef	eg	fg	ee	eg	fg	ee	ee	eg	fg	eg	fg	eg	fg	eg	eg	ee	ee	fg	fg	fg	ef	ef	eg	fg	eg	fg	eg	eg	ee	fg	ee	ee	fg	ef	eg	fg	eg	ee	ef	eg	ef	eg	eg	ef	fg
Marker1506896	<nnxnp>	np	np	nn	np	np	np	np	np	nn	nn	np	np	np	np	np	np	np	np	nn	nn	np	np	np	nn	nn	np	np	np	np	np	np	np	np	nn	nn	np	nn	np	np	np	nn	nn	np	nn	np	np	nn	np
Marker1395190	<efxeg>	fg	eg	ef	eg	fg	eg	eg	fg	ee	ee	eg	fg	eg	fg	eg	fg	eg	eg	ee	ee	fg	fg	fg	ef	ef	eg	fg	eg	fg	eg	eg	eg	fg	ee	ee	fg	ef	eg	fg	eg	ee	ef	eg	ef	eg	eg	ef	fg
Marker1456284	<lmxll>	lm	ll	lm	ll	lm	ll	ll	lm	ll	ll	ll	lm	ll	lm	ll	lm	ll	ll	ll	ll	lm	lm	lm	lm	lm	ll	lm	ll	lm	ll	ll	ll	lm	ll	ll	lm	lm	ll	lm	ll	ll	lm	ll	lm	ll	ll	lm	lm
Marker1398992	<hkxhk>	hh	hk	hk	hk	hh	hk	kk	hh	kk	kk	hk	hh	hk	hh	hk	hh	hk	hk	kk	kk	hh	hh	hh	hk	hk	hk	hh	hk	hh	hk	hk	hk	hh	kk	kk	hh	hk	hk	hh	hk	kk	hk	hk	hk	hk	hk	hk	hh
Marker1400478	<nnxnp>	np	np	nn	np	np	np	nn	np	nn	nn	np	np	np	np	np	np	np	np	nn	nn	np	np	np	nn	nn	np	np	np	np	np	np	np	np	nn	nn	np	nn	np	np	np	nn	nn	np	nn	np	np	nn	np
Marker1495020	<lmxll>	lm	ll	lm	ll	lm	ll	ll	lm	ll	ll	ll	lm	ll	lm	ll	lm	ll	ll	ll	ll	lm	lm	lm	lm	lm	ll	lm	ll	lm	ll	ll	ll	lm	ll	ll	lm	lm	ll	lm	ll	ll	lm	ll	lm	ll	ll	lm	lm
Marker1421184	<efxeg>	fg	eg	ef	eg	fg	eg	ee	fg	ee	ee	eg	fg	eg	fg	eg	fg	eg	eg	ee	ee	fg	fg	fg	ef	ef	eg	fg	eg	fg	eg	eg	eg	fg	ee	ee	fg	ef	eg	fg	eg	ee	ef	eg	ef	eg	eg	ef	fg
Marker1389267	<nnxnp>	np	np	nn	np	np	np	nn	np	nn	nn	np	np	np	np	np	np	np	np	nn	nn	np	np	np	nn	nn	np	np	np	np	np	np	np	np	nn	nn	np	nn	np	np	np	nn	nn	np	nn	np	np	nn	np
Marker1422813	<hkxhk>	kk	hk	hk	hk	kk	hk	hh	kk	hh	hh	hk	kk	hk	kk	hk	kk	hk	hk	hh	hh	kk	kk	kk	hk	hk	hk	kk	hk	kk	hk	hk	hk	kk	hh	hh	kk	hk	hk	kk	hk	hh	hk	hk	hk	hk	hk	hk	kk
Marker1464938	<lmxll>	lm	ll	lm	ll	lm	ll	ll	lm	ll	ll	ll	lm	ll	lm	ll	lm	ll	ll	ll	ll	lm	lm	lm	lm	lm	ll	lm	ll	lm	ll	ll	ll	lm	ll	ll	lm	lm	ll	lm	ll	ll	lm	ll	lm	ll	ll	lm	lm
Marker1428519	<efxeg>	fg	eg	ef	eg	fg	eg	ee	fg	ee	ee	eg	fg	eg	fg	eg	fg	eg	eg	ee	eg	fg	fg	fg	ef	ef	eg	fg	eg	fg	eg	eg	eg	fg	ee	ee	fg	ef	eg	fg	eg	ee	ef	eg	ef	eg	eg	ef	fg
Marker1381689	<nnxnp>	np	np	nn	np	np	np	nn	np	nn	nn	np	np	np	np	np	np	np	np	nn	np	np	np	np	nn	nn	np	np	np	np	np	np	np	np	nn	nn	np	nn	np	np	np	nn	nn	np	nn	np	np	nn	np
Marker1566061	<lmxll>	lm	ll	lm	ll	lm	ll	ll	lm	ll	ll	ll	lm	ll	lm	ll	lm	ll	ll	ll	ll	lm	lm	lm	lm	lm	ll	lm	ll	lm	ll	ll	ll	lm	ll	ll	lm	lm	ll	lm	ll	ll	lm	ll	lm	ll	ll	lm	lm
Marker1532502	<efxeg>	fg	eg	ef	eg	fg	eg	ee	fg	ee	ee	eg	fg	eg	fg	eg	fg	eg	eg	ee	ee	fg	fg	fg	ef	ef	eg	fg	eg	fg	eg	eg	eg	fg	ee	ee	fg	ef	eg	fg	eg	ee	ef	eg	ef	eg	eg	ef	fg
Marker1454395	<lmxll>	lm	ll	lm	ll	lm	ll	ll	lm	ll	ll	ll	lm	ll	lm	ll	lm	ll	ll	ll	ll	lm	lm	lm	lm	lm	ll	lm	ll	lm	ll	ll	ll	lm	ll	ll	lm	lm	ll	lm	ll	ll	lm	ll	lm	ll	ll	lm	lm
Marker1527531	<efxeg>	fg	eg	ef	eg	fg	eg	ee	fg	ee	ee	eg	fg	eg	fg	eg	fg	eg	eg	ee	eg	fg	fg	ef	ef	ef	eg	fg	eg	ef	eg	eg	eg	fg	ee	ee	fg	ef	eg	fg	eg	ee	ef	eg	ef	eg	eg	ef	ef
Marker1479917	<lmxll>	lm	ll	lm	ll	lm	ll	ll	lm	ll	ll	ll	lm	ll	lm	ll	lm	ll	ll	ll	ll	lm	lm	lm	lm	lm	ll	lm	ll	lm	ll	ll	ll	lm	ll	ll	lm	lm	ll	lm	ll	ll	lm	ll	lm	ll	ll	lm	lm
Marker1385707	<efxeg>	fg	eg	ef	eg	fg	eg	ee	fg	ee	ee	eg	fg	eg	fg	eg	fg	eg	eg	ee	eg	fg	fg	ef	ef	ef	eg	fg	eg	ef	eg	eg	eg	fg	ee	ee	fg	ef	eg	fg	eg	ee	ef	eg	ef	eg	eg	ef	ef
Marker1480865	<nnxnp>	np	np	nn	np	np	np	nn	np	nn	nn	np	np	np	np	np	np	np	np	nn	np	np	np	nn	nn	nn	np	np	np	nn	np	np	np	np	nn	nn	np	nn	np	np	np	nn	nn	np	nn	np	np	nn	nn
Marker1416571	<lmxll>	lm	ll	lm	ll	lm	ll	ll	lm	ll	ll	ll	lm	ll	lm	ll	lm	ll	ll	ll	ll	lm	lm	lm	lm	lm	ll	lm	ll	lm	ll	ll	ll	lm	ll	ll	lm	lm	ll	lm	ll	ll	lm	ll	lm	ll	ll	lm	lm
Marker1510465	<efxeg>	fg	eg	ef	eg	fg	eg	ee	fg	ee	ee	eg	fg	eg	fg	eg	fg	eg	eg	ee	eg	fg	fg	ef	ef	ef	eg	ef	eg	ef	eg	eg	eg	fg	ee	ee	fg	ef	eg	fg	eg	ee	ef	eg	ef	eg	eg	ef	ef
Marker1509322	<nnxnp>	np	np	nn	np	np	np	nn	np	nn	nn	np	np	np	np	np	np	np	np	nn	np	np	np	nn	nn	nn	np	nn	np	nn	np	np	np	np	nn	nn	np	nn	np	np	np	nn	nn	np	nn	np	np	nn	nn
Marker1570460	<nnxnp>	np	np	nn	np	np	np	nn	np	nn	nn	np	np	np	np	np	np	np	np	nn	np	np	np	nn	nn	nn	np	nn	np	nn	np	np	np	np	nn	nn	np	nn	np	np	np	nn	nn	np	nn	np	np	nn	nn
Marker1373147	<nnxnp>	np	np	nn	np	np	np	nn	np	nn	nn	np	np	np	np	np	np	np	np	nn	np	np	np	nn	nn	nn	np	nn	np	nn	np	np	np	np	np	nn	np	nn	np	np	np	nn	nn	np	nn	np	np	nn	nn
Marker1411620	<nnxnp>	np	np	nn	np	np	np	nn	np	nn	nn	np	np	np	np	np	np	np	np	nn	np	np	np	nn	nn	nn	np	nn	np	nn	np	np	np	np	np	nn	np	nn	nn	np	np	np	nn	np	nn	np	np	nn	nn
Marker1450708	<lmxll>	lm	ll	lm	ll	lm	ll	ll	lm	ll	ll	ll	lm	ll	lm	ll	lm	ll	ll	ll	ll	lm	lm	lm	lm	lm	ll	lm	ll	lm	ll	ll	ll	lm	ll	ll	lm	lm	ll	lm	ll	ll	lm	ll	lm	ll	ll	lm	lm
Marker1498397	<efxeg>	fg	eg	ef	eg	fg	eg	ee	fg	ee	ee	eg	fg	eg	fg	eg	fg	eg	eg	ee	eg	fg	fg	ef	ef	ef	eg	ef	eg	ef	eg	eg	eg	fg	eg	ee	fg	ef	ee	fg	eg	eg	ef	eg	ef	eg	eg	ef	ef
Marker1501463	<nnxnp>	np	np	nn	np	np	np	nn	np	nn	nn	np	np	np	np	np	np	np	np	nn	np	np	np	nn	nn	nn	np	nn	np	nn	np	np	np	np	np	nn	np	nn	nn	np	np	np	nn	np	nn	np	np	nn	nn
Marker1381595	<efxeg>	fg	eg	ef	eg	fg	eg	ee	fg	ee	ee	eg	fg	eg	fg	eg	fg	eg	eg	ee	eg	fg	fg	ef	ef	ef	eg	ef	eg	ef	eg	eg	eg	fg	eg	ee	fg	ef	ee	fg	eg	eg	ef	eg	ef	eg	eg	ef	ef
Marker1404851	<lmxll>	lm	ll	lm	ll	lm	ll	ll	lm	ll	ll	ll	lm	ll	lm	ll	lm	ll	ll	ll	ll	lm	lm	lm	lm	lm	ll	lm	ll	lm	ll	ll	ll	lm	ll	ll	lm	lm	ll	lm	ll	ll	lm	ll	lm	ll	ll	lm	lm
Marker1486274	<efxeg>	fg	eg	ef	eg	fg	eg	ee	fg	ee	ee	eg	fg	eg	fg	eg	fg	eg	eg	ee	eg	fg	fg	ef	ef	ef	eg	ef	eg	ef	eg	eg	eg	fg	eg	ee	fg	ef	ee	fg	eg	eg	ef	eg	ef	eg	eg	ef	ef
Marker1542486	<nnxnp>	np	np	nn	np	np	np	nn	np	nn	nn	np	np	np	np	np	np	np	np	nn	np	np	np	nn	nn	nn	np	nn	np	nn	np	np	np	np	np	nn	np	nn	nn	np	np	np	nn	np	nn	np	np	nn	nn
Marker1490151	<lmxll>	lm	ll	lm	ll	lm	ll	ll	lm	ll	ll	ll	lm	ll	lm	ll	lm	ll	ll	ll	ll	lm	lm	lm	lm	lm	ll	lm	ll	lm	ll	ll	ll	lm	ll	ll	lm	lm	ll	lm	lm	ll	lm	ll	lm	ll	ll	lm	lm
Marker1461885	<efxeg>	fg	eg	ef	eg	fg	eg	ee	fg	ee	ee	eg	fg	eg	fg	eg	fg	eg	eg	ee	eg	fg	fg	ef	ef	ef	eg	ef	eg	ef	eg	eg	eg	fg	eg	ee	fg	ef	ee	fg	fg	eg	ef	eg	ef	eg	eg	ef	ef
Marker1508018	<nnxnp>	np	np	nn	nn	np	np	nn	np	nn	nn	np	np	np	np	np	np	np	np	nn	np	np	np	nn	nn	nn	np	nn	np	nn	np	nn	np	np	np	nn	np	nn	nn	np	np	np	nn	np	nn	nn	np	nn	nn
Marker1486944	<hkxhk>	hh	hk	hk	kk	hh	hk	kk	hk	kk	kk	hk	hh	hk	hh	hh	hh	hk	hk	kk	hk	hh	hh	hk	hk	hk	hk	hk	hk	hk	hk	kk	hk	hh	hk	kk	hh	hk	kk	hh	hh	hk	hk	hk	hk	kk	hk	hk	kk
Marker1522766	<nnxnp>	nn	nn	np	np	nn	nn	np	nn	np	np	nn	nn	nn	nn	nn	nn	nn	nn	np	nn	nn	nn	np	np	np	nn	np	nn	np	nn	np	nn	nn	nn	np	nn	np	np	nn	nn	nn	np	nn	np	np	nn	np	np
Marker1486821	<hkxhk>	kk	hk	hk	hh	kk	hk	hh	hk	hh	hh	hk	kk	hk	kk	kk	kk	hk	hk	hh	hk	kk	kk	hk	hk	hk	hk	hk	hk	hk	hk	hh	hk	kk	hk	hh	kk	hk	hh	kk	kk	hk	hk	hk	hk	hh	hk	hk	hh
Marker1496049	<lmxll>	lm	ll	lm	ll	lm	ll	ll	ll	ll	ll	ll	lm	ll	lm	lm	lm	ll	ll	ll	ll	lm	lm	lm	lm	lm	ll	lm	ll	lm	ll	ll	ll	lm	ll	ll	lm	lm	ll	lm	lm	ll	lm	ll	lm	ll	ll	lm	ll
Marker1408777	<nnxnp>	nn	nn	np	np	nn	nn	np	nn	np	np	nn	nn	nn	nn	nn	nn	nn	nn	np	nn	nn	nn	np	np	np	nn	np	nn	np	nn	np	nn	nn	nn	np	nn	np	np	nn	nn	nn	np	nn	np	np	nn	np	np
Marker1544252	<hkxhk>	hh	hk	hk	kk	hh	hk	kk	hk	kk	kk	hk	hh	hk	hh	hh	hh	hk	hk	kk	hk	hh	hh	hk	hk	hk	hk	hk	hk	hk	hk	kk	hk	hh	hk	kk	hh	hk	kk	hh	hh	hk	hk	hk	hk	kk	hk	hk	kk
Marker1554896	<lmxll>	lm	ll	lm	ll	lm	ll	ll	ll	ll	lm	ll	lm	ll	lm	lm	lm	ll	ll	ll	ll	lm	lm	lm	lm	lm	ll	lm	ll	lm	ll	ll	ll	lm	ll	ll	lm	lm	ll	lm	lm	ll	lm	ll	lm	ll	ll	lm	ll
Marker1503014	<lmxll>	lm	ll	lm	ll	lm	ll	ll	ll	ll	lm	ll	lm	ll	lm	lm	lm	ll	ll	ll	ll	lm	lm	lm	lm	lm	ll	lm	ll	lm	ll	ll	ll	lm	ll	ll	lm	lm	ll	lm	lm	ll	lm	ll	lm	ll	ll	lm	ll
Marker1391442	<nnxnp>	nn	nn	np	np	nn	nn	np	nn	np	np	nn	nn	nn	nn	nn	nn	nn	nn	np	nn	nn	nn	np	np	np	nn	np	nn	np	nn	np	nn	nn	nn	np	nn	np	np	nn	nn	nn	np	nn	np	np	nn	np	np
Marker1520312	<nnxnp>	np	np	nn	nn	np	np	nn	np	nn	nn	np	np	np	np	np	np	np	np	nn	np	np	np	nn	nn	nn	np	nn	np	nn	np	nn	np	np	np	nn	np	nn	nn	np	np	np	nn	np	nn	nn	np	nn	nn
Marker1470979	<lmxll>	lm	ll	lm	ll	lm	ll	ll	ll	ll	lm	ll	lm	ll	lm	lm	lm	ll	ll	ll	ll	lm	lm	lm	lm	lm	ll	lm	ll	lm	ll	ll	ll	lm	ll	ll	lm	lm	ll	lm	lm	ll	lm	ll	lm	ll	ll	lm	ll
Marker1569873	<nnxnp>	np	nn	np	np	nn	nn	np	nn	np	np	nn	nn	nn	nn	nn	nn	nn	nn	np	nn	nn	nn	np	np	np	nn	np	nn	np	nn	np	nn	nn	nn	np	nn	np	np	nn	nn	nn	np	nn	np	np	nn	np	np
Marker1488019	<nnxnp>	np	nn	np	np	nn	nn	np	nn	np	np	nn	nn	nn	nn	nn	nn	nn	nn	np	nn	nn	nn	np	np	np	nn	np	nn	np	nn	np	nn	nn	nn	np	nn	np	np	nn	nn	nn	np	nn	np	np	nn	nn	np
Marker3164337	<nnxnp>	np	nn	np	np	np	np	np	nn	nn	np	nn	np	np	nn	np	nn	np	--	nn	nn	nn	np	nn	nn	nn	nn	nn	np	np	np	nn	nn	--	nn	nn	np	nn	nn	nn	np	nn	np	np	np	np	nn	nn	nn
Marker3147871	<nnxnp>	np	nn	np	np	np	np	np	nn	nn	np	nn	np	np	nn	np	nn	np	nn	nn	np	np	np	nn	nn	nn	nn	nn	np	np	np	nn	nn	nn	nn	nn	np	nn	nn	nn	np	nn	np	np	np	np	nn	nn	nn
Marker3289613	<nnxnp>	np	nn	np	np	np	np	np	nn	nn	np	nn	np	np	nn	np	nn	np	nn	nn	np	np	np	nn	nn	nn	nn	nn	np	np	np	nn	nn	nn	nn	nn	np	nn	nn	nn	np	nn	np	np	np	np	nn	nn	nn
Marker3280056	<nnxnp>	np	nn	np	np	np	np	np	nn	nn	np	nn	np	np	nn	np	nn	np	np	nn	nn	np	np	nn	nn	nn	nn	nn	np	np	np	nn	nn	np	nn	nn	np	nn	nn	nn	np	nn	np	np	np	np	nn	nn	nn
Marker3280253	<nnxnp>	np	nn	np	np	np	np	np	nn	nn	np	nn	np	np	nn	np	nn	np	np	nn	nn	nn	np	nn	nn	nn	nn	nn	np	np	np	nn	nn	np	nn	nn	np	nn	nn	np	np	nn	np	np	np	np	nn	nn	nn
Marker3240884	<nnxnp>	np	nn	np	np	np	np	np	nn	nn	np	nn	np	np	nn	np	nn	np	np	nn	nn	nn	np	nn	nn	nn	nn	nn	np	np	np	nn	nn	np	nn	nn	np	nn	nn	np	np	nn	np	np	np	np	nn	nn	nn
Marker3184518	<nnxnp>	np	nn	np	np	np	np	np	nn	nn	np	nn	np	np	nn	np	nn	np	nn	nn	nn	nn	np	nn	nn	nn	nn	nn	np	np	np	nn	nn	np	nn	nn	np	nn	nn	np	np	nn	np	np	nn	np	np	nn	nn
Marker3242519	<nnxnp>	np	nn	np	np	np	np	np	nn	nn	np	nn	np	np	nn	np	nn	np	nn	nn	nn	nn	np	nn	nn	nn	nn	nn	np	np	np	nn	nn	np	nn	nn	np	nn	nn	np	np	nn	np	np	np	np	np	nn	nn
Marker3268497	<nnxnp>	np	np	np	np	np	np	np	nn	nn	np	nn	np	np	nn	np	nn	np	np	np	nn	nn	np	nn	nn	nn	nn	nn	np	nn	np	np	nn	np	nn	nn	np	nn	nn	np	np	nn	np	np	nn	np	np	nn	nn
Marker3267129	<nnxnp>	np	np	np	np	np	np	np	nn	nn	np	nn	np	np	nn	np	nn	np	np	np	nn	nn	np	nn	nn	nn	nn	nn	np	nn	np	np	nn	np	nn	nn	np	nn	nn	np	np	nn	np	np	nn	np	np	nn	nn
Marker3210307	<nnxnp>	np	np	np	np	np	np	np	nn	nn	np	nn	np	np	nn	np	nn	np	--	np	nn	nn	np	nn	nn	nn	nn	nn	np	--	np	np	nn	np	nn	nn	np	nn	nn	np	np	np	np	np	nn	np	np	nn	nn
Marker3252743	<nnxnp>	np	--	np	np	np	np	--	nn	nn	np	nn	np	np	nn	np	nn	np	np	np	nn	nn	np	nn	nn	nn	nn	nn	np	nn	np	np	nn	np	nn	nn	np	nn	nn	np	np	np	np	np	nn	np	np	nn	nn
Marker3248532	<nnxnp>	np	np	np	np	np	np	np	nn	nn	np	nn	np	np	nn	np	nn	np	np	np	nn	nn	np	nn	nn	nn	nn	nn	np	nn	np	np	nn	np	nn	nn	np	nn	nn	np	np	np	np	np	nn	np	np	nn	nn
Marker3221028	<nnxnp>	np	np	np	np	np	np	np	nn	nn	np	nn	np	np	nn	np	nn	np	np	np	nn	nn	np	nn	nn	nn	nn	nn	np	nn	np	np	nn	np	nn	nn	np	nn	nn	np	np	np	np	np	nn	np	np	nn	nn
Marker3344031	<nnxnp>	np	np	np	np	np	np	nn	nn	nn	np	nn	np	np	nn	np	nn	np	np	np	nn	nn	np	nn	nn	nn	nn	nn	np	nn	np	np	nn	np	nn	nn	np	nn	nn	np	np	np	np	np	nn	np	np	nn	nn
Marker3157869	<nnxnp>	np	np	np	np	np	np	nn	nn	nn	np	nn	np	np	nn	np	nn	np	np	np	nn	nn	np	nn	nn	nn	nn	nn	np	nn	np	np	nn	np	nn	nn	np	nn	nn	np	np	np	np	np	nn	np	np	nn	nn
Marker3229926	<nnxnp>	np	np	np	np	np	np	nn	nn	nn	np	nn	np	np	nn	np	nn	np	np	np	nn	nn	np	nn	nn	nn	nn	nn	np	nn	np	np	nn	np	nn	nn	np	nn	nn	np	np	np	np	np	nn	np	np	nn	nn
Marker3344723	<nnxnp>	np	np	np	np	np	np	nn	nn	nn	np	nn	np	np	nn	np	nn	np	np	np	nn	nn	np	nn	nn	nn	nn	nn	np	nn	np	np	nn	np	nn	nn	np	nn	nn	np	np	np	np	np	nn	np	np	nn	nn
Marker3276109	<nnxnp>	np	np	np	np	np	np	nn	nn	nn	np	nn	np	np	nn	np	nn	np	np	np	nn	nn	np	nn	nn	nn	nn	nn	np	nn	np	np	nn	np	nn	nn	np	nn	nn	np	np	np	np	np	nn	np	np	nn	nn
Marker3297352	<lmxll>	lm	lm	lm	ll	lm	ll	lm	lm	lm	ll	ll	lm	ll	lm	lm	lm	lm	lm	ll	ll	ll	lm	lm	ll	ll	ll	lm	ll	lm	lm	ll	lm	ll	ll	lm	ll	ll	ll	ll	lm	lm	lm	lm	lm	ll	ll	lm	ll
Marker3244682	<lmxll>	ll	ll	ll	lm	ll	lm	ll	ll	ll	lm	lm	ll	lm	ll	ll	ll	ll	ll	lm	lm	lm	ll	ll	lm	lm	lm	ll	lm	ll	ll	lm	ll	lm	lm	ll	lm	lm	lm	lm	ll	ll	ll	ll	ll	lm	lm	ll	lm
Marker3185755	<nnxnp>	np	np	np	np	np	np	nn	nn	nn	np	nn	np	np	nn	np	nn	np	np	np	nn	nn	np	nn	nn	nn	nn	nn	np	nn	np	np	nn	np	nn	nn	np	nn	nn	np	np	np	np	np	nn	np	np	nn	nn
Marker3342937	<lmxll>	lm	lm	lm	ll	lm	ll	lm	lm	lm	ll	ll	lm	ll	lm	lm	lm	lm	lm	ll	ll	ll	lm	lm	ll	ll	ll	lm	ll	lm	lm	ll	lm	ll	ll	lm	ll	ll	ll	ll	lm	lm	lm	lm	lm	ll	ll	lm	ll
Marker3282728	<lmxll>	lm	lm	lm	ll	lm	ll	lm	lm	lm	ll	ll	lm	ll	lm	lm	lm	lm	lm	ll	ll	--	lm	lm	ll	ll	ll	lm	ll	lm	lm	ll	lm	ll	ll	lm	ll	ll	ll	ll	lm	lm	lm	lm	lm	ll	ll	lm	ll
Marker3312040	<lmxll>	lm	lm	lm	ll	lm	ll	lm	lm	lm	ll	ll	lm	ll	lm	lm	lm	lm	lm	ll	ll	lm	lm	lm	ll	ll	ll	lm	ll	lm	lm	ll	lm	ll	ll	lm	ll	ll	ll	ll	lm	lm	lm	lm	lm	ll	ll	lm	ll
Marker3196643	<lmxll>	lm	lm	lm	ll	lm	ll	lm	lm	lm	ll	ll	lm	ll	lm	lm	lm	lm	lm	ll	ll	lm	lm	lm	ll	ll	ll	lm	ll	lm	lm	ll	ll	ll	ll	lm	ll	ll	ll	ll	lm	lm	lm	lm	lm	ll	ll	lm	ll
Marker3315087	<lmxll>	lm	lm	lm	ll	lm	lm	lm	lm	lm	ll	ll	lm	ll	lm	lm	lm	lm	lm	ll	ll	lm	lm	lm	ll	ll	ll	lm	ll	lm	lm	ll	ll	ll	ll	lm	ll	lm	ll	ll	lm	ll	lm	lm	lm	ll	ll	ll	lm
Marker3324796	<nnxnp>	nn	nn	nn	np	nn	nn	np	np	np	nn	np	nn	nn	np	nn	np	nn	nn	nn	np	np	nn	np	np	np	np	np	nn	np	nn	np	np	nn	np	np	nn	np	np	nn	nn	nn	nn	nn	np	np	nn	np	np
Marker3296892	<lmxll>	lm	lm	lm	ll	lm	lm	lm	lm	lm	ll	ll	lm	ll	lm	lm	lm	lm	lm	ll	ll	lm	lm	lm	ll	ll	ll	lm	ll	lm	lm	ll	ll	ll	ll	lm	ll	lm	ll	ll	lm	ll	lm	lm	ll	ll	ll	ll	lm
Marker3334009	<lmxll>	lm	lm	lm	ll	lm	lm	lm	lm	lm	ll	ll	lm	ll	lm	lm	lm	lm	lm	ll	ll	lm	lm	lm	ll	ll	ll	lm	ll	lm	lm	ll	ll	ll	ll	lm	ll	lm	ll	ll	lm	ll	lm	lm	ll	ll	ll	ll	lm
Marker3271857	<nnxnp>	nn	nn	nn	np	nn	nn	np	np	np	nn	np	nn	nn	np	nn	np	nn	nn	nn	np	np	nn	np	np	np	np	np	nn	np	nn	np	np	nn	np	np	nn	np	np	nn	nn	nn	nn	nn	np	np	nn	np	np
Marker3192108	<nnxnp>	nn	nn	nn	np	nn	nn	np	np	np	nn	np	nn	nn	np	nn	np	nn	nn	nn	np	np	nn	np	np	np	np	np	nn	np	nn	np	np	nn	np	np	nn	np	np	nn	nn	nn	nn	nn	np	np	nn	np	np
Marker3174313	<nnxnp>	nn	nn	nn	np	nn	nn	np	np	np	nn	np	nn	nn	np	nn	np	nn	nn	nn	np	np	nn	np	np	np	np	np	--	np	nn	np	np	nn	np	np	nn	np	np	nn	nn	nn	nn	nn	np	np	nn	np	np
Marker3230207	<nnxnp>	np	np	np	nn	np	np	nn	nn	nn	np	nn	np	np	nn	np	nn	np	np	np	nn	nn	np	nn	nn	nn	nn	nn	np	nn	np	nn	nn	np	nn	nn	np	nn	nn	np	np	np	np	np	nn	nn	np	nn	nn
Marker3329400	<nnxnp>	nn	nn	nn	np	nn	nn	np	np	np	nn	np	nn	nn	np	nn	np	nn	nn	nn	np	np	nn	np	np	np	np	np	nn	np	nn	np	np	nn	np	np	nn	np	np	nn	nn	nn	nn	nn	np	np	nn	np	np
Marker3252047	<lmxll>	lm	lm	lm	ll	lm	lm	lm	lm	lm	ll	ll	lm	ll	lm	lm	lm	lm	lm	ll	ll	lm	lm	lm	lm	ll	ll	lm	ll	lm	lm	ll	ll	ll	ll	lm	ll	lm	ll	ll	lm	ll	lm	lm	ll	ll	ll	ll	lm
Marker3256954	<nnxnp>	nn	nn	nn	np	nn	nn	np	np	np	np	np	nn	nn	np	nn	np	nn	nn	nn	np	np	nn	np	np	np	np	np	nn	np	nn	np	np	nn	np	np	nn	np	np	nn	nn	nn	nn	nn	np	np	nn	np	np
Marker3232666	<lmxll>	lm	lm	lm	ll	lm	lm	lm	lm	lm	ll	ll	lm	ll	lm	lm	lm	lm	lm	ll	ll	lm	lm	lm	lm	ll	ll	lm	ll	lm	lm	ll	ll	ll	ll	lm	ll	lm	ll	ll	lm	ll	lm	lm	ll	ll	ll	ll	lm
Marker3209614	<nnxnp>	nn	nn	nn	np	nn	nn	np	np	np	nn	np	nn	nn	np	nn	np	nn	nn	nn	np	np	nn	np	np	np	np	np	nn	np	nn	np	np	nn	np	np	nn	np	np	nn	nn	nn	nn	nn	np	np	nn	np	np
Marker3284225	<lmxll>	lm	lm	lm	ll	lm	lm	lm	lm	lm	ll	ll	lm	ll	lm	lm	lm	lm	lm	ll	ll	lm	lm	lm	lm	ll	ll	lm	ll	lm	lm	ll	ll	ll	ll	lm	ll	lm	ll	ll	lm	ll	lm	lm	ll	ll	ll	ll	lm
Marker3160338	<nnxnp>	nn	nn	nn	np	nn	nn	np	np	np	np	np	nn	nn	np	nn	np	nn	nn	nn	np	np	nn	np	np	np	np	np	nn	np	nn	np	np	nn	np	np	nn	np	np	nn	nn	nn	nn	nn	np	np	nn	np	np
Marker3329805	<lmxll>	lm	lm	lm	ll	lm	lm	lm	lm	lm	ll	ll	lm	ll	lm	lm	lm	lm	lm	ll	ll	lm	lm	lm	lm	ll	ll	lm	ll	lm	lm	ll	ll	ll	ll	lm	ll	lm	ll	ll	lm	ll	lm	lm	ll	ll	ll	ll	lm
Marker3242253	<nnxnp>	nn	nn	nn	np	nn	nn	np	np	np	nn	np	nn	nn	np	nn	np	nn	nn	nn	np	np	nn	np	np	np	np	np	np	np	nn	np	np	nn	np	np	nn	np	np	nn	nn	nn	nn	nn	np	np	nn	np	np
Marker3336868	<lmxll>	lm	lm	lm	ll	lm	lm	lm	lm	lm	ll	ll	lm	ll	lm	lm	lm	lm	lm	ll	ll	ll	lm	lm	ll	ll	ll	lm	ll	lm	lm	ll	ll	ll	ll	lm	ll	lm	ll	ll	lm	ll	lm	lm	ll	ll	ll	ll	lm
Marker3224301	<lmxll>	lm	lm	lm	ll	lm	lm	lm	lm	lm	ll	ll	lm	ll	lm	lm	lm	lm	lm	ll	ll	ll	lm	lm	ll	ll	ll	lm	ll	lm	lm	ll	ll	ll	ll	lm	ll	lm	ll	ll	lm	ll	lm	lm	ll	ll	ll	ll	lm
Marker3285239	<lmxll>	lm	lm	lm	ll	lm	lm	lm	lm	lm	ll	ll	lm	ll	lm	lm	lm	lm	lm	ll	ll	ll	lm	lm	lm	ll	ll	lm	ll	lm	lm	ll	ll	ll	ll	lm	ll	lm	ll	ll	lm	ll	lm	lm	ll	ll	ll	ll	lm
Marker3178889	<lmxll>	lm	lm	lm	ll	lm	lm	lm	lm	lm	ll	ll	lm	ll	lm	lm	lm	lm	lm	ll	ll	ll	lm	lm	lm	ll	ll	lm	ll	lm	lm	ll	ll	ll	ll	lm	ll	lm	ll	ll	lm	ll	lm	lm	ll	ll	ll	ll	lm
Marker3161211	<nnxnp>	nn	nn	nn	np	nn	nn	nn	np	np	nn	np	nn	nn	np	nn	np	nn	nn	nn	np	np	nn	np	np	np	np	np	np	np	nn	np	np	nn	np	np	nn	np	np	nn	nn	nn	nn	nn	np	nn	nn	np	np
Marker3190852	<lmxll>	lm	lm	lm	ll	lm	lm	lm	lm	lm	ll	ll	lm	ll	lm	lm	lm	lm	lm	ll	ll	ll	lm	lm	ll	ll	ll	lm	ll	lm	lm	ll	ll	ll	ll	lm	ll	lm	ll	ll	lm	ll	lm	lm	ll	ll	ll	ll	lm
Marker3158524	<lmxll>	lm	lm	lm	ll	lm	lm	lm	lm	lm	ll	ll	lm	ll	lm	lm	lm	lm	lm	ll	ll	lm	lm	lm	ll	ll	ll	lm	ll	lm	lm	ll	ll	ll	ll	lm	ll	lm	ll	ll	lm	ll	lm	lm	lm	ll	ll	ll	lm
Marker3341441	<lmxll>	lm	lm	lm	ll	lm	lm	lm	lm	lm	ll	ll	lm	ll	lm	lm	lm	lm	lm	ll	ll	lm	lm	lm	ll	ll	ll	lm	ll	lm	lm	ll	ll	ll	ll	lm	ll	lm	ll	ll	lm	ll	lm	lm	lm	ll	ll	lm	lm
Marker3160991	<lmxll>	lm	lm	lm	ll	lm	lm	lm	lm	lm	ll	ll	lm	ll	lm	lm	lm	lm	lm	ll	ll	lm	lm	lm	ll	ll	ll	lm	ll	lm	lm	ll	ll	ll	ll	lm	ll	ll	ll	ll	lm	ll	lm	lm	lm	ll	ll	lm	ll
Marker3289380	<lmxll>	lm	lm	lm	ll	lm	lm	lm	lm	lm	ll	ll	lm	ll	lm	lm	lm	lm	lm	ll	ll	lm	lm	lm	ll	ll	ll	lm	ll	lm	lm	ll	ll	ll	ll	lm	ll	ll	ll	ll	lm	ll	lm	lm	lm	ll	ll	lm	ll
Marker3226175	<lmxll>	lm	lm	lm	ll	lm	ll	lm	lm	lm	ll	ll	lm	ll	lm	lm	lm	lm	lm	ll	ll	lm	lm	lm	ll	ll	ll	lm	ll	lm	lm	ll	ll	ll	ll	lm	ll	ll	ll	ll	lm	lm	lm	lm	lm	ll	ll	lm	ll
Marker3154404	<nnxnp>	nn	nn	nn	np	nn	nn	nn	np	np	nn	np	nn	nn	np	nn	np	nn	np	nn	np	np	np	np	np	np	np	np	np	np	nn	np	np	nn	np	np	nn	np	np	nn	nn	np	nn	np	np	nn	nn	np	np
Marker3334427	<lmxll>	lm	lm	lm	ll	lm	ll	lm	lm	lm	ll	ll	lm	ll	lm	lm	lm	lm	lm	ll	ll	ll	lm	lm	ll	ll	ll	lm	ll	lm	lm	ll	ll	ll	ll	lm	ll	ll	ll	ll	lm	lm	lm	lm	lm	ll	ll	lm	ll
Marker3170483	<lmxll>	lm	lm	lm	ll	lm	ll	lm	lm	lm	ll	ll	lm	ll	lm	lm	lm	lm	lm	ll	ll	ll	lm	lm	ll	ll	ll	lm	ll	lm	lm	ll	ll	ll	ll	lm	ll	ll	ll	ll	lm	lm	lm	lm	lm	ll	ll	lm	ll
Marker3231216	<lmxll>	lm	lm	lm	ll	lm	ll	lm	lm	lm	ll	ll	lm	ll	lm	lm	lm	lm	lm	ll	ll	ll	lm	lm	ll	ll	ll	lm	ll	lm	lm	ll	ll	ll	ll	lm	ll	ll	ll	ll	lm	lm	lm	lm	lm	ll	ll	lm	ll
Marker3144181	<lmxll>	lm	lm	lm	ll	lm	ll	lm	lm	lm	ll	ll	lm	ll	lm	lm	lm	lm	lm	ll	ll	ll	lm	lm	ll	ll	ll	lm	ll	lm	lm	ll	ll	ll	ll	lm	ll	ll	ll	ll	lm	lm	lm	lm	lm	ll	ll	lm	ll
Marker3256341	<lmxll>	lm	lm	lm	ll	lm	--	lm	lm	lm	ll	ll	lm	ll	lm	lm	lm	lm	lm	ll	ll	ll	lm	lm	ll	ll	ll	lm	ll	lm	lm	ll	ll	ll	ll	lm	ll	ll	ll	ll	lm	lm	lm	lm	lm	ll	ll	lm	ll
Marker3190658	<lmxll>	lm	lm	lm	ll	lm	ll	lm	lm	lm	ll	ll	lm	ll	lm	lm	lm	lm	lm	ll	ll	ll	lm	lm	ll	ll	ll	lm	ll	lm	lm	ll	ll	ll	ll	lm	ll	ll	ll	ll	lm	lm	lm	lm	lm	ll	ll	lm	ll
Marker3147940	<lmxll>	lm	lm	lm	ll	lm	ll	lm	lm	lm	ll	ll	lm	ll	lm	lm	lm	lm	lm	ll	ll	lm	lm	lm	ll	ll	ll	lm	ll	lm	lm	ll	ll	ll	ll	lm	ll	ll	ll	ll	lm	lm	lm	lm	lm	ll	ll	lm	ll
Marker3246194	<lmxll>	lm	lm	lm	ll	lm	ll	lm	lm	lm	ll	ll	lm	ll	lm	lm	lm	lm	lm	ll	ll	ll	lm	lm	ll	ll	ll	lm	ll	lm	lm	ll	lm	ll	ll	lm	ll	ll	ll	ll	lm	lm	lm	lm	lm	ll	ll	lm	ll
Marker3243052	<nnxnp>	nn	--	nn	np	nn	nn	nn	np	np	nn	np	nn	nn	np	nn	np	nn	np	nn	np	np	nn	np	np	np	np	np	nn	np	nn	np	np	nn	np	np	nn	np	np	nn	nn	np	nn	nn	np	nn	nn	np	np
Marker3201305	<nnxnp>	nn	--	nn	np	nn	nn	nn	np	np	nn	np	nn	nn	np	nn	np	nn	np	nn	np	np	nn	np	np	np	np	np	nn	np	nn	np	np	nn	np	np	nn	np	np	nn	nn	np	nn	nn	np	nn	nn	np	np
Marker3257482	<nnxnp>	nn	np	nn	np	nn	nn	nn	np	np	nn	np	nn	nn	np	nn	np	nn	np	nn	np	np	nn	np	np	np	np	np	nn	np	nn	np	np	nn	np	np	nn	np	np	nn	nn	np	nn	nn	np	nn	nn	np	np
Marker3188095	<lmxll>	lm	lm	lm	ll	lm	ll	lm	lm	lm	ll	ll	lm	ll	lm	lm	lm	lm	lm	ll	ll	ll	lm	lm	ll	ll	ll	lm	ll	lm	lm	ll	ll	ll	ll	lm	ll	ll	ll	ll	lm	lm	lm	lm	lm	ll	ll	lm	ll
Marker3317725	<lmxll>	lm	lm	lm	ll	lm	ll	lm	lm	lm	ll	ll	lm	ll	lm	lm	lm	lm	lm	ll	ll	ll	lm	lm	ll	ll	ll	lm	ll	lm	lm	ll	ll	ll	ll	lm	ll	ll	ll	ll	lm	lm	lm	lm	lm	ll	ll	lm	ll
Marker3212066	<lmxll>	lm	lm	lm	ll	lm	ll	lm	lm	lm	ll	ll	lm	ll	lm	lm	lm	lm	lm	ll	ll	ll	lm	lm	ll	ll	ll	lm	ll	lm	lm	ll	ll	ll	ll	lm	ll	ll	ll	ll	lm	lm	lm	lm	lm	ll	ll	lm	ll
Marker3239701	<lmxll>	lm	lm	lm	ll	lm	ll	lm	lm	lm	ll	ll	lm	ll	lm	lm	lm	lm	lm	ll	ll	ll	lm	lm	ll	ll	ll	lm	ll	lm	lm	ll	ll	ll	ll	lm	ll	ll	ll	ll	lm	lm	lm	lm	lm	ll	ll	lm	ll
Marker3146485	<lmxll>	lm	lm	lm	ll	lm	ll	lm	lm	lm	ll	ll	lm	ll	lm	lm	lm	lm	lm	ll	ll	ll	lm	lm	ll	ll	ll	lm	ll	lm	lm	ll	ll	ll	ll	lm	ll	ll	ll	ll	lm	lm	lm	lm	lm	ll	ll	lm	ll
Marker3232262	<nnxnp>	nn	np	nn	np	nn	nn	nn	np	np	nn	np	nn	nn	np	nn	np	nn	np	np	nn	np	nn	np	np	np	np	np	nn	nn	nn	np	np	np	np	np	nn	np	np	np	nn	np	nn	nn	nn	nn	np	np	np
Marker3152381	<lmxll>	lm	lm	lm	ll	lm	ll	lm	lm	lm	ll	ll	lm	ll	lm	lm	lm	lm	lm	ll	ll	lm	lm	lm	ll	ll	ll	lm	ll	lm	lm	ll	--	ll	ll	lm	ll	ll	ll	ll	lm	lm	lm	lm	lm	ll	ll	lm	ll
Marker3188979	<lmxll>	lm	lm	lm	ll	lm	ll	lm	lm	lm	ll	ll	lm	ll	lm	lm	lm	lm	lm	ll	ll	lm	lm	lm	ll	ll	ll	lm	ll	lm	lm	ll	ll	ll	ll	lm	ll	ll	ll	ll	lm	lm	lm	lm	lm	ll	ll	lm	ll
Marker3332133	<lmxll>	lm	lm	lm	ll	lm	ll	lm	lm	lm	ll	ll	lm	ll	lm	lm	lm	lm	lm	ll	ll	lm	lm	lm	ll	ll	ll	lm	ll	lm	lm	ll	ll	ll	ll	lm	ll	ll	ll	ll	lm	lm	lm	lm	lm	ll	ll	lm	ll
Marker3258080	<nnxnp>	nn	np	nn	np	nn	nn	nn	np	np	nn	np	nn	np	np	nn	np	nn	np	np	nn	np	nn	np	np	np	np	np	nn	nn	nn	np	np	np	np	np	nn	np	np	np	nn	np	nn	nn	nn	nn	np	np	np
Marker3220502	<nnxnp>	nn	np	nn	np	nn	nn	nn	np	np	nn	np	nn	np	np	nn	np	nn	np	np	nn	np	nn	np	np	np	np	np	nn	nn	nn	np	np	np	np	np	nn	np	np	np	nn	np	nn	nn	nn	nn	np	np	np
Marker3237163	<nnxnp>	--	--	--	--	nn	--	nn	np	np	nn	np	nn	np	np	nn	np	nn	np	np	nn	np	nn	np	np	np	np	np	nn	nn	--	np	np	np	np	np	nn	np	np	np	nn	np	nn	nn	--	nn	np	np	np
Marker3206066	<lmxll>	lm	lm	lm	ll	lm	ll	lm	lm	lm	ll	ll	lm	ll	lm	lm	lm	lm	lm	ll	ll	lm	lm	lm	ll	ll	ll	lm	ll	lm	lm	ll	ll	ll	ll	lm	ll	ll	ll	ll	lm	lm	lm	lm	lm	ll	ll	lm	ll
Marker3162604	<lmxll>	lm	lm	lm	ll	lm	ll	lm	lm	lm	ll	ll	lm	ll	lm	lm	lm	lm	lm	ll	ll	lm	lm	lm	ll	ll	ll	lm	ll	lm	lm	ll	lm	ll	ll	lm	ll	ll	ll	ll	lm	lm	lm	lm	lm	ll	ll	lm	ll
Marker3288692	<lmxll>	lm	lm	lm	ll	lm	ll	lm	lm	lm	ll	ll	lm	ll	lm	lm	lm	lm	lm	ll	ll	lm	lm	lm	ll	ll	ll	lm	ll	lm	lm	ll	ll	ll	ll	lm	ll	ll	ll	ll	lm	lm	lm	lm	lm	ll	ll	lm	ll
Marker3222375	<lmxll>	lm	lm	lm	ll	lm	ll	lm	lm	lm	ll	ll	lm	ll	lm	lm	lm	lm	lm	ll	ll	lm	lm	lm	ll	ll	ll	lm	ll	lm	lm	ll	ll	ll	ll	lm	ll	ll	ll	ll	lm	lm	lm	lm	lm	ll	ll	lm	ll
Marker3265005	<lmxll>	lm	lm	lm	ll	lm	ll	lm	lm	lm	ll	ll	lm	ll	lm	lm	lm	lm	lm	ll	ll	lm	lm	lm	ll	ll	ll	lm	ll	lm	lm	ll	ll	ll	ll	lm	ll	ll	ll	ll	lm	lm	lm	lm	lm	ll	ll	lm	ll
Marker3157675	<nnxnp>	nn	np	np	--	nn	nn	nn	np	np	np	np	nn	np	np	nn	np	nn	np	np	nn	np	nn	np	np	np	np	np	nn	nn	nn	np	np	np	np	np	nn	np	np	np	nn	np	nn	nn	nn	nn	np	nn	np
Marker3244419	<nnxnp>	nn	np	np	np	nn	nn	nn	np	np	np	np	nn	np	np	nn	np	nn	np	np	nn	np	nn	np	np	np	np	np	nn	nn	nn	np	np	np	np	np	nn	np	np	np	nn	np	nn	nn	nn	nn	np	nn	np
Marker3290519	<lmxll>	lm	lm	lm	ll	lm	ll	lm	lm	lm	ll	ll	lm	ll	lm	lm	lm	lm	lm	ll	ll	ll	lm	lm	ll	ll	ll	lm	ll	lm	lm	ll	ll	ll	ll	lm	ll	ll	ll	ll	lm	lm	lm	lm	lm	ll	ll	lm	ll
Marker3244759	<nnxnp>	nn	np	np	np	nn	nn	nn	np	np	np	np	nn	np	np	nn	np	nn	np	np	nn	np	nn	np	np	np	np	np	nn	nn	nn	np	np	np	np	np	nn	np	np	np	nn	np	nn	nn	nn	nn	np	nn	np
Marker3218558	<lmxll>	lm	lm	lm	ll	lm	ll	lm	lm	lm	ll	ll	lm	ll	lm	lm	lm	lm	lm	ll	ll	ll	lm	lm	ll	ll	ll	lm	ll	lm	lm	ll	ll	ll	ll	lm	ll	ll	ll	ll	lm	lm	lm	lm	lm	ll	ll	lm	ll
Marker3176028	<lmxll>	lm	lm	lm	ll	lm	ll	lm	lm	lm	ll	ll	lm	ll	lm	lm	lm	lm	lm	ll	ll	ll	lm	lm	ll	ll	ll	lm	ll	lm	lm	ll	ll	ll	ll	lm	ll	ll	ll	ll	lm	lm	lm	lm	lm	ll	ll	lm	ll
Marker3230105	<lmxll>	lm	lm	lm	ll	lm	ll	lm	lm	lm	ll	ll	lm	ll	lm	lm	lm	lm	lm	ll	ll	ll	lm	lm	ll	ll	ll	lm	ll	lm	lm	ll	lm	ll	ll	lm	ll	ll	ll	ll	lm	lm	lm	lm	lm	ll	ll	lm	ll
Marker3162934	<lmxll>	lm	lm	lm	ll	lm	ll	lm	lm	lm	ll	ll	lm	ll	lm	lm	lm	lm	lm	ll	ll	ll	lm	lm	ll	ll	ll	lm	ll	lm	lm	ll	lm	ll	ll	lm	ll	ll	ll	ll	lm	lm	lm	lm	lm	ll	ll	lm	ll
Marker3310354	<lmxll>	lm	lm	lm	ll	lm	ll	lm	lm	lm	ll	ll	lm	ll	lm	lm	lm	lm	lm	ll	ll	lm	lm	lm	ll	ll	ll	lm	ll	lm	lm	ll	lm	ll	ll	lm	ll	ll	ll	ll	lm	lm	lm	lm	lm	ll	ll	lm	ll
Marker3199694	<lmxll>	lm	lm	lm	ll	lm	ll	lm	lm	lm	ll	ll	lm	ll	lm	lm	lm	lm	lm	ll	ll	lm	lm	lm	ll	ll	ll	lm	ll	lm	lm	ll	lm	ll	ll	lm	ll	ll	ll	ll	lm	lm	lm	lm	lm	ll	ll	lm	ll
Marker3317609	<lmxll>	lm	lm	lm	ll	lm	ll	lm	lm	lm	ll	ll	lm	ll	lm	lm	lm	lm	lm	ll	ll	lm	lm	lm	ll	ll	ll	lm	ll	lm	lm	ll	ll	ll	ll	lm	ll	ll	ll	ll	lm	lm	lm	lm	lm	ll	ll	lm	ll
Marker3252007	<lmxll>	lm	lm	lm	ll	lm	ll	lm	lm	lm	ll	ll	lm	ll	lm	lm	lm	lm	lm	ll	ll	lm	lm	lm	ll	ll	ll	lm	ll	lm	lm	ll	ll	ll	ll	lm	ll	ll	ll	ll	lm	lm	lm	lm	lm	ll	ll	lm	ll
Marker3167830	<lmxll>	lm	lm	lm	ll	lm	ll	lm	lm	lm	ll	ll	lm	ll	lm	lm	lm	lm	lm	ll	ll	ll	lm	lm	ll	ll	ll	lm	ll	lm	lm	ll	ll	ll	ll	lm	ll	ll	ll	ll	lm	lm	lm	lm	lm	ll	ll	lm	ll
Marker3199362	<lmxll>	lm	lm	lm	ll	lm	ll	lm	lm	lm	ll	ll	lm	ll	lm	lm	lm	lm	lm	ll	ll	ll	lm	lm	ll	ll	ll	lm	ll	lm	lm	ll	ll	ll	ll	lm	ll	ll	ll	ll	lm	lm	lm	lm	lm	ll	ll	lm	ll
Marker3277690	<lmxll>	lm	lm	lm	ll	lm	ll	lm	lm	lm	ll	ll	lm	ll	lm	lm	lm	lm	lm	ll	ll	lm	lm	lm	ll	ll	ll	lm	ll	lm	lm	ll	ll	ll	ll	lm	ll	ll	ll	ll	lm	lm	lm	lm	lm	ll	ll	lm	ll
Marker3232548	<lmxll>	lm	lm	lm	ll	lm	ll	lm	lm	lm	ll	ll	lm	ll	lm	lm	lm	lm	lm	ll	ll	lm	lm	lm	ll	ll	ll	lm	ll	lm	lm	ll	ll	ll	ll	lm	ll	ll	ll	ll	lm	lm	lm	lm	lm	ll	ll	lm	ll
Marker3229137	<lmxll>	lm	lm	lm	ll	lm	ll	lm	lm	lm	ll	ll	lm	ll	lm	lm	lm	lm	lm	ll	ll	ll	lm	lm	ll	ll	ll	lm	ll	lm	lm	ll	ll	ll	ll	lm	ll	ll	ll	ll	lm	lm	lm	lm	lm	ll	ll	lm	ll
Marker3202550	<lmxll>	lm	lm	lm	ll	lm	ll	lm	lm	lm	ll	ll	lm	ll	lm	lm	lm	lm	lm	ll	ll	ll	lm	lm	ll	ll	ll	lm	ll	lm	lm	ll	ll	ll	ll	lm	ll	ll	ll	ll	lm	lm	lm	lm	lm	ll	ll	lm	ll
Marker3302478	<lmxll>	lm	lm	lm	ll	lm	ll	lm	lm	lm	ll	ll	lm	ll	lm	lm	lm	lm	lm	ll	ll	ll	lm	lm	ll	ll	ll	lm	ll	lm	lm	ll	lm	ll	ll	lm	ll	ll	ll	ll	lm	lm	lm	lm	lm	ll	ll	lm	ll
Marker3201767	<lmxll>	lm	lm	lm	ll	lm	ll	lm	lm	lm	ll	ll	lm	ll	lm	lm	lm	lm	lm	ll	ll	lm	lm	lm	ll	ll	ll	lm	ll	lm	lm	ll	lm	ll	ll	lm	ll	ll	ll	ll	lm	lm	lm	lm	lm	ll	ll	lm	ll
Marker3244042	<lmxll>	lm	lm	lm	ll	lm	ll	lm	lm	lm	ll	ll	lm	ll	lm	lm	lm	lm	lm	ll	ll	ll	lm	lm	ll	ll	ll	lm	ll	lm	lm	ll	lm	ll	ll	lm	ll	ll	ll	ll	lm	lm	lm	lm	lm	ll	ll	lm	ll
Marker3179315	<lmxll>	lm	lm	lm	ll	lm	ll	lm	lm	lm	ll	ll	lm	ll	lm	lm	lm	lm	lm	ll	ll	ll	lm	lm	ll	ll	ll	lm	ll	lm	lm	ll	lm	ll	ll	lm	ll	ll	ll	ll	lm	lm	lm	lm	lm	ll	ll	lm	ll
Marker3237223	<lmxll>	lm	lm	lm	ll	lm	ll	lm	lm	lm	ll	ll	lm	ll	lm	lm	lm	lm	lm	ll	ll	ll	lm	lm	ll	ll	ll	lm	ll	lm	lm	ll	lm	ll	ll	lm	ll	ll	ll	ll	lm	lm	lm	lm	lm	ll	ll	lm	ll
Marker3224573	<lmxll>	lm	lm	lm	ll	lm	ll	lm	lm	lm	ll	ll	lm	ll	lm	lm	lm	lm	lm	ll	ll	lm	lm	lm	ll	ll	ll	lm	ll	lm	lm	ll	lm	ll	ll	lm	ll	ll	ll	ll	lm	lm	lm	lm	lm	ll	ll	lm	ll
Marker3145065	<lmxll>	lm	lm	lm	ll	lm	ll	lm	lm	lm	ll	ll	lm	ll	lm	lm	lm	lm	lm	ll	ll	lm	lm	lm	ll	ll	ll	lm	ll	lm	lm	ll	lm	ll	ll	lm	ll	ll	ll	ll	lm	lm	lm	lm	lm	ll	ll	lm	ll
Marker3212152	<lmxll>	lm	lm	lm	ll	lm	ll	lm	lm	lm	ll	ll	lm	ll	lm	lm	lm	lm	lm	ll	ll	lm	lm	lm	ll	ll	ll	lm	ll	lm	lm	ll	lm	ll	ll	lm	ll	ll	ll	ll	lm	lm	lm	lm	lm	ll	ll	lm	ll
Marker3162418	<lmxll>	lm	lm	lm	ll	lm	ll	lm	lm	lm	ll	ll	lm	ll	lm	lm	lm	lm	lm	ll	ll	lm	lm	lm	ll	ll	ll	lm	ll	lm	lm	ll	lm	ll	ll	lm	ll	ll	ll	ll	lm	lm	lm	lm	lm	ll	ll	lm	ll
Marker3275178	<lmxll>	lm	lm	lm	ll	lm	ll	lm	lm	lm	ll	ll	lm	ll	lm	lm	lm	lm	lm	ll	ll	lm	lm	lm	ll	ll	ll	lm	ll	lm	lm	ll	lm	ll	ll	lm	ll	ll	ll	lm	lm	lm	lm	lm	lm	ll	ll	lm	ll
Marker3230490	<nnxnp>	np	np	np	np	nn	np	nn	np	np	nn	np	np	np	np	nn	nn	nn	np	np	nn	np	np	np	np	np	np	nn	nn	nn	np	np	nn	np	np	np	nn	np	np	np	nn	np	nn	nn	nn	nn	np	nn	np
Marker3169236	<lmxll>	lm	lm	lm	ll	lm	ll	lm	lm	lm	ll	ll	lm	ll	lm	lm	ll	lm	lm	ll	ll	lm	lm	lm	ll	ll	ll	lm	ll	lm	lm	ll	lm	ll	lm	lm	ll	ll	ll	lm	lm	lm	lm	lm	lm	ll	ll	lm	ll
Marker3313990	<nnxnp>	np	np	np	np	nn	np	nn	np	np	nn	np	np	np	np	nn	nn	nn	np	np	nn	np	np	np	nn	np	np	nn	nn	nn	np	np	nn	np	np	np	nn	np	np	np	nn	np	nn	nn	nn	nn	np	nn	np
Marker3258273	<nnxnp>	np	np	np	np	nn	np	nn	np	np	nn	np	np	np	np	nn	nn	nn	np	np	nn	nn	np	np	nn	np	np	nn	nn	nn	np	np	nn	np	np	np	nn	np	np	np	nn	np	nn	nn	nn	nn	np	nn	np
Marker3277621	<lmxll>	lm	lm	lm	ll	lm	ll	lm	lm	lm	ll	ll	lm	ll	lm	lm	ll	lm	lm	ll	ll	lm	lm	lm	ll	ll	ll	lm	ll	lm	lm	ll	lm	ll	lm	lm	ll	ll	ll	lm	lm	lm	lm	lm	lm	ll	ll	lm	ll
Marker3319441	<nnxnp>	np	np	np	np	nn	np	nn	np	np	nn	np	np	np	np	nn	nn	nn	np	np	nn	--	np	np	nn	np	np	nn	nn	nn	np	np	nn	np	np	np	nn	np	np	np	nn	np	nn	nn	nn	nn	np	nn	np
Marker3277398	<lmxll>	lm	lm	lm	ll	lm	ll	lm	lm	lm	ll	ll	lm	ll	lm	lm	ll	lm	lm	ll	ll	lm	lm	lm	ll	ll	ll	lm	ll	lm	lm	ll	lm	ll	lm	lm	ll	ll	ll	lm	lm	lm	lm	lm	lm	ll	ll	lm	ll
Marker3300418	<lmxll>	lm	lm	lm	ll	lm	ll	lm	lm	lm	ll	ll	lm	ll	lm	lm	ll	lm	lm	ll	ll	lm	lm	lm	ll	ll	ll	lm	ll	lm	lm	ll	lm	ll	lm	lm	ll	ll	ll	lm	lm	lm	lm	lm	lm	ll	ll	lm	ll
Marker3281351	<lmxll>	lm	lm	lm	ll	lm	ll	lm	lm	lm	ll	ll	lm	ll	lm	lm	ll	lm	lm	ll	ll	lm	lm	lm	ll	ll	ll	lm	lm	lm	lm	ll	lm	ll	lm	lm	ll	ll	ll	lm	lm	lm	lm	lm	lm	ll	ll	lm	ll
Marker3286789	<nnxnp>	np	np	np	np	nn	nn	nn	np	np	nn	np	np	np	np	nn	nn	nn	np	np	nn	np	np	np	nn	np	np	nn	nn	nn	np	np	nn	np	np	np	nn	np	np	np	nn	np	nn	nn	nn	nn	np	nn	np
Marker3180809	<nnxnp>	np	np	--	np	nn	nn	--	np	np	nn	np	np	np	np	nn	nn	nn	np	np	nn	np	np	np	nn	np	np	nn	nn	--	np	np	nn	np	np	np	nn	np	np	np	nn	np	nn	nn	nn	nn	np	nn	np
Marker3305499	<lmxll>	lm	lm	lm	ll	lm	ll	lm	lm	lm	ll	ll	lm	ll	lm	lm	ll	lm	lm	ll	ll	lm	lm	lm	ll	ll	ll	lm	ll	lm	lm	ll	lm	ll	lm	lm	ll	ll	ll	lm	lm	lm	lm	lm	lm	ll	ll	lm	ll
Marker3244364	<nnxnp>	np	np	np	np	nn	nn	nn	np	np	nn	np	np	np	np	nn	nn	nn	np	np	nn	np	np	np	nn	np	np	nn	nn	nn	np	np	nn	np	np	np	nn	np	np	np	nn	np	nn	nn	nn	nn	np	nn	np
Marker3270305	<nnxnp>	np	np	np	np	nn	nn	nn	np	np	nn	np	np	np	np	nn	nn	nn	np	np	nn	np	np	np	nn	np	np	nn	nn	nn	np	np	nn	np	np	np	nn	np	np	np	nn	np	nn	nn	nn	nn	np	nn	np
Marker3141946	<lmxll>	lm	lm	lm	ll	lm	ll	lm	lm	lm	ll	ll	lm	ll	lm	lm	ll	lm	lm	ll	ll	lm	lm	lm	ll	ll	ll	lm	ll	lm	lm	ll	lm	ll	lm	lm	ll	ll	ll	lm	lm	lm	lm	lm	lm	ll	ll	lm	ll
Marker3195968	<efxeg>	fg	fg	fg	eg	ef	ee	ef	fg	fg	ee	eg	fg	eg	fg	ef	ee	ef	fg	eg	ee	fg	fg	fg	ee	eg	eg	ef	ee	ef	fg	eg	ef	eg	fg	fg	ee	eg	eg	fg	ef	fg	ef	ef	ef	ee	eg	ef	eg
Marker3308075	<nnxnp>	np	np	np	np	nn	np	nn	np	np	nn	np	np	np	np	nn	nn	nn	np	np	nn	np	np	np	nn	np	np	nn	nn	nn	np	np	nn	np	np	np	nn	np	np	np	nn	np	nn	nn	nn	nn	np	nn	np
Marker3303171	<nnxnp>	np	np	np	np	nn	np	nn	np	np	nn	np	np	np	np	nn	nn	nn	np	np	nn	nn	np	np	nn	np	np	nn	nn	nn	np	np	nn	np	np	np	nn	np	np	np	nn	np	nn	nn	nn	nn	np	nn	np
Marker3280184	<nnxnp>	np	np	np	np	nn	np	nn	np	np	nn	np	np	np	np	nn	nn	nn	np	np	nn	nn	np	np	nn	np	np	nn	nn	nn	np	np	nn	np	np	np	nn	np	np	np	nn	np	nn	nn	nn	nn	np	nn	np
Marker3249417	<lmxll>	lm	lm	lm	ll	lm	ll	lm	lm	lm	ll	ll	lm	ll	lm	lm	ll	lm	lm	ll	ll	lm	lm	lm	ll	ll	ll	lm	ll	lm	lm	ll	lm	ll	lm	lm	ll	ll	ll	lm	lm	lm	lm	lm	lm	ll	ll	lm	ll
Marker3163269	<nnxnp>	np	np	np	np	nn	np	nn	np	np	nn	np	np	np	np	nn	nn	nn	np	np	nn	np	np	np	nn	np	np	nn	nn	nn	np	np	nn	np	np	np	nn	np	np	np	nn	np	nn	nn	nn	nn	np	nn	np
Marker3203612	<nnxnp>	np	np	np	np	nn	np	nn	np	np	nn	np	np	np	np	nn	nn	nn	np	np	nn	np	np	np	nn	np	np	--	nn	nn	np	np	nn	np	np	np	nn	np	np	np	nn	np	nn	nn	nn	nn	np	nn	np
Marker3218371	<nnxnp>	np	np	np	np	nn	np	nn	np	np	nn	np	np	np	np	nn	nn	nn	np	np	nn	np	np	np	nn	np	np	np	nn	nn	np	np	nn	np	np	np	nn	np	np	np	nn	np	nn	nn	nn	nn	np	nn	np
Marker3320647	<nnxnp>	np	np	np	np	nn	np	nn	np	np	nn	np	np	np	np	nn	nn	nn	np	np	nn	np	np	np	nn	np	np	np	nn	nn	np	np	nn	np	np	np	np	np	np	np	nn	np	nn	nn	nn	nn	np	nn	np
Marker3240146	<lmxll>	lm	lm	lm	ll	lm	ll	lm	lm	lm	ll	ll	lm	ll	lm	lm	ll	lm	lm	ll	ll	ll	lm	lm	ll	ll	ll	lm	ll	lm	lm	ll	lm	ll	lm	lm	ll	ll	ll	lm	lm	lm	lm	lm	lm	ll	ll	lm	ll
Marker3194548	<nnxnp>	np	np	np	np	nn	np	nn	np	np	nn	np	np	np	np	nn	nn	nn	np	np	nn	np	np	np	np	np	np	nn	nn	nn	np	np	nn	np	np	np	np	np	np	np	nn	np	nn	nn	nn	nn	np	nn	np
Marker3268777	<nnxnp>	np	np	np	np	nn	np	nn	np	np	nn	np	np	np	np	nn	nn	nn	np	np	nn	np	np	np	nn	np	np	nn	nn	nn	np	np	nn	np	np	np	nn	np	np	np	nn	np	nn	nn	nn	nn	np	nn	np
Marker3346165	<nnxnp>	np	np	np	np	nn	np	nn	np	np	nn	np	np	np	np	nn	nn	nn	np	np	nn	np	np	np	nn	np	np	nn	nn	nn	np	np	nn	np	np	np	nn	np	np	np	nn	np	nn	nn	nn	nn	np	nn	np
Marker3177926	<nnxnp>	np	np	np	np	nn	np	nn	np	np	nn	np	np	np	np	nn	nn	nn	np	np	nn	np	np	np	nn	np	np	nn	nn	nn	np	np	nn	np	np	np	nn	np	np	np	nn	np	nn	nn	nn	nn	np	nn	np
Marker3265372	<lmxll>	lm	lm	lm	ll	lm	ll	lm	lm	lm	ll	ll	lm	ll	lm	lm	ll	lm	lm	ll	ll	lm	lm	lm	ll	ll	ll	lm	ll	lm	lm	ll	lm	ll	lm	lm	ll	ll	ll	lm	lm	lm	lm	lm	lm	ll	ll	lm	ll
Marker3211404	<nnxnp>	np	np	np	np	nn	np	nn	np	np	nn	np	np	np	np	nn	nn	nn	np	np	nn	np	np	np	nn	np	np	nn	nn	nn	np	np	nn	np	np	np	nn	np	np	np	nn	np	nn	nn	nn	nn	np	nn	np
Marker3198951	<nnxnp>	np	np	np	np	nn	np	nn	np	np	np	np	np	np	np	nn	nn	nn	np	np	nn	np	np	np	nn	np	np	nn	nn	nn	np	np	nn	np	np	np	nn	np	np	np	nn	np	nn	nn	nn	nn	np	nn	np
Marker3152051	<nnxnp>	np	np	np	np	nn	np	nn	np	np	np	np	np	np	np	nn	nn	nn	np	np	nn	np	np	np	nn	np	np	--	nn	nn	np	np	nn	np	np	np	nn	np	np	np	nn	np	nn	nn	nn	nn	np	nn	np
Marker3304563	<nnxnp>	np	np	np	np	nn	np	nn	np	np	np	np	np	np	np	nn	nn	nn	np	np	nn	np	np	np	nn	np	np	nn	nn	nn	np	np	nn	np	np	np	nn	np	np	np	nn	np	nn	nn	nn	nn	np	nn	np
Marker3163839	<efxeg>	fg	fg	fg	eg	ef	eg	ef	fg	fg	ee	eg	fg	eg	fg	ef	ee	ef	fg	eg	ee	fg	fg	fg	ee	eg	eg	ef	ee	ef	fg	eg	ef	eg	fg	fg	ee	eg	eg	fg	ef	fg	ef	ef	ef	ee	eg	ef	eg
Marker3211828	<lmxll>	lm	lm	lm	ll	lm	ll	lm	lm	lm	ll	ll	lm	ll	lm	lm	ll	lm	lm	ll	ll	lm	lm	lm	ll	ll	ll	lm	ll	lm	lm	ll	lm	ll	lm	lm	ll	ll	ll	lm	lm	lm	lm	lm	lm	ll	ll	lm	ll
Marker3315199	<nnxnp>	np	np	np	np	nn	np	nn	np	np	nn	np	np	np	np	nn	nn	nn	np	np	nn	np	np	np	nn	np	np	nn	nn	nn	np	np	nn	np	np	np	nn	np	np	np	nn	np	nn	nn	nn	nn	np	nn	np
Marker3185456	<lmxll>	lm	lm	lm	ll	lm	ll	lm	lm	lm	ll	ll	lm	ll	lm	lm	ll	lm	lm	ll	ll	lm	lm	lm	ll	ll	ll	lm	ll	lm	lm	ll	lm	ll	lm	lm	ll	ll	ll	lm	lm	lm	lm	lm	lm	ll	ll	lm	ll
Marker3245289	<nnxnp>	np	np	np	np	nn	np	nn	np	np	nn	np	np	np	np	nn	nn	nn	np	np	nn	np	np	np	nn	np	np	nn	nn	nn	np	np	nn	np	np	np	nn	np	np	np	nn	np	nn	nn	nn	nn	np	nn	np
Marker3202768	<lmxll>	lm	lm	lm	ll	lm	ll	lm	lm	lm	ll	ll	lm	ll	lm	lm	ll	lm	lm	ll	ll	lm	lm	lm	ll	ll	ll	lm	ll	lm	lm	ll	lm	ll	lm	lm	ll	ll	ll	lm	lm	lm	lm	lm	lm	ll	ll	lm	ll
Marker3344837	<nnxnp>	np	np	np	np	nn	np	nn	np	np	nn	np	np	np	np	nn	nn	nn	np	np	nn	np	np	np	nn	np	np	nn	nn	nn	np	np	nn	np	np	np	nn	np	np	np	nn	np	nn	nn	nn	nn	np	nn	np
Marker3264711	<lmxll>	lm	lm	lm	ll	lm	ll	lm	lm	lm	ll	ll	lm	ll	lm	lm	ll	lm	lm	ll	ll	ll	lm	lm	ll	ll	ll	lm	ll	lm	lm	ll	lm	ll	lm	lm	ll	ll	ll	lm	lm	lm	lm	lm	lm	ll	ll	lm	ll
Marker3239954	<nnxnp>	np	np	np	np	nn	np	nn	np	np	nn	np	np	np	np	nn	nn	nn	np	np	nn	np	np	np	nn	np	np	np	nn	nn	np	np	nn	np	np	np	nn	np	np	np	nn	np	nn	nn	nn	nn	np	nn	np
Marker3157246	<lmxll>	lm	lm	lm	ll	lm	ll	lm	lm	lm	ll	ll	lm	ll	lm	lm	ll	lm	lm	ll	ll	ll	lm	lm	ll	ll	ll	lm	ll	lm	lm	ll	lm	ll	lm	lm	ll	ll	ll	lm	lm	lm	lm	lm	lm	ll	ll	lm	ll
Marker3345800	<nnxnp>	np	np	np	np	nn	np	nn	np	np	nn	np	np	np	np	nn	nn	nn	np	np	nn	np	np	np	nn	np	np	np	nn	nn	np	np	nn	np	np	np	nn	np	np	np	nn	np	nn	nn	nn	nn	np	nn	np
Marker3233889	<nnxnp>	--	np	np	np	nn	np	--	np	np	np	np	np	np	np	nn	nn	nn	np	np	nn	np	np	np	nn	np	np	--	nn	nn	--	np	nn	np	np	np	nn	np	np	np	nn	--	nn	nn	nn	nn	np	nn	np
Marker3275281	<lmxll>	lm	lm	lm	ll	lm	ll	lm	lm	lm	ll	ll	lm	ll	lm	lm	ll	lm	lm	ll	ll	lm	lm	lm	ll	ll	ll	lm	ll	lm	lm	ll	lm	ll	lm	lm	ll	ll	ll	lm	lm	lm	lm	lm	lm	ll	ll	lm	ll
Marker3246064	<nnxnp>	np	np	np	np	nn	np	nn	np	np	nn	np	np	np	np	nn	nn	nn	np	np	nn	np	np	np	nn	np	np	nn	nn	nn	np	np	nn	np	np	np	nn	np	np	np	nn	np	nn	nn	nn	nn	np	nn	np
Marker3161882	<lmxll>	lm	lm	lm	ll	lm	ll	lm	lm	lm	ll	ll	lm	ll	lm	lm	ll	lm	lm	ll	ll	lm	lm	lm	ll	ll	ll	lm	ll	lm	lm	ll	lm	ll	lm	lm	ll	ll	ll	lm	lm	lm	lm	lm	lm	ll	ll	lm	ll
Marker3201747	<lmxll>	lm	lm	lm	ll	lm	ll	lm	lm	lm	ll	ll	lm	ll	lm	lm	ll	lm	lm	ll	ll	lm	lm	lm	ll	ll	ll	lm	ll	lm	lm	ll	lm	ll	lm	lm	ll	ll	ll	lm	lm	lm	lm	lm	lm	ll	ll	lm	ll
Marker3210255	<nnxnp>	np	np	np	np	nn	np	nn	np	np	nn	np	np	np	np	nn	nn	nn	np	np	nn	np	np	np	nn	np	np	nn	nn	nn	np	np	nn	np	np	np	nn	np	np	np	nn	np	nn	nn	nn	nn	np	nn	np
Marker3328640	<lmxll>	lm	lm	lm	ll	lm	ll	lm	lm	lm	ll	ll	lm	ll	lm	lm	ll	lm	lm	ll	ll	lm	lm	lm	ll	ll	ll	lm	ll	lm	lm	ll	lm	ll	lm	lm	ll	ll	ll	lm	lm	lm	lm	lm	lm	ll	ll	lm	ll
Marker3326880	<nnxnp>	np	np	np	np	nn	np	nn	np	np	nn	np	np	np	np	nn	nn	nn	np	np	nn	np	np	np	nn	np	np	nn	nn	nn	np	np	nn	np	np	np	nn	np	np	np	nn	np	nn	nn	nn	nn	np	nn	np
Marker3286273	<lmxll>	lm	lm	lm	ll	lm	ll	lm	lm	lm	ll	ll	lm	ll	lm	lm	ll	lm	lm	ll	ll	lm	lm	lm	ll	ll	ll	lm	ll	lm	lm	ll	lm	ll	lm	lm	ll	ll	ll	lm	lm	lm	lm	lm	lm	ll	ll	lm	ll
Marker3240623	<lmxll>	lm	lm	lm	ll	lm	ll	lm	lm	lm	ll	ll	lm	ll	lm	lm	ll	lm	lm	ll	ll	lm	lm	lm	ll	ll	ll	lm	ll	lm	lm	ll	lm	ll	lm	lm	ll	ll	ll	lm	lm	lm	lm	lm	lm	ll	ll	lm	ll
Marker3286612	<nnxnp>	np	np	np	np	nn	np	nn	np	np	nn	np	np	np	np	nn	nn	nn	np	np	nn	np	np	np	nn	np	np	nn	nn	nn	np	np	nn	np	np	np	nn	np	np	np	nn	np	nn	nn	nn	np	np	nn	np
Marker3299770	<lmxll>	lm	lm	lm	ll	lm	ll	lm	lm	lm	ll	ll	lm	ll	lm	lm	ll	lm	lm	ll	ll	lm	lm	lm	ll	ll	ll	lm	ll	lm	lm	ll	lm	ll	lm	lm	ll	ll	ll	lm	lm	lm	lm	lm	lm	ll	ll	lm	ll
Marker3335124	<nnxnp>	np	np	np	np	nn	np	nn	np	np	nn	np	np	np	np	nn	nn	nn	np	np	nn	np	np	np	nn	np	np	nn	nn	nn	np	np	nn	np	np	np	nn	np	np	np	nn	np	nn	nn	nn	np	np	nn	np
Marker3228655	<nnxnp>	np	np	np	np	nn	np	nn	np	np	nn	np	np	np	np	nn	nn	nn	np	np	nn	np	np	np	nn	np	np	nn	nn	nn	np	np	nn	np	np	np	nn	np	np	np	nn	np	nn	nn	nn	np	np	nn	np
Marker3224858	<lmxll>	lm	lm	lm	ll	lm	ll	lm	lm	lm	ll	ll	lm	ll	lm	lm	ll	lm	lm	ll	ll	lm	lm	lm	ll	ll	ll	lm	ll	lm	lm	ll	lm	ll	lm	lm	ll	ll	ll	lm	lm	lm	lm	lm	lm	ll	ll	lm	ll
Marker3255242	<lmxll>	lm	lm	lm	ll	lm	ll	lm	lm	lm	ll	ll	lm	ll	lm	lm	ll	lm	lm	ll	ll	lm	lm	lm	ll	ll	ll	lm	ll	lm	lm	ll	lm	ll	lm	lm	ll	ll	ll	lm	lm	lm	lm	lm	lm	ll	ll	lm	ll
Marker3321033	<lmxll>	lm	lm	lm	ll	lm	ll	lm	lm	lm	ll	ll	lm	ll	lm	lm	ll	lm	lm	ll	ll	lm	lm	lm	ll	ll	ll	lm	ll	lm	lm	ll	lm	ll	lm	lm	ll	ll	ll	lm	lm	lm	lm	lm	lm	ll	ll	lm	ll
Marker3208845	<efxeg>	fg	fg	fg	eg	ef	eg	ef	fg	fg	ee	eg	fg	eg	fg	ef	ee	ef	fg	eg	ee	ef	fg	fg	ee	eg	eg	ef	ee	ef	fg	eg	ef	eg	fg	fg	ee	eg	eg	fg	ef	fg	ef	ef	ef	eg	eg	ef	eg
Marker3202444	<nnxnp>	np	np	np	np	nn	np	nn	np	np	nn	np	np	np	np	nn	nn	nn	np	np	nn	nn	np	np	nn	np	np	nn	nn	nn	np	np	nn	np	np	np	nn	np	np	np	nn	np	nn	nn	nn	np	np	nn	np
Marker3162782	<lmxll>	lm	lm	lm	ll	lm	ll	lm	lm	lm	ll	ll	lm	ll	lm	lm	ll	lm	lm	ll	ll	lm	lm	lm	ll	ll	ll	lm	ll	lm	lm	ll	lm	ll	lm	lm	ll	ll	ll	lm	lm	lm	lm	lm	lm	ll	ll	lm	ll
Marker3241288	<nnxnp>	np	nn	np	np	nn	np	nn	np	np	np	np	np	np	np	nn	nn	nn	np	np	nn	nn	np	np	nn	np	np	nn	nn	nn	np	np	nn	np	nn	np	nn	np	np	np	nn	np	nn	nn	nn	np	np	nn	np
Marker3290544	<nnxnp>	np	nn	np	np	nn	np	nn	np	np	np	np	np	np	np	nn	nn	nn	np	np	nn	np	np	np	nn	np	np	nn	nn	nn	np	np	nn	np	nn	np	nn	np	np	np	nn	np	nn	nn	nn	np	np	nn	np
Marker3310388	<nnxnp>	np	nn	np	np	nn	np	nn	np	np	np	np	np	np	np	nn	nn	nn	np	np	nn	np	np	np	nn	np	np	nn	nn	nn	np	np	nn	np	nn	np	nn	np	np	np	nn	np	nn	nn	nn	np	np	nn	np
Marker3251378	<lmxll>	lm	lm	lm	ll	lm	ll	lm	lm	lm	ll	ll	lm	ll	lm	lm	ll	lm	lm	ll	ll	lm	lm	lm	ll	ll	lm	lm	lm	lm	lm	ll	lm	ll	lm	lm	ll	ll	ll	lm	lm	lm	lm	lm	lm	ll	ll	lm	ll
Marker3267700	<nnxnp>	np	nn	np	np	nn	np	nn	np	np	nn	np	np	np	np	nn	nn	nn	np	np	nn	np	np	np	nn	np	np	nn	nn	nn	np	np	nn	np	nn	np	nn	np	np	np	nn	np	nn	nn	nn	np	np	nn	np
Marker3242098	<nnxnp>	np	nn	np	np	nn	np	nn	np	np	nn	np	np	np	np	nn	nn	nn	np	np	nn	np	np	np	nn	np	np	nn	nn	nn	np	np	nn	np	nn	np	nn	np	np	np	nn	np	nn	nn	nn	np	np	nn	np
Marker3274904	<lmxll>	lm	lm	lm	ll	lm	ll	lm	lm	lm	ll	ll	lm	ll	lm	lm	ll	lm	lm	ll	ll	lm	lm	lm	ll	ll	lm	lm	lm	lm	lm	ll	lm	ll	lm	lm	ll	ll	ll	lm	lm	lm	lm	lm	lm	ll	ll	lm	ll
Marker3325124	<nnxnp>	np	nn	np	np	nn	np	nn	np	np	nn	np	np	np	np	nn	nn	nn	np	np	nn	np	np	np	nn	np	np	nn	nn	nn	np	np	nn	np	nn	np	nn	np	np	np	nn	np	nn	nn	nn	np	np	nn	np
Marker3330341	<nnxnp>	np	nn	np	np	nn	np	nn	np	np	nn	np	np	np	np	nn	nn	nn	np	np	nn	nn	np	np	nn	np	np	nn	nn	nn	np	np	nn	np	nn	np	nn	np	np	np	nn	np	nn	nn	nn	np	np	nn	np
Marker3290750	<nnxnp>	np	nn	np	np	nn	np	nn	np	np	nn	np	np	np	np	nn	nn	nn	np	np	nn	nn	np	np	nn	np	np	nn	nn	nn	np	np	nn	np	nn	np	nn	np	np	np	nn	np	nn	nn	nn	np	np	nn	np
Marker3327015	<lmxll>	lm	lm	lm	ll	lm	ll	lm	lm	lm	ll	ll	lm	ll	lm	lm	ll	lm	lm	ll	ll	lm	lm	lm	ll	ll	lm	lm	lm	lm	lm	ll	lm	ll	lm	lm	ll	ll	ll	lm	lm	lm	lm	lm	lm	ll	ll	lm	ll
Marker3291268	<nnxnp>	np	nn	np	np	nn	np	nn	np	np	nn	np	np	np	np	nn	nn	nn	np	np	nn	np	np	np	nn	np	np	nn	nn	nn	np	np	nn	np	nn	np	nn	np	np	np	nn	np	nn	nn	nn	np	np	nn	np
Marker3240171	<lmxll>	lm	lm	lm	ll	lm	ll	lm	lm	lm	ll	ll	lm	ll	lm	lm	ll	lm	lm	ll	ll	lm	lm	lm	ll	ll	lm	lm	lm	lm	lm	ll	lm	ll	lm	lm	ll	ll	ll	lm	lm	lm	lm	lm	lm	ll	ll	lm	ll
Marker3242113	<nnxnp>	np	nn	np	np	nn	np	nn	np	np	nn	np	np	np	np	nn	nn	nn	np	np	nn	np	np	np	nn	np	np	nn	nn	nn	np	np	nn	np	nn	np	nn	np	np	np	nn	np	nn	nn	nn	np	np	nn	np
Marker3160680	<nnxnp>	np	nn	np	np	nn	np	nn	np	np	nn	np	np	np	np	nn	nn	nn	np	np	nn	np	np	np	nn	np	np	nn	nn	nn	np	np	nn	np	nn	np	nn	np	np	np	nn	np	nn	nn	nn	np	np	nn	np
Marker3301400	<lmxll>	lm	lm	lm	ll	lm	ll	lm	lm	lm	ll	ll	lm	ll	lm	lm	ll	lm	lm	ll	ll	lm	lm	lm	ll	ll	lm	lm	lm	lm	lm	ll	lm	ll	lm	lm	ll	ll	ll	lm	lm	lm	lm	lm	lm	ll	ll	lm	ll
Marker3236876	<nnxnp>	np	nn	np	np	nn	np	nn	np	np	nn	np	np	np	np	nn	nn	nn	np	np	nn	np	np	np	nn	np	np	nn	nn	nn	np	np	nn	np	nn	np	nn	np	np	np	nn	np	nn	nn	nn	np	np	nn	np
Marker3278165	<lmxll>	lm	lm	lm	ll	lm	ll	lm	lm	lm	ll	ll	lm	ll	lm	lm	ll	lm	lm	ll	ll	lm	lm	lm	ll	ll	lm	lm	lm	lm	lm	ll	lm	ll	lm	lm	ll	ll	ll	lm	lm	lm	lm	lm	lm	ll	ll	lm	ll
Marker3186360	<nnxnp>	np	nn	np	np	nn	np	nn	np	np	nn	np	np	np	np	nn	nn	nn	np	np	nn	nn	np	np	nn	np	np	nn	nn	nn	np	np	nn	np	nn	np	nn	np	np	np	nn	np	nn	nn	nn	np	np	nn	np
Marker3259142	<lmxll>	lm	lm	lm	ll	lm	ll	lm	lm	lm	ll	ll	lm	ll	lm	lm	ll	lm	lm	ll	ll	lm	lm	lm	ll	ll	lm	lm	lm	lm	lm	ll	lm	ll	lm	lm	ll	ll	ll	lm	lm	lm	lm	lm	lm	ll	ll	lm	ll
Marker3340067	<nnxnp>	np	nn	np	np	nn	np	nn	np	np	nn	np	np	np	np	nn	nn	nn	np	np	nn	nn	np	np	nn	np	np	np	nn	nn	np	np	nn	np	nn	np	nn	np	np	np	nn	np	nn	nn	nn	np	np	nn	np
Marker3247126	<lmxll>	lm	lm	lm	ll	lm	ll	lm	lm	lm	ll	ll	lm	ll	lm	lm	ll	lm	lm	ll	ll	lm	lm	lm	ll	ll	lm	lm	lm	lm	lm	ll	lm	ll	lm	lm	ll	ll	ll	lm	lm	lm	lm	lm	lm	ll	ll	lm	ll
Marker3160890	<nnxnp>	np	nn	np	np	nn	np	nn	np	np	nn	np	np	np	np	nn	nn	nn	np	np	nn	nn	np	np	nn	np	np	nn	nn	nn	np	np	nn	np	nn	np	nn	np	np	np	nn	np	nn	nn	nn	np	np	nn	np
Marker3277078	<nnxnp>	np	nn	np	np	nn	np	nn	np	np	nn	np	np	np	np	nn	nn	nn	np	np	nn	nn	np	np	nn	np	np	nn	nn	nn	np	np	nn	np	nn	np	nn	np	np	np	nn	np	nn	nn	nn	np	np	nn	np
Marker3232248	<nnxnp>	np	nn	np	np	nn	np	nn	np	np	nn	np	np	np	np	nn	nn	nn	np	np	nn	nn	np	np	nn	np	np	nn	nn	nn	np	np	nn	np	nn	np	nn	np	np	np	nn	np	nn	nn	nn	np	np	nn	np
Marker3212715	<lmxll>	lm	lm	lm	ll	lm	ll	lm	lm	lm	ll	ll	lm	ll	lm	lm	ll	lm	lm	ll	ll	lm	lm	lm	ll	ll	lm	lm	lm	lm	lm	ll	lm	ll	lm	lm	ll	ll	ll	lm	lm	lm	lm	lm	lm	ll	ll	lm	ll
Marker3328894	<nnxnp>	np	nn	np	np	nn	np	nn	np	np	nn	np	np	np	np	nn	nn	nn	np	np	nn	nn	np	np	nn	np	np	nn	nn	nn	np	np	nn	np	nn	np	nn	np	np	np	nn	np	nn	nn	nn	np	np	nn	np
Marker3217953	<nnxnp>	np	nn	np	np	nn	np	nn	np	np	nn	np	np	np	np	nn	nn	nn	np	np	nn	np	np	np	nn	np	np	nn	nn	nn	np	np	nn	np	nn	np	nn	np	np	np	nn	np	nn	nn	nn	np	np	nn	np
Marker3166547	<nnxnp>	np	nn	np	np	nn	np	nn	np	np	nn	np	np	np	np	nn	nn	nn	np	np	nn	np	np	np	nn	np	np	nn	nn	nn	np	np	nn	np	nn	np	nn	nn	np	np	nn	np	nn	nn	nn	np	np	nn	np
Marker3186063	<lmxll>	lm	lm	lm	ll	lm	ll	lm	lm	lm	ll	ll	lm	ll	lm	lm	ll	lm	lm	ll	ll	lm	lm	lm	ll	ll	lm	lm	lm	lm	lm	ll	lm	ll	lm	lm	ll	ll	ll	lm	lm	lm	lm	lm	lm	ll	ll	lm	ll
Marker3152792	<nnxnp>	np	nn	np	np	nn	np	nn	np	np	nn	np	np	np	np	nn	nn	nn	np	np	nn	np	np	np	nn	np	np	nn	nn	nn	np	np	nn	np	nn	np	nn	nn	np	np	nn	np	nn	nn	nn	np	np	nn	np
Marker3197515	<nnxnp>	np	nn	np	np	nn	np	nn	np	np	nn	np	np	np	np	nn	nn	nn	np	np	nn	np	np	np	nn	np	np	nn	nn	nn	np	np	nn	np	nn	np	nn	nn	np	np	nn	np	nn	nn	nn	np	np	nn	np
Marker3239222	<nnxnp>	np	nn	np	np	nn	np	nn	np	np	nn	np	np	np	np	nn	nn	nn	np	np	nn	np	np	np	nn	np	np	nn	nn	nn	np	np	nn	np	nn	np	nn	nn	np	np	nn	np	nn	nn	nn	np	np	nn	np
Marker3225774	<nnxnp>	np	nn	np	np	nn	np	nn	np	np	nn	np	np	np	np	nn	nn	nn	np	np	nn	np	np	np	nn	np	np	nn	nn	nn	np	np	nn	np	nn	np	nn	nn	np	np	nn	np	nn	nn	nn	np	np	nn	np
Marker3271977	<lmxll>	lm	lm	lm	ll	lm	ll	lm	lm	lm	lm	ll	lm	ll	lm	lm	ll	lm	lm	ll	ll	lm	lm	lm	ll	ll	lm	lm	lm	lm	lm	ll	lm	ll	lm	lm	ll	ll	ll	lm	lm	lm	lm	lm	lm	ll	ll	lm	ll
Marker3340155	<nnxnp>	np	nn	np	np	nn	np	nn	np	np	nn	np	np	np	np	nn	nn	nn	np	np	nn	np	np	np	nn	np	np	--	nn	nn	np	np	nn	np	nn	np	nn	nn	np	np	nn	np	nn	--	nn	np	np	nn	np
Marker3198966	<nnxnp>	np	nn	np	np	nn	np	nn	np	np	nn	np	np	np	np	nn	nn	nn	np	np	nn	np	np	np	nn	np	np	np	nn	nn	np	np	nn	np	nn	np	nn	nn	np	np	nn	np	nn	nn	nn	np	np	nn	np
Marker3327942	<nnxnp>	np	nn	np	np	nn	np	nn	np	np	nn	np	np	np	np	nn	nn	nn	np	np	nn	np	np	np	nn	np	np	--	nn	nn	np	np	nn	np	nn	np	nn	nn	np	np	nn	np	nn	nn	nn	np	np	nn	np
Marker3259044	<lmxll>	lm	lm	lm	ll	lm	ll	lm	lm	lm	ll	ll	lm	ll	lm	lm	ll	lm	lm	ll	ll	lm	lm	lm	ll	ll	lm	lm	lm	lm	lm	ll	lm	ll	lm	lm	ll	ll	lm	lm	lm	lm	lm	lm	lm	ll	ll	lm	ll
Marker3216710	<nnxnp>	np	nn	np	np	nn	np	nn	np	np	nn	np	np	np	np	nn	nn	nn	np	np	nn	np	np	np	nn	np	np	nn	nn	nn	np	np	nn	np	nn	np	nn	nn	np	np	nn	np	nn	nn	nn	np	np	nn	np
Marker3287571	<nnxnp>	np	nn	np	np	nn	np	nn	np	np	nn	np	np	np	np	nn	nn	nn	np	np	nn	np	np	np	nn	np	np	nn	nn	nn	np	np	nn	np	nn	np	nn	nn	np	np	nn	np	nn	nn	nn	np	np	nn	np
Marker3207389	<nnxnp>	np	nn	np	np	nn	np	nn	np	np	nn	np	np	np	np	nn	nn	nn	np	np	nn	nn	np	np	nn	np	np	nn	nn	nn	np	np	nn	np	nn	np	nn	nn	np	np	nn	np	nn	nn	nn	np	np	nn	np
Marker3315146	<nnxnp>	np	nn	np	np	nn	np	nn	np	np	nn	np	np	np	np	nn	nn	nn	np	np	nn	nn	np	np	nn	np	np	--	nn	nn	np	np	nn	np	nn	np	nn	nn	np	np	nn	np	nn	nn	nn	np	np	nn	np
Marker3337722	<lmxll>	lm	lm	lm	ll	lm	ll	lm	lm	lm	lm	ll	lm	ll	lm	lm	ll	lm	lm	ll	ll	lm	lm	lm	ll	ll	lm	lm	lm	lm	lm	ll	lm	ll	lm	lm	ll	ll	lm	lm	lm	lm	lm	lm	lm	ll	ll	lm	ll
Marker3295669	<nnxnp>	np	nn	np	np	nn	np	nn	np	np	nn	np	np	np	np	nn	nn	nn	np	np	nn	nn	np	np	nn	np	np	nn	nn	nn	np	np	nn	np	nn	np	nn	nn	nn	np	nn	np	nn	np	nn	np	np	nn	np
Marker3231199	<nnxnp>	np	nn	np	np	nn	np	nn	np	np	nn	np	np	np	np	nn	nn	nn	np	np	nn	nn	np	np	nn	np	np	nn	nn	nn	np	np	nn	np	nn	np	nn	nn	nn	np	nn	np	nn	np	nn	np	np	nn	np
Marker3287685	<nnxnp>	np	nn	np	np	nn	np	nn	np	np	nn	np	np	np	np	nn	nn	nn	np	np	nn	nn	np	np	nn	np	np	np	nn	nn	np	np	nn	np	nn	np	nn	nn	nn	np	nn	np	nn	np	nn	np	np	nn	np
Marker3214655	<lmxll>	lm	lm	lm	ll	lm	ll	lm	lm	lm	--	ll	lm	ll	lm	lm	ll	lm	lm	ll	ll	lm	lm	lm	ll	ll	lm	lm	lm	lm	lm	ll	lm	ll	lm	lm	ll	ll	lm	lm	lm	lm	lm	lm	lm	ll	ll	lm	ll
Marker3264315	<lmxll>	lm	lm	lm	ll	lm	ll	lm	lm	lm	ll	ll	lm	ll	lm	lm	ll	lm	lm	ll	ll	lm	lm	lm	ll	ll	lm	lm	lm	lm	lm	ll	lm	ll	lm	lm	ll	ll	lm	lm	lm	lm	lm	lm	lm	ll	ll	lm	ll
Marker3245763	<nnxnp>	np	nn	np	np	nn	np	nn	np	np	nn	np	np	np	np	nn	nn	nn	np	np	nn	np	np	np	nn	np	np	np	nn	nn	np	np	nn	np	nn	np	nn	nn	nn	np	nn	np	nn	np	nn	np	np	nn	np
Marker3156886	<lmxll>	lm	lm	lm	ll	lm	ll	lm	lm	lm	ll	ll	lm	ll	lm	lm	ll	lm	lm	ll	ll	lm	lm	lm	ll	ll	lm	lm	lm	lm	lm	ll	lm	ll	lm	lm	ll	ll	lm	lm	lm	lm	lm	lm	lm	ll	ll	lm	ll
Marker3268202	<nnxnp>	np	nn	np	np	nn	np	nn	np	np	nn	np	np	np	np	nn	nn	nn	np	np	nn	np	np	np	nn	np	np	nn	nn	nn	np	np	nn	np	nn	np	nn	nn	nn	np	nn	np	nn	np	nn	np	np	nn	np
Marker3143265	<lmxll>	lm	lm	lm	ll	lm	ll	lm	lm	lm	ll	ll	lm	ll	lm	lm	ll	lm	lm	ll	ll	lm	lm	lm	lm	ll	lm	lm	lm	lm	lm	ll	lm	ll	lm	lm	ll	ll	lm	lm	lm	lm	lm	lm	lm	ll	ll	lm	ll
Marker3274633	<nnxnp>	np	nn	np	np	nn	np	nn	np	np	nn	np	np	np	np	nn	nn	nn	np	np	nn	np	np	np	nn	np	np	nn	nn	np	np	np	nn	np	nn	np	nn	nn	nn	np	nn	np	nn	np	nn	np	np	nn	np
Marker3215519	<lmxll>	lm	lm	lm	ll	lm	ll	lm	lm	lm	ll	ll	lm	ll	lm	lm	ll	lm	lm	ll	ll	lm	lm	lm	lm	ll	lm	lm	lm	lm	lm	ll	lm	ll	lm	lm	ll	ll	lm	lm	lm	lm	lm	lm	lm	ll	ll	lm	ll
Marker3302192	<lmxll>	lm	lm	lm	ll	lm	ll	lm	lm	lm	ll	ll	lm	ll	lm	lm	ll	lm	lm	ll	ll	lm	lm	lm	lm	ll	lm	lm	lm	lm	lm	ll	lm	ll	lm	lm	ll	ll	lm	lm	lm	lm	lm	lm	lm	ll	ll	lm	ll
Marker3270580	<nnxnp>	np	nn	np	np	nn	np	nn	np	np	nn	np	np	np	np	nn	nn	nn	np	np	nn	np	np	np	nn	np	np	nn	nn	np	np	np	nn	np	nn	np	nn	nn	nn	np	nn	np	nn	np	nn	np	np	nn	np
Marker3174328	<nnxnp>	np	nn	np	np	nn	np	nn	np	np	nn	np	np	np	np	nn	nn	nn	np	np	nn	np	np	np	nn	np	np	nn	nn	np	np	np	nn	np	nn	np	nn	nn	nn	np	nn	np	nn	np	nn	np	np	nn	np
Marker3247829	<lmxll>	lm	lm	lm	ll	lm	ll	lm	lm	lm	ll	ll	lm	ll	lm	lm	ll	lm	lm	ll	ll	lm	lm	lm	lm	ll	lm	lm	lm	lm	lm	ll	lm	ll	lm	lm	ll	ll	lm	lm	lm	lm	lm	lm	lm	ll	ll	lm	ll
Marker3336766	<nnxnp>	np	nn	np	np	nn	np	nn	np	np	nn	np	np	np	np	nn	nn	nn	np	np	nn	np	np	np	nn	np	np	nn	nn	nn	np	np	nn	np	nn	np	nn	nn	nn	np	nn	np	nn	np	nn	np	np	nn	np
Marker3243740	<lmxll>	lm	lm	lm	ll	lm	ll	ll	lm	lm	ll	ll	lm	ll	lm	lm	ll	lm	lm	ll	ll	lm	lm	lm	lm	ll	lm	lm	lm	lm	lm	ll	lm	ll	lm	lm	ll	ll	lm	lm	lm	lm	lm	lm	lm	ll	ll	lm	ll
Marker3270838	<nnxnp>	np	nn	np	np	nn	np	nn	np	np	nn	np	np	np	np	nn	nn	nn	np	np	nn	np	np	np	nn	np	np	nn	nn	nn	np	np	nn	np	nn	np	nn	nn	nn	np	nn	np	nn	np	nn	np	np	nn	np
Marker3213300	<lmxll>	lm	lm	lm	ll	lm	ll	lm	lm	lm	ll	ll	lm	ll	lm	lm	ll	lm	lm	ll	ll	lm	lm	lm	lm	ll	lm	lm	lm	lm	lm	ll	lm	ll	lm	lm	ll	ll	lm	lm	lm	lm	lm	lm	lm	ll	ll	lm	ll
Marker3308044	<efxeg>	fg	ef	fg	eg	ef	eg	ef	fg	fg	ee	eg	fg	eg	fg	ef	ee	ef	fg	eg	ee	fg	fg	fg	ef	eg	fg	ef	ef	ef	fg	--	ef	eg	ef	fg	ee	ee	ef	fg	ef	fg	ef	fg	ef	eg	eg	ef	eg
Marker3141791	<nnxnp>	np	nn	np	np	nn	np	nn	np	np	nn	np	np	np	np	nn	nn	nn	np	np	nn	np	np	np	nn	np	np	nn	nn	nn	np	np	nn	np	nn	np	nn	nn	nn	np	nn	np	nn	np	nn	np	np	nn	np
Marker3284069	<nnxnp>	np	nn	np	np	nn	np	nn	np	np	nn	np	np	np	np	nn	nn	nn	np	np	nn	np	np	np	nn	np	np	nn	nn	nn	np	np	nn	np	nn	np	nn	nn	nn	np	nn	np	nn	np	nn	np	np	nn	np
Marker3345137	<nnxnp>	np	nn	np	np	nn	np	nn	np	np	nn	np	np	np	np	nn	nn	nn	np	np	nn	np	np	np	nn	np	np	nn	nn	nn	np	np	nn	np	nn	np	nn	nn	nn	np	nn	np	nn	np	nn	np	np	nn	np
Marker3221254	<lmxll>	lm	lm	lm	ll	lm	ll	ll	lm	ll	ll	ll	lm	ll	lm	lm	ll	lm	lm	ll	ll	lm	lm	lm	lm	ll	lm	lm	lm	lm	lm	ll	lm	ll	lm	lm	ll	ll	lm	lm	lm	lm	lm	lm	lm	ll	ll	lm	ll
Marker3285878	<lmxll>	lm	lm	lm	ll	lm	ll	ll	lm	ll	ll	ll	lm	ll	lm	lm	ll	lm	lm	ll	ll	lm	lm	lm	lm	ll	lm	lm	lm	lm	lm	ll	lm	ll	lm	lm	ll	ll	lm	lm	lm	lm	lm	lm	lm	ll	ll	lm	ll
Marker3287591	<nnxnp>	np	nn	np	np	nn	np	nn	np	np	nn	np	np	np	np	nn	nn	nn	np	np	nn	np	np	np	nn	np	np	nn	nn	nn	np	np	nn	np	nn	np	nn	nn	nn	np	nn	np	nn	np	nn	np	nn	nn	np
Marker3325574	<lmxll>	lm	lm	lm	ll	lm	ll	ll	lm	ll	ll	ll	lm	ll	lm	lm	ll	lm	lm	ll	ll	lm	lm	lm	lm	ll	lm	lm	lm	lm	lm	ll	lm	ll	lm	lm	ll	ll	lm	lm	lm	lm	lm	lm	lm	ll	ll	lm	ll
Marker3341966	<nnxnp>	np	nn	np	np	nn	np	nn	np	np	nn	np	np	np	np	nn	nn	nn	np	np	nn	np	np	np	nn	np	np	np	nn	nn	np	np	nn	np	nn	np	nn	nn	nn	np	nn	np	nn	np	nn	np	nn	nn	np
Marker3202792	<lmxll>	lm	lm	lm	ll	lm	ll	ll	lm	ll	ll	ll	lm	ll	lm	lm	ll	lm	lm	ll	ll	lm	lm	lm	lm	ll	lm	lm	lm	lm	lm	ll	lm	ll	lm	lm	ll	ll	lm	lm	lm	lm	lm	lm	lm	ll	ll	lm	ll
Marker3220864	<nnxnp>	np	nn	np	np	nn	np	nn	np	np	nn	np	np	np	np	nn	nn	nn	np	np	nn	np	np	np	nn	np	np	np	nn	nn	np	np	nn	np	nn	np	nn	nn	nn	np	nn	np	nn	np	nn	np	nn	nn	np
Marker3343316	<lmxll>	lm	lm	lm	ll	lm	ll	ll	lm	ll	ll	ll	lm	ll	lm	lm	ll	lm	lm	ll	ll	lm	lm	lm	lm	ll	lm	lm	lm	lm	lm	ll	lm	ll	lm	lm	ll	ll	lm	lm	lm	lm	lm	lm	lm	ll	ll	lm	ll
Marker3191510	<lmxll>	lm	lm	lm	ll	ll	ll	ll	lm	ll	ll	ll	lm	ll	lm	lm	ll	lm	lm	ll	ll	lm	lm	lm	lm	ll	lm	lm	lm	lm	lm	ll	lm	ll	lm	lm	ll	ll	lm	lm	lm	lm	lm	lm	lm	ll	ll	lm	ll
Marker3181397	<lmxll>	lm	lm	lm	ll	lm	ll	ll	lm	ll	ll	ll	lm	ll	lm	lm	ll	lm	lm	ll	ll	lm	lm	lm	lm	ll	lm	lm	lm	lm	lm	ll	lm	ll	lm	lm	ll	ll	lm	lm	lm	lm	lm	lm	lm	ll	ll	lm	ll
Marker3330140	<lmxll>	lm	lm	lm	ll	ll	ll	ll	lm	ll	ll	ll	lm	ll	lm	lm	ll	lm	lm	ll	ll	lm	lm	lm	lm	ll	lm	lm	lm	lm	lm	ll	lm	ll	lm	lm	ll	ll	lm	lm	lm	lm	lm	lm	lm	ll	ll	lm	ll
Marker292209	<nnxnp>	nn	nn	nn	nn	np	nn	nn	nn	nn	nn	nn	np	np	np	nn	np	nn	np	nn	nn	nn	nn	nn	nn	np	np	nn	nn	nn	nn	nn	np	np	nn	np	nn	np	nn	nn	nn	np	nn	np	np	np	np	nn	np
Marker306981	<efxeg>	ee	ee	ee	ee	fg	ee	ee	ee	ef	ee	ee	eg	eg	eg	ef	fg	ef	eg	ef	ef	ef	ef	ee	ee	eg	eg	ee	ee	ef	ee	ee	fg	fg	ef	eg	ef	fg	ef	ef	ee	eg	ee	eg	fg	eg	eg	ee	eg
Marker264313	<nnxnp>	nn	nn	nn	nn	np	nn	nn	nn	nn	nn	nn	np	np	np	nn	np	nn	np	nn	nn	nn	nn	nn	nn	np	np	nn	nn	nn	nn	nn	np	np	nn	np	nn	np	nn	nn	nn	np	nn	np	np	np	np	nn	np
Marker249914	<lmxll>	ll	ll	ll	ll	lm	ll	ll	ll	lm	ll	ll	ll	ll	ll	lm	lm	lm	ll	lm	lm	lm	lm	ll	ll	ll	ll	ll	ll	lm	ll	ll	lm	lm	lm	ll	lm	lm	lm	lm	ll	ll	ll	ll	lm	ll	ll	ll	ll
Marker363589	<lmxll>	lm	lm	lm	lm	ll	lm	lm	lm	ll	ll	ll	lm	lm	lm	ll	ll	ll	lm	ll	ll	ll	ll	lm	lm	lm	lm	lm	lm	ll	lm	ll	ll	ll	ll	lm	ll	ll	ll	ll	lm	lm	lm	lm	ll	ll	lm	lm	lm
Marker363561	<hkxhk>	kk	kk	kk	kk	hh	kk	kk	kk	hk	hk	hk	hk	hk	hk	hk	hh	hk	hk	hk	hk	hk	hk	kk	kk	hk	hk	kk	kk	hk	kk	hk	hh	hh	hk	hk	hk	hh	hk	hk	kk	hk	kk	hk	hh	hh	hk	kk	hk
Marker278429	<nnxnp>	nn	nn	nn	nn	np	nn	nn	nn	nn	np	nn	np	np	np	nn	np	nn	np	nn	nn	nn	nn	nn	nn	np	np	nn	nn	nn	nn	nn	np	np	nn	np	nn	np	nn	nn	nn	np	nn	np	np	np	np	nn	np
Marker342907	<lmxll>	lm	lm	lm	lm	ll	lm	lm	lm	ll	ll	ll	lm	lm	lm	ll	ll	ll	lm	ll	ll	lm	ll	lm	lm	lm	lm	lm	lm	ll	lm	ll	ll	ll	ll	lm	ll	ll	ll	ll	lm	lm	lm	lm	ll	ll	lm	lm	lm
Marker329857	<lmxll>	lm	lm	lm	lm	ll	lm	lm	lm	ll	ll	ll	lm	lm	lm	ll	ll	ll	lm	ll	ll	lm	ll	lm	lm	lm	lm	lm	lm	ll	lm	ll	ll	ll	ll	lm	ll	ll	ll	ll	lm	lm	lm	lm	ll	ll	lm	lm	lm
Marker336752	<lmxll>	lm	lm	lm	ll	ll	lm	lm	lm	ll	ll	ll	lm	lm	lm	ll	ll	ll	lm	ll	ll	lm	ll	lm	lm	lm	lm	lm	lm	ll	lm	ll	ll	ll	ll	lm	ll	ll	ll	ll	lm	lm	lm	lm	ll	ll	lm	lm	lm
Marker272534	<abxcd>	ac	ac	ac	bc	bd	ac	ac	ac	bc	bd	bc	ad	ad	ad	bc	bd	bc	ad	bc	bc	ac	bc	ac	ac	ad	ad	ac	ac	bc	ac	bc	bd	bd	bc	ad	bc	bd	bc	bc	ac	ad	ac	ad	bd	bd	ad	ac	ad
Marker253131	<lmxll>	lm	lm	lm	ll	ll	lm	lm	lm	ll	ll	ll	lm	lm	lm	ll	ll	ll	lm	ll	ll	lm	ll	lm	lm	lm	lm	lm	lm	ll	lm	ll	ll	ll	ll	lm	ll	ll	ll	ll	lm	lm	lm	lm	ll	ll	lm	lm	lm
Marker375641	<lmxll>	lm	lm	lm	ll	ll	lm	lm	lm	ll	ll	ll	lm	lm	lm	ll	ll	ll	lm	ll	ll	lm	ll	lm	lm	lm	lm	lm	lm	ll	lm	ll	ll	ll	ll	lm	ll	ll	ll	ll	lm	lm	lm	lm	ll	ll	lm	lm	lm
Marker380072	<lmxll>	lm	lm	lm	ll	ll	lm	lm	lm	ll	ll	ll	lm	lm	lm	ll	ll	ll	lm	ll	ll	lm	ll	lm	lm	lm	lm	lm	lm	ll	lm	ll	ll	lm	ll	lm	ll	ll	ll	ll	lm	lm	lm	lm	ll	ll	lm	lm	lm
Marker257601	<efxeg>	ef	ef	ef	ee	eg	ef	ef	ef	ee	eg	ee	fg	fg	fg	ee	eg	ee	fg	ee	ee	ef	ee	ef	ef	fg	fg	ef	ef	ee	ef	ee	eg	fg	ee	fg	ee	eg	ee	ee	ef	fg	ef	fg	eg	eg	fg	ef	fg
Marker296905	<abxcd>	bc	bc	bc	ac	ad	bc	bc	bc	ac	ad	ac	bd	bd	bd	ac	ad	ac	bd	ac	ac	bc	ac	bc	bc	bd	bd	bc	bc	ac	bc	ac	ad	bd	ac	bd	ac	ad	ac	ac	bc	bd	bc	bd	ad	ad	bd	bc	bd
Marker362323	<lmxll>	lm	lm	lm	ll	ll	lm	lm	lm	ll	ll	ll	lm	lm	lm	ll	ll	ll	lm	ll	ll	lm	ll	lm	lm	lm	lm	lm	lm	ll	lm	ll	ll	lm	ll	lm	ll	ll	ll	ll	lm	lm	lm	lm	ll	ll	lm	lm	lm
Marker339545	<nnxnp>	np	np	np	np	nn	np	np	np	np	np	np	nn	nn	nn	np	nn	np	nn	np	np	np	np	np	np	nn	nn	np	np	np	np	np	nn	nn	np	nn	np	nn	np	np	np	nn	np	nn	nn	nn	nn	np	nn
Marker242014	<nnxnp>	np	np	np	np	nn	np	np	np	np	np	np	nn	nn	nn	np	nn	np	nn	np	np	np	np	np	np	nn	nn	np	np	np	np	np	nn	nn	np	nn	np	nn	np	np	np	nn	np	nn	nn	nn	nn	np	nn
Marker329283	<lmxll>	ll	lm	lm	ll	ll	lm	lm	lm	ll	ll	ll	lm	lm	lm	ll	ll	ll	lm	ll	ll	lm	ll	lm	lm	lm	lm	lm	lm	ll	lm	ll	ll	lm	ll	ll	ll	ll	ll	ll	lm	lm	lm	lm	ll	ll	lm	lm	lm
Marker256699	<lmxll>	ll	lm	lm	ll	ll	lm	lm	lm	ll	ll	ll	lm	lm	lm	ll	ll	ll	lm	ll	ll	lm	ll	lm	lm	lm	lm	lm	lm	ll	lm	ll	ll	lm	ll	ll	ll	ll	ll	ll	lm	lm	lm	lm	ll	ll	lm	lm	lm
Marker293983	<lmxll>	ll	lm	lm	ll	ll	lm	lm	lm	ll	ll	ll	lm	lm	lm	ll	ll	ll	lm	ll	ll	lm	lm	lm	lm	lm	lm	lm	lm	ll	lm	ll	ll	lm	ll	ll	ll	ll	ll	ll	lm	lm	lm	lm	ll	ll	lm	lm	lm
Marker339613	<lmxll>	lm	ll	ll	lm	lm	ll	ll	ll	lm	lm	lm	ll	ll	ll	lm	lm	lm	ll	lm	lm	ll	ll	ll	ll	ll	ll	ll	ll	lm	ll	lm	lm	ll	lm	lm	lm	lm	lm	lm	ll	ll	ll	ll	lm	lm	ll	ll	ll
Marker275303	<efxeg>	eg	fg	fg	eg	ee	fg	fg	fg	eg	eg	eg	ef	ef	ef	eg	ee	eg	ef	eg	eg	fg	fg	fg	fg	ef	ef	fg	fg	eg	fg	eg	ee	ef	eg	ee	eg	eg	eg	eg	fg	ef	fg	ef	ee	ee	ef	fg	ef
Marker365803	<nnxnp>	np	np	np	np	nn	np	np	np	np	np	np	nn	nn	nn	np	nn	np	nn	np	np	nn	np	np	np	nn	nn	np	np	np	np	np	nn	nn	np	nn	np	np	np	np	np	nn	np	nn	nn	nn	nn	np	nn
Marker280000	<lmxll>	ll	lm	lm	ll	ll	lm	lm	lm	ll	lm	ll	lm	lm	lm	ll	ll	ll	lm	ll	ll	lm	lm	lm	lm	lm	lm	lm	lm	ll	lm	ll	ll	lm	ll	ll	ll	ll	ll	ll	lm	lm	lm	lm	ll	ll	lm	lm	lm
Marker359496	<efxeg>	ee	ef	ef	ee	eg	ef	ef	ef	ee	ef	ee	fg	fg	fg	ee	eg	ee	fg	ee	ee	eg	ef	ef	ef	fg	fg	ef	ef	ee	ef	ee	eg	fg	ee	eg	ee	ee	ee	ee	ef	fg	ef	fg	eg	eg	fg	ef	fg
Marker279579	<nnxnp>	nn	nn	nn	nn	np	nn	nn	nn	nn	nn	nn	np	np	np	nn	np	nn	np	nn	nn	np	nn	nn	nn	np	np	nn	nn	nn	nn	nn	np	np	nn	np	nn	nn	nn	nn	nn	np	nn	np	np	np	np	nn	np
Marker229892	<lmxll>	ll	lm	lm	ll	ll	lm	lm	lm	ll	lm	ll	lm	lm	lm	ll	ll	ll	lm	ll	ll	ll	lm	lm	lm	lm	lm	lm	lm	ll	lm	ll	ll	lm	ll	ll	ll	ll	ll	ll	lm	lm	lm	lm	ll	ll	lm	lm	lm
Marker252325	<lmxll>	ll	lm	lm	ll	ll	lm	lm	lm	ll	ll	ll	lm	lm	lm	ll	ll	ll	lm	ll	ll	lm	lm	lm	lm	lm	lm	lm	lm	ll	lm	ll	ll	lm	ll	ll	ll	ll	ll	ll	lm	lm	lm	lm	ll	ll	lm	lm	lm
Marker366081	<lmxll>	ll	lm	lm	ll	ll	lm	lm	lm	ll	ll	ll	lm	lm	ll	ll	lm	ll	lm	ll	lm	lm	lm	lm	ll	lm	lm	lm	ll	ll	lm	ll	ll	lm	ll	ll	ll	ll	ll	ll	lm	lm	lm	lm	ll	ll	lm	ll	ll
Marker367252	<lmxll>	ll	lm	lm	ll	ll	lm	lm	lm	ll	ll	ll	lm	lm	ll	ll	lm	ll	lm	ll	lm	lm	lm	lm	ll	lm	lm	lm	ll	ll	lm	ll	ll	lm	ll	ll	ll	ll	ll	ll	lm	lm	lm	lm	ll	ll	lm	ll	ll
Marker312322	<efxeg>	ee	ef	ef	ef	eg	ef	ef	ef	ee	ef	ef	fg	fg	eg	ee	fg	ee	fg	ee	ef	eg	ef	ef	ee	ef	fg	ef	ee	ee	ef	ef	eg	fg	ee	eg	ee	ee	ee	ee	ef	fg	ef	fg	eg	eg	fg	ee	eg
Marker246814	<nnxnp>	nn	nn	nn	nn	np	nn	nn	nn	nn	nn	nn	np	np	np	nn	np	nn	np	nn	nn	np	nn	nn	nn	np	np	nn	nn	nn	nn	nn	np	np	nn	np	nn	nn	nn	nn	nn	np	nn	np	np	np	np	nn	np
Marker353774	<lmxll>	lm	ll	ll	ll	lm	ll	ll	ll	lm	ll	ll	ll	ll	lm	lm	ll	lm	ll	lm	ll	lm	ll	ll	lm	ll	ll	ll	lm	lm	ll	ll	lm	ll	lm	lm	lm	lm	lm	lm	ll	ll	ll	ll	lm	ll	ll	lm	lm
Marker238647	<nnxnp>	nn	nn	nn	nn	np	nn	nn	nn	nn	nn	nn	np	np	np	nn	np	nn	np	nn	nn	np	nn	nn	nn	nn	np	nn	nn	nn	nn	nn	np	np	nn	np	nn	nn	nn	nn	nn	np	nn	np	np	np	np	nn	np
Marker243972	<nnxnp>	np	np	np	np	nn	np	np	np	np	np	np	nn	nn	nn	np	nn	np	nn	np	np	nn	np	np	np	np	nn	np	np	np	np	np	nn	nn	np	nn	np	np	np	np	np	nn	np	nn	nn	nn	nn	np	nn
Marker340481	<lmxll>	lm	ll	ll	ll	lm	ll	ll	ll	lm	ll	ll	ll	ll	lm	lm	ll	lm	ll	lm	ll	lm	ll	ll	lm	ll	ll	ll	lm	lm	ll	ll	lm	ll	lm	lm	lm	lm	lm	lm	ll	ll	ll	ll	lm	ll	ll	lm	lm
Marker372136	<efxeg>	fg	eg	eg	eg	ef	eg	eg	eg	fg	eg	eg	ee	ee	ef	fg	ee	fg	ee	fg	eg	ef	eg	eg	fg	eg	ee	eg	fg	fg	eg	eg	ef	ee	fg	ef	fg	fg	fg	fg	eg	ee	eg	ee	ef	ee	ee	fg	ef
Marker314349	<lmxll>	lm	ll	ll	ll	lm	ll	ll	ll	lm	ll	ll	ll	ll	lm	lm	ll	lm	ll	lm	ll	lm	ll	ll	lm	ll	ll	ll	lm	lm	ll	ll	lm	ll	lm	lm	lm	lm	lm	lm	ll	ll	ll	ll	lm	ll	ll	lm	lm
Marker314394	<lmxll>	ll	lm	lm	lm	ll	lm	lm	lm	ll	lm	lm	lm	lm	ll	ll	lm	ll	lm	ll	lm	ll	lm	lm	ll	lm	lm	lm	ll	ll	lm	lm	ll	lm	ll	ll	ll	ll	ll	ll	lm	lm	lm	lm	ll	lm	lm	ll	ll
Marker367745	<hkxhk>	hk	kk	kk	kk	hh	kk	kk	kk	hk	kk	kk	hk	hk	hh	hk	hk	hk	hk	hk	kk	hh	kk	kk	hk	kk	hk	kk	hk	hk	kk	kk	hh	hk	hk	hh	hk	hk	hk	hk	kk	hk	kk	hk	hh	hk	hk	hk	hh
Marker369722	<nnxnp>	nn	nn	nn	nn	np	nn	nn	nn	nn	nn	nn	np	np	np	nn	np	nn	np	nn	nn	np	nn	nn	nn	nn	np	nn	nn	nn	nn	nn	np	np	nn	np	nn	nn	nn	nn	nn	np	nn	np	np	np	np	nn	np
Marker371338	<nnxnp>	nn	nn	nn	nn	np	nn	nn	nn	nn	nn	nn	np	np	np	nn	np	nn	np	nn	nn	np	nn	nn	nn	np	np	nn	nn	nn	nn	nn	np	np	nn	np	nn	nn	nn	nn	nn	np	nn	np	np	np	np	nn	np
Marker239741	<nnxnp>	nn	nn	nn	nn	np	nn	nn	nn	nn	nn	nn	np	np	np	nn	np	nn	np	nn	nn	np	nn	nn	nn	nn	np	nn	nn	nn	nn	nn	np	np	nn	np	nn	nn	nn	nn	nn	np	nn	np	np	np	np	nn	np
Marker332690	<nnxnp>	nn	nn	nn	nn	np	np	nn	nn	nn	nn	nn	np	np	np	nn	np	nn	np	nn	nn	np	nn	nn	nn	nn	np	nn	nn	nn	nn	nn	np	np	nn	np	nn	nn	nn	nn	nn	np	nn	np	np	np	np	nn	np
Marker261584	<lmxll>	lm	ll	ll	ll	lm	lm	ll	ll	lm	ll	ll	ll	ll	lm	lm	ll	lm	ll	lm	ll	lm	ll	ll	lm	lm	lm	lm	lm	lm	ll	ll	lm	ll	lm	lm	lm	lm	lm	lm	ll	ll	ll	ll	lm	ll	ll	lm	lm
Marker298206	<lmxll>	lm	ll	ll	ll	lm	lm	lm	ll	lm	ll	ll	ll	ll	lm	lm	ll	lm	ll	lm	ll	lm	ll	ll	lm	lm	lm	lm	lm	lm	ll	ll	lm	ll	lm	lm	lm	lm	lm	lm	ll	ll	ll	ll	lm	ll	ll	lm	lm
Marker381725	<lmxll>	ll	lm	lm	lm	ll	ll	ll	lm	ll	lm	lm	lm	lm	ll	ll	lm	ll	lm	ll	lm	ll	lm	lm	ll	ll	ll	ll	ll	ll	lm	lm	ll	lm	ll	ll	ll	ll	ll	ll	lm	lm	lm	lm	ll	lm	lm	ll	ll
Marker279225	<lmxll>	lm	ll	ll	ll	lm	lm	lm	ll	lm	ll	ll	ll	ll	lm	lm	ll	lm	ll	lm	ll	lm	ll	ll	lm	lm	lm	lm	lm	lm	ll	ll	lm	ll	lm	lm	lm	lm	lm	lm	ll	ll	ll	ll	lm	ll	ll	lm	ll
Marker253619	<lmxll>	lm	ll	ll	ll	lm	lm	lm	ll	lm	ll	ll	ll	ll	lm	lm	ll	lm	ll	lm	ll	lm	ll	ll	lm	lm	lm	lm	lm	lm	ll	ll	lm	ll	lm	lm	lm	lm	lm	lm	ll	ll	ll	ll	lm	ll	ll	lm	ll
Marker351461	<lmxll>	ll	lm	lm	lm	ll	ll	ll	lm	ll	lm	lm	lm	lm	ll	ll	lm	ll	lm	ll	lm	ll	lm	lm	ll	ll	ll	ll	ll	ll	lm	lm	ll	lm	ll	ll	ll	ll	ll	ll	lm	lm	lm	lm	ll	lm	lm	ll	lm
Marker223314	<lmxll>	lm	ll	ll	ll	lm	lm	lm	ll	lm	ll	ll	ll	ll	lm	lm	ll	lm	ll	lm	ll	lm	ll	ll	lm	lm	lm	lm	lm	lm	ll	ll	lm	ll	lm	lm	lm	lm	lm	lm	ll	ll	ll	ll	lm	ll	ll	lm	ll
Marker287754	<lmxll>	ll	lm	lm	lm	ll	ll	ll	lm	ll	lm	lm	lm	lm	ll	ll	lm	ll	lm	ll	lm	ll	lm	lm	ll	ll	ll	ll	ll	ll	lm	lm	ll	lm	ll	ll	ll	ll	ll	ll	lm	lm	lm	lm	ll	lm	lm	ll	lm
Marker378045	<lmxll>	lm	ll	ll	ll	lm	lm	lm	ll	lm	ll	ll	ll	ll	lm	lm	ll	lm	ll	lm	ll	lm	ll	ll	lm	lm	lm	lm	lm	lm	ll	ll	lm	ll	lm	lm	lm	lm	lm	lm	ll	ll	ll	ll	lm	ll	ll	lm	lm
Marker284795	<lmxll>	ll	lm	lm	lm	ll	ll	lm	lm	ll	lm	lm	lm	lm	ll	ll	lm	ll	lm	ll	lm	ll	lm	lm	ll	ll	ll	ll	ll	ll	lm	lm	ll	lm	ll	ll	ll	ll	ll	ll	lm	lm	lm	lm	ll	lm	lm	ll	ll
Marker361821	<lmxll>	lm	ll	ll	ll	lm	lm	ll	ll	lm	ll	ll	ll	ll	lm	lm	ll	lm	ll	lm	ll	lm	ll	ll	lm	lm	lm	lm	lm	lm	ll	ll	lm	ll	lm	lm	lm	lm	lm	lm	ll	ll	ll	ll	lm	ll	ll	lm	lm
Marker354482	<nnxnp>	nn	nn	nn	nn	np	np	nn	nn	nn	nn	nn	np	nn	nn	nn	np	nn	np	nn	nn	np	np	nn	nn	nn	np	nn	nn	nn	np	nn	np	np	nn	np	nn	nn	nn	nn	nn	np	nn	nn	np	nn	np	nn	np
Marker382257	<lmxll>	lm	ll	ll	ll	lm	ll	ll	ll	lm	ll	ll	ll	ll	lm	lm	ll	lm	ll	lm	ll	lm	ll	ll	lm	ll	ll	ll	lm	lm	ll	ll	lm	ll	lm	lm	lm	lm	lm	lm	ll	ll	ll	ll	lm	ll	ll	lm	lm
Marker240040	<nnxnp>	nn	nn	nn	nn	np	np	nn	nn	nn	nn	nn	np	nn	nn	nn	np	nn	np	nn	nn	np	np	nn	nn	nn	np	nn	nn	nn	np	nn	np	np	nn	np	nn	nn	nn	nn	nn	np	nn	nn	np	np	np	nn	np
Marker263419	<nnxnp>	nn	nn	nn	nn	np	np	nn	nn	nn	nn	nn	np	nn	nn	nn	np	nn	np	nn	nn	np	np	nn	nn	nn	np	nn	nn	nn	np	nn	np	np	nn	np	nn	nn	nn	nn	nn	np	nn	nn	np	np	np	nn	np
Marker253325	<nnxnp>	nn	nn	nn	nn	np	np	nn	nn	np	nn	nn	np	nn	nn	nn	np	nn	np	nn	nn	np	np	nn	nn	nn	np	nn	nn	nn	np	nn	np	np	nn	np	nn	nn	nn	nn	nn	np	nn	nn	np	np	np	nn	np
Marker313539	<lmxll>	ll	lm	lm	lm	ll	ll	lm	lm	ll	lm	lm	lm	lm	ll	ll	lm	ll	lm	ll	lm	ll	lm	lm	ll	ll	ll	ll	ll	ll	lm	lm	ll	lm	ll	ll	ll	ll	ll	ll	lm	lm	lm	lm	ll	lm	lm	ll	ll
Marker375038	<lmxll>	lm	ll	ll	ll	lm	lm	ll	ll	lm	ll	ll	ll	ll	lm	lm	ll	lm	ll	lm	ll	lm	ll	ll	lm	lm	lm	lm	lm	lm	ll	ll	lm	ll	lm	lm	lm	lm	lm	lm	ll	ll	ll	ll	lm	ll	ll	lm	lm
Marker355965	<nnxnp>	nn	nn	nn	nn	np	np	nn	nn	np	nn	nn	np	nn	nn	nn	np	nn	np	nn	nn	np	np	nn	nn	nn	np	nn	nn	nn	np	nn	np	np	nn	np	nn	nn	nn	nn	nn	np	nn	nn	np	np	np	nn	np
Marker289235	<lmxll>	lm	ll	ll	ll	lm	lm	ll	ll	lm	ll	ll	ll	ll	lm	lm	ll	lm	ll	lm	ll	lm	ll	ll	lm	lm	lm	lm	lm	lm	ll	ll	lm	ll	lm	lm	lm	lm	lm	lm	ll	ll	ll	ll	lm	ll	ll	lm	lm
Marker316243	<lmxll>	lm	ll	ll	ll	lm	lm	ll	ll	lm	ll	ll	ll	ll	lm	lm	ll	lm	ll	lm	ll	lm	ll	ll	lm	lm	lm	lm	lm	lm	ll	ll	lm	ll	lm	lm	lm	lm	lm	lm	ll	ll	ll	ll	lm	ll	ll	lm	lm
Marker317720	<lmxll>	ll	lm	lm	lm	ll	ll	lm	lm	ll	lm	lm	lm	lm	ll	ll	lm	ll	lm	ll	lm	ll	lm	lm	ll	ll	ll	ll	ll	ll	lm	lm	ll	lm	ll	ll	ll	ll	ll	ll	lm	lm	lm	lm	ll	lm	lm	ll	ll
Marker278931	<lmxll>	lm	ll	ll	ll	lm	lm	ll	ll	lm	ll	ll	ll	ll	lm	lm	ll	lm	ll	lm	ll	lm	ll	ll	lm	lm	lm	lm	lm	lm	ll	ll	lm	ll	lm	lm	lm	lm	lm	lm	ll	ll	ll	ll	lm	ll	ll	lm	lm
Marker260035	<lmxll>	lm	ll	ll	ll	lm	lm	ll	ll	lm	ll	ll	ll	ll	lm	lm	ll	lm	ll	lm	ll	lm	ll	ll	lm	lm	lm	lm	lm	lm	ll	ll	lm	ll	lm	lm	lm	lm	lm	lm	ll	ll	ll	ll	lm	ll	ll	lm	lm
Marker320713	<nnxnp>	nn	nn	nn	nn	np	np	nn	nn	np	nn	np	np	nn	nn	nn	np	nn	np	nn	nn	np	np	nn	nn	nn	np	nn	nn	nn	np	nn	np	np	nn	np	nn	nn	nn	nn	nn	np	nn	nn	np	np	np	nn	np
Marker348255	<efxeg>	ef	ee	ee	ee	fg	fg	ef	ee	fg	ee	eg	eg	ee	ef	ef	eg	ef	eg	ef	ee	fg	eg	ee	ef	ef	fg	ef	ef	ef	eg	ee	fg	eg	ef	fg	ef	ef	ef	ef	ee	eg	ee	ee	fg	eg	eg	ef	fg
Marker230439	<nnxnp>	nn	nn	nn	nn	np	np	nn	nn	np	nn	nn	np	nn	nn	nn	np	nn	np	nn	nn	np	np	nn	nn	nn	np	nn	nn	nn	np	nn	np	np	nn	np	nn	nn	nn	nn	nn	np	nn	nn	np	np	np	nn	np
Marker351101	<efxeg>	ef	ee	ee	ee	fg	fg	ef	ee	fg	ee	ee	eg	ee	ef	ef	eg	ef	eg	ef	ee	fg	eg	ee	ef	ef	fg	ef	ef	ef	eg	ee	fg	eg	ef	fg	ef	ef	ef	ef	ee	eg	ee	ee	fg	eg	eg	ef	fg
Marker340881	<hkxhk>	hk	kk	kk	kk	hh	hh	hk	kk	hh	kk	kk	hk	kk	hk	hk	hk	hk	hk	hk	kk	hh	hk	kk	hk	hk	hh	hk	hk	hk	hk	kk	hh	hk	hk	hh	hk	hk	hk	hk	kk	hk	kk	kk	hh	hk	hk	hk	hh
Marker267179	<lmxll>	lm	ll	ll	ll	lm	lm	lm	ll	lm	ll	ll	ll	ll	lm	lm	ll	lm	ll	lm	ll	lm	ll	ll	lm	lm	lm	lm	lm	lm	ll	ll	lm	ll	lm	lm	lm	lm	lm	lm	ll	ll	ll	ll	lm	ll	ll	lm	lm
Marker305455	<lmxll>	lm	ll	ll	ll	lm	lm	ll	ll	lm	ll	ll	ll	ll	lm	lm	ll	lm	ll	lm	ll	lm	ll	ll	lm	lm	lm	lm	lm	lm	ll	ll	lm	ll	lm	lm	lm	lm	lm	lm	ll	ll	ll	ll	lm	ll	ll	lm	lm
Marker340672	<lmxll>	lm	ll	ll	ll	lm	lm	ll	ll	lm	ll	ll	ll	ll	lm	lm	ll	lm	ll	lm	ll	lm	ll	ll	lm	lm	lm	lm	lm	lm	ll	ll	lm	ll	lm	lm	lm	lm	lm	lm	ll	ll	ll	ll	lm	ll	ll	lm	lm
Marker263721	<nnxnp>	nn	nn	nn	nn	np	np	nn	nn	nn	nn	nn	np	nn	nn	nn	np	nn	np	nn	nn	nn	np	nn	nn	nn	np	nn	nn	nn	np	nn	np	np	nn	np	nn	nn	nn	nn	nn	np	nn	nn	np	nn	np	nn	np
Marker339660	<efxeg>	ef	ee	ee	ee	fg	fg	ee	ee	ef	ee	ee	eg	ee	ef	ef	eg	ef	eg	ef	ee	ef	eg	ee	ef	ef	fg	ef	ef	ef	eg	ee	fg	eg	ef	fg	ef	ef	ef	ef	ee	eg	ee	ee	fg	ee	eg	ef	fg
Marker334112	<nnxnp>	np	np	np	np	nn	nn	np	np	np	np	np	nn	np	np	np	nn	np	nn	np	np	np	nn	np	np	np	nn	np	np	np	nn	np	nn	nn	np	nn	np	np	np	np	np	nn	np	np	nn	np	nn	np	nn
Marker270326	<abxcd>	ad	bd	bd	bd	ac	ac	bd	bd	ad	bd	bd	bc	bd	ad	ad	bc	ad	bc	ad	bd	ad	bc	bd	ad	ad	ac	ad	ad	ad	bc	bd	ac	bc	ad	ac	ad	ad	ad	ad	bd	bc	bd	bd	ac	bd	bc	ad	ac
Marker366566	<lmxll>	ll	lm	lm	lm	ll	ll	lm	lm	ll	lm	lm	lm	lm	ll	ll	lm	ll	lm	ll	lm	ll	lm	lm	ll	ll	ll	ll	ll	ll	lm	lm	ll	lm	ll	ll	ll	ll	ll	ll	lm	lm	lm	lm	ll	lm	lm	ll	ll
Marker222045	<nnxnp>	np	np	np	np	nn	nn	np	np	np	np	np	nn	np	np	np	nn	np	nn	np	np	np	nn	np	np	np	nn	np	np	np	nn	np	nn	nn	np	nn	np	np	np	np	np	nn	np	np	nn	np	nn	np	nn
Marker266365	<nnxnp>	np	np	np	np	nn	nn	np	np	nn	np	np	nn	np	np	np	nn	np	nn	np	np	np	nn	np	np	np	nn	np	np	np	nn	np	nn	nn	np	nn	np	np	np	np	np	nn	np	np	nn	np	nn	np	nn
Marker256119	<lmxll>	ll	lm	lm	lm	ll	ll	ll	lm	ll	lm	lm	lm	lm	ll	ll	lm	ll	lm	ll	lm	ll	lm	lm	ll	ll	ll	ll	ll	ll	lm	lm	ll	lm	ll	ll	ll	ll	ll	ll	lm	lm	lm	lm	ll	lm	lm	ll	lm
Marker221682	<lmxll>	lm	ll	ll	ll	lm	lm	lm	ll	lm	ll	ll	ll	ll	lm	lm	ll	lm	ll	lm	ll	lm	ll	ll	lm	lm	lm	lm	lm	lm	ll	ll	lm	ll	lm	lm	lm	lm	lm	lm	ll	ll	ll	ll	lm	ll	ll	lm	ll
Marker257092	<nnxnp>	np	np	np	np	nn	nn	np	np	nn	np	np	nn	np	np	np	nn	np	nn	np	np	np	nn	np	np	np	nn	np	np	np	nn	np	nn	nn	np	nn	np	np	np	np	np	nn	np	np	nn	np	nn	np	nn
Marker272725	<abxcd>	ac	bc	bc	bc	ad	ad	ac	bc	ad	bc	bc	bd	bc	ac	ac	bd	ac	bd	ac	bc	ac	bd	bc	ac	ac	ad	ac	ac	ac	bd	bc	ad	bd	ac	ad	ac	ac	ac	ac	bc	bd	bc	bc	ad	bc	bd	ac	ad
Marker308436	<lmxll>	lm	ll	ll	ll	lm	lm	lm	ll	lm	ll	ll	ll	ll	lm	lm	ll	lm	ll	lm	ll	lm	ll	ll	lm	lm	lm	lm	lm	lm	ll	ll	lm	ll	lm	lm	lm	lm	lm	lm	ll	ll	ll	ll	lm	ll	ll	lm	lm
Marker305527	<efxeg>	fg	eg	eg	eg	ef	ef	fg	eg	ef	eg	eg	ee	eg	fg	fg	ee	fg	ee	fg	eg	fg	ee	eg	fg	fg	ef	fg	fg	fg	ee	eg	ef	ee	fg	ef	fg	fg	fg	fg	eg	ee	eg	eg	ef	eg	ee	fg	ef
Marker299327	<lmxll>	lm	ll	ll	ll	lm	lm	lm	ll	lm	ll	ll	ll	ll	lm	lm	ll	lm	ll	lm	ll	lm	ll	ll	lm	lm	lm	lm	lm	lm	ll	ll	lm	ll	lm	lm	lm	lm	lm	lm	ll	ll	ll	ll	lm	ll	ll	lm	ll
Marker347383	<nnxnp>	np	np	np	np	nn	nn	nn	np	nn	np	np	nn	np	np	np	nn	nn	nn	np	np	np	nn	np	np	np	nn	np	np	np	nn	np	nn	nn	np	nn	np	np	np	np	np	nn	np	np	nn	np	nn	np	nn
Marker279746	<efxeg>	fg	eg	eg	eg	ef	ef	ef	eg	ef	eg	eg	ee	eg	fg	fg	ee	ef	ee	fg	eg	fg	ee	eg	fg	fg	ef	fg	fg	fg	ee	eg	ef	ee	fg	ef	fg	fg	fg	fg	eg	ee	eg	eg	ef	eg	ee	fg	ee
Marker344652	<lmxll>	lm	ll	ll	ll	lm	lm	lm	ll	lm	ll	ll	ll	ll	lm	lm	ll	lm	ll	lm	ll	lm	ll	ll	lm	lm	lm	lm	lm	lm	ll	ll	lm	ll	lm	lm	lm	lm	lm	lm	ll	ll	ll	ll	lm	ll	ll	lm	ll
Marker284989	<lmxll>	ll	lm	lm	lm	ll	ll	ll	lm	ll	lm	lm	lm	lm	ll	ll	lm	ll	lm	ll	lm	ll	lm	lm	ll	ll	ll	ll	ll	ll	lm	lm	ll	lm	ll	ll	ll	ll	ll	ll	lm	lm	lm	lm	ll	lm	lm	ll	lm
Marker283661	<lmxll>	lm	ll	ll	ll	lm	lm	lm	ll	ll	ll	ll	ll	ll	lm	lm	ll	lm	ll	lm	ll	lm	ll	ll	lm	lm	lm	lm	lm	lm	ll	ll	lm	ll	lm	lm	lm	lm	lm	lm	ll	ll	ll	ll	lm	ll	ll	lm	ll
Marker262013	<nnxnp>	np	np	np	np	nn	nn	nn	np	nn	nn	np	nn	np	np	np	nn	nn	nn	np	np	np	nn	np	np	np	nn	np	np	np	nn	np	nn	nn	np	nn	np	np	nn	np	np	nn	np	np	nn	np	nn	np	nn
Marker350648	<lmxll>	lm	ll	ll	lm	lm	lm	lm	ll	ll	ll	ll	ll	ll	lm	lm	ll	lm	ll	lm	ll	lm	ll	ll	lm	lm	lm	lm	lm	lm	ll	lm	lm	ll	lm	lm	lm	lm	ll	lm	ll	ll	ll	ll	lm	ll	ll	lm	ll
Marker263061	<nnxnp>	np	np	np	np	nn	nn	nn	np	nn	nn	np	nn	np	np	np	nn	nn	nn	np	np	np	nn	np	np	np	nn	np	np	np	nn	np	nn	nn	np	nn	np	np	nn	np	np	nn	np	np	nn	np	nn	np	nn
Marker369997	<nnxnp>	np	np	np	np	nn	nn	nn	np	nn	nn	np	nn	np	np	np	nn	nn	nn	np	np	np	nn	np	np	np	nn	np	np	np	nn	np	nn	nn	np	nn	np	np	nn	np	np	nn	np	np	nn	np	nn	np	nn
Marker267684	<efxeg>	fg	eg	eg	fg	ef	ef	ef	eg	ee	ee	eg	ee	eg	fg	fg	ee	ef	ee	fg	eg	fg	ee	eg	fg	fg	ef	fg	fg	fg	ee	fg	ef	ee	fg	ef	fg	fg	ee	fg	eg	ee	eg	eg	ef	eg	ee	fg	ee
Marker291612	<efxeg>	fg	eg	eg	fg	ef	ef	ef	eg	ee	ee	fg	ee	eg	fg	fg	ee	ef	ee	fg	eg	fg	ee	eg	fg	fg	ef	fg	fg	fg	ee	fg	ef	ee	fg	ef	fg	fg	ee	fg	eg	ee	eg	eg	ef	eg	ee	fg	ee
Marker368534	<nnxnp>	np	np	np	np	nn	nn	nn	np	nn	nn	np	nn	np	np	np	nn	nn	nn	np	np	np	nn	np	np	np	nn	np	np	np	nn	np	nn	nn	np	nn	np	np	nn	np	np	nn	np	np	nn	np	nn	np	nn
Marker304026	<efxeg>	fg	eg	eg	fg	ef	ef	ef	eg	ee	ee	fg	ee	eg	fg	fg	ee	ef	ee	fg	eg	fg	ee	eg	fg	fg	ef	fg	fg	fg	ee	fg	ef	ee	fg	ef	fg	fg	ee	fg	eg	ee	eg	eg	ef	eg	ee	fg	ee
Marker262555	<hkxhk>	hh	hk	hk	hh	hk	hk	hk	hk	kk	kk	hh	kk	hk	hh	hh	kk	hk	kk	hh	hk	hh	kk	hk	hh	hh	hk	hh	hh	hh	kk	hh	hk	kk	hh	hk	hh	hh	kk	hh	hk	kk	hk	hk	hk	hk	kk	hh	kk
Marker359295	<hkxhk>	hh	hk	hk	hh	hk	hk	hk	hk	kk	kk	hh	kk	hk	hh	hh	kk	hk	kk	hh	hk	hh	kk	hk	hh	hh	hk	hh	hh	hh	kk	hh	hk	kk	hh	hk	hh	hh	kk	hh	hk	kk	hk	hk	hk	hh	kk	hh	kk
Marker269750	<nnxnp>	np	np	np	np	nn	nn	nn	np	nn	nn	np	nn	np	np	np	nn	nn	nn	np	np	np	nn	np	np	np	nn	np	np	np	nn	np	nn	nn	np	nn	np	np	nn	np	np	nn	np	np	nn	np	nn	np	nn
Marker245098	<hkxhk>	kk	hk	hk	kk	hk	hk	hk	hk	hh	hh	kk	hh	hk	kk	kk	hh	hk	hh	kk	hk	kk	hh	hk	kk	kk	hk	kk	kk	kk	hh	kk	hk	hh	kk	hk	kk	kk	hh	kk	hk	hh	hk	hk	hk	kk	hh	kk	hh
Marker263166	<lmxll>	lm	ll	ll	lm	lm	lm	lm	ll	ll	ll	lm	ll	ll	lm	lm	ll	lm	ll	lm	ll	lm	ll	ll	lm	lm	lm	lm	lm	lm	ll	lm	lm	ll	lm	lm	lm	lm	ll	lm	ll	ll	ll	ll	lm	lm	ll	lm	ll
Marker327088	<lmxll>	ll	lm	lm	ll	ll	ll	ll	lm	lm	lm	ll	lm	lm	ll	ll	lm	ll	lm	ll	lm	lm	lm	lm	ll	ll	ll	ll	ll	ll	lm	ll	ll	lm	ll	ll	ll	ll	lm	ll	lm	lm	lm	lm	ll	ll	lm	ll	lm
Marker336239	<lmxll>	ll	lm	lm	ll	ll	ll	ll	lm	lm	ll	ll	lm	lm	ll	ll	lm	ll	lm	ll	lm	lm	lm	lm	ll	ll	ll	ll	ll	ll	lm	ll	ll	lm	ll	ll	ll	ll	lm	ll	lm	lm	lm	lm	ll	ll	lm	ll	lm
Marker249350	<hkxhk>	hk	hh	hh	hk	kk	kk	kk	hh	hk	kk	hk	hk	hh	hk	hk	hk	kk	hk	hk	hh	hh	hk	hh	hk	hk	kk	hk	hk	hk	hk	hk	kk	hk	hk	kk	hk	hk	hk	hk	hh	hk	hh	hh	kk	kk	hk	hk	hk
Marker246172	<nnxnp>	nn	nn	nn	nn	np	np	np	nn	np	np	nn	np	nn	nn	nn	np	np	np	nn	nn	nn	np	nn	nn	nn	np	nn	nn	nn	np	nn	np	np	nn	np	nn	nn	np	nn	nn	np	nn	nn	np	np	np	nn	np
Marker252737	<lmxll>	ll	lm	lm	ll	ll	ll	ll	lm	lm	ll	ll	lm	lm	ll	ll	lm	ll	lm	ll	lm	lm	lm	lm	ll	ll	ll	ll	ll	ll	lm	ll	ll	lm	ll	ll	ll	ll	lm	ll	lm	lm	lm	lm	ll	ll	lm	ll	lm
Marker222868	<lmxll>	lm	ll	ll	lm	lm	lm	lm	ll	ll	lm	lm	ll	ll	lm	lm	ll	lm	ll	lm	ll	ll	ll	ll	lm	lm	lm	lm	lm	lm	ll	lm	lm	ll	lm	lm	lm	lm	ll	lm	ll	ll	ll	ll	lm	lm	ll	lm	ll
Marker259686	<efxeg>	ee	ef	ef	ee	eg	eg	eg	ef	fg	eg	eg	fg	ef	ee	ee	fg	eg	fg	ee	ef	ef	fg	ef	ee	ee	eg	ee	ee	ee	fg	ee	eg	fg	ee	eg	ee	ee	fg	ee	ef	fg	ef	ef	eg	eg	fg	ee	fg
Marker309276	<abxcd>	ad	bd	bd	ad	ac	ac	ac	bd	bc	ac	ac	bc	bd	ad	ad	bc	ac	bc	ad	bd	bd	bc	bd	ad	ad	ac	ad	ad	ad	bc	ad	ac	bc	ad	ac	ad	ad	bc	ad	bd	bc	bd	bd	ac	ac	bc	ad	bc
Marker273398	<nnxnp>	nn	nn	nn	nn	np	np	np	nn	np	np	np	np	nn	nn	nn	np	np	np	nn	nn	nn	np	nn	nn	nn	np	nn	nn	nn	np	nn	np	np	nn	np	nn	nn	np	nn	nn	np	nn	nn	np	np	np	nn	np
Marker349735	<nnxnp>	nn	nn	nn	nn	np	np	np	nn	np	np	np	np	nn	nn	nn	np	np	np	nn	nn	np	np	nn	nn	nn	np	nn	nn	nn	np	nn	np	np	nn	np	nn	nn	np	nn	nn	np	nn	nn	np	np	np	nn	np
Marker242659	<hkxhk>	hh	hk	hk	hh	hk	hk	hk	hk	kk	hk	hk	kk	hk	hh	hh	kk	hk	kk	hh	hk	kk	kk	hk	hh	hh	hk	hh	hh	hh	kk	hh	hk	kk	hh	hk	hh	hh	kk	hh	hk	kk	hk	hk	hk	hk	kk	hh	kk
Marker345860	<efxeg>	ee	ef	ef	ef	eg	eg	eg	ef	fg	fg	eg	fg	ef	ee	ee	fg	eg	fg	ee	ef	eg	fg	ee	ee	ee	eg	ee	ee	ee	fg	ef	eg	fg	ee	eg	ee	ee	fg	ee	ef	fg	ef	ef	eg	eg	fg	ee	fg
Marker358424	<nnxnp>	nn	nn	nn	nn	np	np	np	nn	np	np	np	np	nn	nn	nn	np	np	np	nn	nn	np	np	nn	nn	nn	np	nn	nn	nn	np	nn	np	np	nn	np	nn	nn	np	nn	nn	np	nn	nn	np	np	np	nn	np
Marker231799	<lmxll>	ll	lm	lm	lm	ll	ll	ll	lm	lm	lm	lm	lm	lm	ll	ll	lm	ll	lm	ll	lm	ll	lm	ll	ll	ll	ll	ll	ll	ll	lm	lm	ll	lm	ll	ll	ll	ll	lm	ll	lm	lm	lm	lm	ll	lm	lm	ll	lm
Marker380576	<lmxll>	lm	ll	ll	ll	lm	lm	ll	ll	ll	ll	ll	ll	ll	lm	lm	ll	lm	ll	lm	ll	lm	ll	lm	lm	lm	lm	lm	lm	lm	ll	ll	lm	ll	lm	lm	lm	lm	ll	lm	ll	ll	ll	ll	lm	ll	ll	lm	ll
Marker380677	<hkxhk>	hh	hk	hk	hk	hk	hk	kk	hk	kk	kk	kk	kk	hk	hh	hh	kk	hk	kk	hh	hk	hk	kk	hh	hh	hh	hk	hh	hh	hh	kk	hk	hk	kk	hh	hk	hh	hh	kk	hh	hk	kk	hk	hk	hk	kk	kk	hh	kk
Marker318301	<nnxnp>	nn	nn	nn	nn	np	np	np	nn	np	np	np	np	nn	nn	nn	np	np	np	nn	nn	np	np	nn	nn	nn	np	nn	nn	nn	np	nn	np	np	nn	np	nn	nn	np	nn	nn	np	nn	nn	np	np	np	nn	np
Marker235758	<nnxnp>	nn	nn	nn	nn	np	np	np	nn	np	np	np	np	nn	nn	nn	np	np	np	nn	nn	nn	np	nn	nn	nn	np	nn	nn	nn	np	nn	np	np	nn	np	nn	nn	np	nn	nn	np	nn	nn	np	np	np	nn	np
Marker330613	<nnxnp>	nn	nn	nn	nn	np	np	np	nn	np	np	np	np	nn	nn	nn	np	np	np	nn	nn	np	np	nn	nn	nn	np	nn	nn	nn	np	nn	np	np	nn	np	nn	nn	np	nn	nn	np	nn	nn	np	np	np	nn	np
Marker237117	<lmxll>	lm	lm	ll	ll	ll	ll	ll	lm	ll	ll	ll	ll	ll	lm	lm	ll	lm	ll	lm	lm	lm	ll	lm	lm	lm	lm	lm	lm	lm	ll	ll	lm	ll	lm	ll	lm	lm	ll	lm	ll	ll	ll	lm	ll	ll	ll	lm	ll
Marker287335	<lmxll>	ll	lm	ll	ll	ll	ll	ll	lm	ll	ll	ll	ll	ll	ll	ll	ll	lm	ll	lm	lm	lm	lm	lm	ll	lm	lm	lm	lm	lm	ll	ll	lm	ll	lm	ll	lm	lm	ll	lm	ll	ll	ll	lm	ll	ll	ll	ll	ll
Marker368243	<lmxll>	ll	lm	ll	ll	ll	ll	ll	lm	ll	ll	ll	ll	ll	ll	ll	ll	lm	ll	lm	lm	lm	lm	lm	ll	lm	lm	lm	lm	lm	ll	ll	lm	ll	lm	ll	lm	lm	ll	lm	ll	ll	ll	lm	ll	ll	ll	ll	ll
Marker274582	<lmxll>	ll	lm	ll	ll	ll	ll	ll	lm	ll	ll	ll	ll	ll	ll	ll	ll	lm	ll	lm	lm	lm	lm	lm	ll	lm	lm	lm	lm	lm	ll	ll	lm	ll	lm	ll	lm	lm	ll	lm	ll	ll	ll	lm	ll	ll	ll	ll	ll
Marker352188	<nnxnp>	nn	nn	nn	nn	nn	np	np	nn	np	np	np	np	np	nn	nn	nn	np	np	nn	nn	nn	np	np	nn	nn	np	nn	np	nn	np	nn	nn	np	np	np	np	nn	np	nn	np	np	np	nn	nn	np	nn	nn	nn
Marker357432	<lmxll>	ll	lm	ll	lm	ll	ll	ll	lm	ll	ll	ll	ll	ll	ll	ll	ll	lm	ll	lm	lm	lm	lm	lm	ll	lm	lm	lm	lm	lm	ll	ll	lm	ll	lm	ll	lm	ll	ll	lm	ll	ll	ll	lm	ll	ll	ll	ll	ll
Marker278797	<nnxnp>	nn	nn	nn	nn	nn	np	np	nn	np	np	np	np	np	nn	nn	nn	np	np	nn	nn	nn	np	np	nn	nn	np	nn	np	nn	np	nn	nn	np	np	np	np	nn	np	nn	np	np	np	nn	nn	nn	nn	nn	nn
Marker247994	<nnxnp>	np	np	np	np	np	nn	nn	np	nn	nn	nn	nn	nn	np	np	np	nn	nn	np	np	np	nn	nn	np	np	nn	np	nn	np	nn	np	np	nn	nn	nn	nn	np	nn	np	nn	nn	nn	np	np	np	np	np	np
Marker290028	<efxeg>	ee	ef	ee	ef	ee	eg	eg	ef	eg	eg	eg	eg	eg	ee	ee	ee	fg	eg	ef	ef	ef	fg	fg	ee	ef	fg	ef	fg	ef	eg	ee	ef	eg	fg	eg	fg	ee	eg	ef	eg	eg	eg	ef	ee	ee	ee	ee	ee
Marker293195	<lmxll>	ll	lm	ll	lm	ll	ll	ll	lm	ll	ll	ll	ll	ll	ll	ll	ll	lm	ll	lm	lm	lm	lm	lm	ll	lm	lm	lm	lm	lm	ll	ll	lm	ll	lm	ll	lm	ll	ll	lm	ll	ll	ll	lm	ll	ll	ll	ll	ll
Marker229590	<lmxll>	lm	ll	lm	ll	lm	lm	lm	ll	lm	lm	lm	lm	lm	lm	lm	lm	ll	lm	ll	ll	ll	ll	ll	lm	ll	ll	ll	ll	ll	lm	lm	ll	lm	ll	lm	ll	lm	lm	ll	lm	lm	lm	ll	lm	lm	lm	lm	lm
Marker333501	<lmxll>	lm	ll	lm	ll	lm	lm	lm	ll	lm	lm	ll	lm	lm	lm	lm	lm	ll	lm	ll	ll	ll	ll	ll	lm	ll	ll	ll	ll	ll	lm	lm	ll	lm	ll	lm	ll	lm	lm	ll	lm	lm	lm	ll	lm	ll	lm	lm	lm
Marker337776	<efxeg>	fg	eg	fg	eg	fg	ef	ef	eg	ef	ef	ee	ef	ef	fg	fg	fg	ee	ef	eg	eg	eg	ee	ee	fg	eg	ee	eg	ee	eg	ef	fg	eg	ef	ee	ef	ee	fg	ef	eg	ef	ef	ef	eg	fg	eg	fg	fg	fg
Marker272840	<nnxnp>	np	np	np	np	np	nn	nn	np	nn	nn	nn	nn	nn	np	np	np	nn	nn	np	np	np	nn	nn	np	np	nn	np	nn	np	nn	np	np	nn	nn	nn	nn	np	nn	np	nn	nn	nn	np	np	np	np	np	np
Marker288429	<nnxnp>	nn	nn	nn	nn	nn	np	np	nn	np	np	np	np	np	nn	nn	nn	np	np	nn	nn	nn	np	np	nn	nn	np	nn	np	nn	np	nn	nn	np	np	np	np	nn	np	nn	np	np	np	nn	nn	nn	nn	nn	nn
Marker332643	<abxcd>	bc	ac	bc	ac	bc	bd	bd	ac	bd	bd	ad	bd	bd	bc	bc	bc	ad	bd	ac	ac	ac	ad	ad	bc	ac	ad	ac	ad	ac	bd	bc	ac	bd	ad	bd	ad	bc	bd	ac	bd	bd	bd	ac	bc	ac	bc	bc	bc
Marker350099	<lmxll>	lm	ll	lm	ll	lm	lm	lm	ll	lm	lm	ll	lm	lm	lm	lm	lm	ll	lm	ll	ll	ll	ll	ll	lm	ll	ll	ll	ll	ll	lm	lm	ll	lm	ll	lm	ll	lm	lm	ll	lm	lm	lm	ll	lm	ll	lm	lm	lm
Marker373012	<lmxll>	lm	ll	lm	ll	lm	lm	lm	ll	lm	lm	ll	lm	lm	lm	lm	lm	ll	lm	ll	ll	ll	ll	ll	lm	ll	ll	ll	ll	ll	lm	ll	ll	lm	ll	lm	ll	lm	lm	ll	lm	lm	lm	ll	lm	ll	lm	lm	lm
Marker355618	<efxeg>	fg	eg	fg	eg	fg	ef	ef	eg	ef	ef	ee	ef	ef	fg	fg	fg	ee	ef	eg	eg	fg	ee	ee	fg	eg	ee	eg	ee	eg	ef	eg	eg	ef	ee	ef	ee	fg	ef	eg	ef	ef	ef	eg	fg	eg	fg	fg	fg
Marker341595	<lmxll>	lm	ll	lm	ll	lm	lm	lm	ll	lm	ll	ll	lm	lm	lm	lm	lm	ll	lm	ll	ll	lm	ll	ll	lm	ll	ll	ll	ll	ll	lm	ll	ll	lm	ll	lm	ll	ll	lm	ll	lm	lm	lm	ll	lm	ll	lm	lm	lm
Marker332561	<lmxll>	lm	ll	lm	ll	lm	lm	lm	ll	lm	lm	ll	lm	lm	lm	lm	lm	ll	lm	ll	ll	lm	ll	ll	lm	ll	ll	ll	ll	ll	lm	ll	ll	lm	ll	lm	ll	ll	lm	ll	lm	lm	lm	ll	lm	ll	lm	lm	lm
Marker372006	<hkxhk>	hh	hk	hh	hk	hh	hk	hk	hk	hk	hk	kk	hk	hk	hh	hh	hh	kk	hk	hk	hk	hh	kk	kk	hh	hk	kk	hk	kk	hk	hk	hk	hk	hk	kk	hk	kk	hk	hk	hk	hk	hk	hk	hk	hh	hk	hh	hh	hh
Marker304196	<nnxnp>	np	np	np	np	np	nn	nn	np	nn	nn	nn	nn	nn	np	np	np	nn	nn	np	np	np	nn	nn	np	np	nn	np	nn	np	nn	np	np	nn	nn	nn	nn	np	nn	np	nn	nn	nn	np	np	np	np	np	np
Marker279265	<lmxll>	lm	ll	lm	ll	lm	lm	lm	ll	lm	lm	ll	lm	lm	lm	lm	lm	ll	lm	ll	ll	lm	ll	ll	lm	ll	ll	ll	ll	ll	lm	ll	ll	lm	ll	lm	ll	ll	lm	ll	lm	lm	lm	ll	lm	ll	lm	lm	lm
Marker308483	<lmxll>	lm	ll	lm	ll	lm	lm	lm	ll	lm	lm	ll	lm	lm	lm	lm	lm	ll	lm	ll	ll	lm	ll	ll	lm	ll	ll	ll	ll	ll	lm	ll	ll	lm	ll	lm	ll	ll	lm	ll	lm	lm	lm	ll	lm	ll	lm	lm	lm
Marker340039	<nnxnp>	np	np	np	np	np	nn	nn	np	nn	nn	nn	nn	nn	np	np	np	nn	nn	np	np	np	nn	nn	np	np	nn	np	nn	np	nn	np	np	nn	nn	nn	nn	np	nn	np	nn	nn	nn	np	np	np	np	np	nn
Marker365799	<efxeg>	fg	eg	fg	eg	fg	ef	ef	eg	ef	ef	ee	ef	ef	fg	fg	fg	ee	ef	eg	eg	fg	ee	ee	fg	eg	ee	eg	ee	eg	ef	eg	eg	ef	ee	ef	ee	eg	ef	eg	ef	ef	ef	eg	fg	eg	fg	fg	ef
Marker363031	<nnxnp>	np	np	np	np	np	nn	nn	np	nn	nn	nn	nn	nn	np	np	np	nn	nn	np	np	np	nn	nn	np	np	nn	np	nn	np	nn	np	np	nn	nn	nn	nn	np	nn	np	nn	nn	nn	np	np	np	nn	np	nn
Marker346670	<lmxll>	lm	ll	lm	ll	lm	lm	lm	ll	lm	lm	ll	lm	lm	lm	lm	lm	ll	lm	ll	ll	lm	ll	ll	lm	ll	ll	ll	ll	ll	lm	ll	ll	lm	ll	lm	ll	lm	lm	ll	lm	lm	lm	ll	lm	ll	lm	lm	lm
Marker339258	<lmxll>	lm	ll	lm	lm	lm	lm	lm	ll	lm	lm	ll	lm	lm	lm	lm	lm	ll	lm	ll	ll	lm	ll	ll	lm	ll	ll	ll	ll	ll	lm	ll	ll	lm	ll	lm	ll	lm	lm	ll	lm	lm	lm	ll	lm	ll	lm	lm	lm
Marker263258	<lmxll>	lm	lm	lm	ll	lm	lm	lm	ll	lm	ll	ll	lm	lm	lm	lm	lm	ll	lm	ll	ll	lm	ll	ll	lm	ll	ll	ll	ll	ll	lm	ll	ll	lm	ll	lm	ll	lm	lm	ll	lm	lm	lm	ll	lm	ll	lm	lm	lm
Marker4295654	<lmxll>	lm	ll	lm	lm	ll	lm	ll	lm	lm	lm	lm	lm	lm	lm	lm	ll	ll	lm	lm	ll	ll	ll	lm	ll	ll	ll	ll	lm	lm	lm	lm	lm	ll	lm	ll	lm	lm	lm	ll	lm	ll	lm	ll	ll	lm	ll	lm	lm
Marker4262595	<lmxll>	ll	lm	ll	ll	lm	ll	lm	ll	ll	ll	ll	ll	ll	ll	ll	lm	lm	ll	ll	lm	lm	lm	ll	lm	lm	lm	lm	ll	ll	ll	ll	ll	lm	ll	lm	ll	ll	ll	lm	ll	lm	ll	lm	lm	ll	lm	ll	ll
Marker4236378	<lmxll>	ll	lm	ll	ll	lm	ll	lm	ll	ll	ll	ll	ll	ll	ll	ll	lm	lm	ll	ll	lm	lm	lm	ll	lm	lm	lm	lm	ll	ll	ll	ll	ll	lm	ll	lm	ll	ll	ll	lm	ll	lm	ll	lm	lm	ll	lm	ll	ll
Marker4136528	<lmxll>	ll	lm	ll	ll	lm	ll	lm	ll	ll	ll	ll	ll	ll	ll	ll	lm	lm	ll	ll	lm	lm	lm	ll	lm	lm	lm	lm	ll	ll	ll	ll	ll	lm	ll	lm	lm	ll	ll	lm	ll	lm	ll	lm	lm	ll	lm	ll	ll
Marker4156333	<lmxll>	ll	lm	ll	ll	lm	ll	lm	ll	ll	ll	ll	ll	ll	ll	ll	lm	lm	ll	ll	lm	lm	lm	ll	lm	lm	lm	lm	ll	ll	ll	ll	ll	lm	ll	lm	lm	ll	ll	lm	ll	lm	ll	lm	lm	lm	lm	ll	ll
Marker4312405	<nnxnp>	nn	nn	np	np	np	np	nn	np	nn	nn	nn	np	np	nn	np	nn	np	np	nn	np	np	np	np	np	np	np	nn	np	np	nn	np	np	np	np	nn	nn	np	nn	nn	nn	np	np	np	nn	nn	nn	nn	np
Marker4226312	<efxeg>	eg	fg	ee	ee	ef	ee	fg	ee	eg	eg	eg	ee	ee	eg	ee	fg	ef	ee	eg	ef	ef	ef	ee	ef	ef	ef	fg	ee	ee	eg	ee	ee	ef	ee	fg	fg	ee	eg	fg	eg	ef	ee	ef	fg	fg	fg	eg	ee
Marker4284524	<nnxnp>	nn	nn	np	np	np	np	nn	np	nn	nn	nn	np	np	nn	np	nn	np	np	np	np	np	np	np	np	np	nn	nn	np	np	nn	np	np	np	np	nn	nn	np	nn	nn	nn	np	np	np	nn	nn	np	nn	np
Marker4295702	<efxeg>	eg	fg	ee	eg	ef	ee	fg	ee	eg	eg	eg	ee	ee	eg	ee	fg	ef	ee	ee	ef	ef	ef	ee	ef	ef	fg	fg	ee	ee	eg	ee	ee	ef	ee	fg	fg	ee	eg	fg	eg	ef	ee	ef	fg	fg	ef	eg	ee
Marker4282481	<nnxnp>	np	np	nn	np	nn	nn	np	nn	np	np	np	nn	nn	np	nn	np	nn	nn	nn	nn	nn	nn	nn	nn	nn	np	np	nn	nn	np	nn	nn	nn	nn	np	np	nn	np	np	np	nn	nn	nn	np	np	nn	np	nn
Marker4262976	<lmxll>	ll	lm	ll	ll	lm	ll	lm	ll	ll	ll	ll	ll	ll	ll	ll	lm	lm	ll	ll	lm	lm	lm	ll	lm	lm	lm	lm	ll	ll	ll	ll	ll	lm	ll	lm	lm	ll	ll	lm	ll	lm	ll	lm	lm	lm	lm	ll	ll
Marker4250961	<lmxll>	lm	ll	lm	lm	ll	lm	ll	lm	lm	lm	lm	lm	lm	lm	lm	ll	ll	lm	lm	ll	ll	ll	lm	ll	ll	ll	ll	lm	lm	lm	lm	lm	ll	lm	ll	ll	lm	lm	ll	lm	ll	lm	ll	ll	ll	ll	lm	lm
Marker4289739	<lmxll>	ll	lm	ll	ll	lm	ll	lm	ll	ll	ll	ll	ll	ll	ll	ll	lm	lm	ll	ll	lm	lm	lm	ll	lm	lm	lm	lm	ll	ll	ll	ll	ll	lm	ll	lm	lm	ll	ll	lm	ll	lm	ll	lm	lm	lm	lm	ll	ll
Marker4240833	<lmxll>	lm	ll	lm	lm	ll	lm	ll	lm	lm	lm	lm	lm	lm	lm	lm	ll	ll	lm	lm	ll	ll	ll	lm	ll	ll	ll	ll	lm	lm	lm	lm	lm	ll	lm	ll	ll	lm	lm	ll	lm	ll	lm	ll	ll	ll	ll	lm	lm
Marker4206347	<lmxll>	lm	ll	lm	lm	ll	lm	ll	lm	lm	lm	lm	lm	lm	lm	lm	ll	ll	lm	lm	ll	ll	ll	lm	ll	ll	ll	ll	lm	lm	lm	lm	lm	ll	lm	ll	ll	lm	lm	ll	lm	ll	lm	ll	ll	ll	ll	lm	lm
Marker4224766	<lmxll>	lm	ll	lm	lm	ll	lm	ll	lm	lm	lm	lm	lm	lm	lm	lm	ll	ll	lm	lm	ll	ll	ll	lm	ll	ll	ll	lm	lm	lm	lm	ll	lm	ll	lm	ll	ll	lm	lm	ll	lm	ll	lm	ll	ll	ll	ll	lm	lm
Marker4239794	<lmxll>	lm	ll	lm	ll	ll	lm	ll	lm	lm	lm	ll	lm	lm	lm	lm	ll	ll	lm	lm	ll	lm	ll	lm	ll	ll	ll	lm	lm	lm	lm	ll	lm	ll	lm	ll	ll	lm	lm	ll	lm	ll	lm	ll	ll	ll	ll	lm	lm
Marker4280111	<lmxll>	ll	lm	ll	lm	lm	ll	lm	ll	ll	ll	lm	ll	ll	ll	ll	lm	lm	ll	ll	lm	ll	lm	ll	lm	lm	lm	ll	ll	ll	ll	lm	ll	lm	ll	lm	lm	ll	ll	lm	ll	lm	ll	lm	lm	lm	lm	ll	ll
Marker4171100	<nnxnp>	np	np	nn	np	nn	nn	np	nn	np	np	np	nn	np	np	nn	np	nn	nn	nn	nn	nn	nn	nn	nn	nn	np	np	nn	nn	np	nn	nn	nn	nn	np	np	nn	np	np	np	nn	nn	nn	np	np	nn	np	nn
Marker4317463	<lmxll>	lm	ll	lm	ll	ll	lm	ll	lm	lm	lm	ll	lm	lm	lm	lm	ll	ll	lm	lm	ll	lm	ll	lm	ll	ll	ll	lm	lm	lm	lm	ll	lm	ll	lm	ll	lm	lm	lm	ll	lm	ll	lm	ll	ll	ll	ll	lm	lm
Marker4207960	<lmxll>	ll	lm	ll	lm	lm	ll	lm	ll	ll	ll	lm	ll	ll	ll	ll	lm	lm	ll	ll	lm	ll	lm	ll	lm	lm	lm	ll	ll	ll	ll	lm	ll	lm	ll	lm	ll	ll	ll	lm	ll	lm	ll	lm	lm	lm	lm	ll	ll
Marker4259401	<efxeg>	fg	eg	ef	eg	ee	ef	eg	ef	fg	fg	eg	ef	fg	fg	ef	eg	ee	ef	ef	ee	ef	ee	ef	ee	ee	eg	fg	ef	ef	fg	ee	ef	ee	ef	eg	fg	ef	fg	eg	fg	ee	ef	ee	eg	eg	ee	fg	ef
Marker4237280	<nnxnp>	nn	nn	np	np	np	np	nn	np	nn	nn	nn	np	nn	nn	np	nn	np	np	np	np	np	np	np	np	np	nn	nn	np	np	nn	np	np	np	np	nn	nn	np	nn	nn	nn	np	np	np	nn	nn	np	nn	np
Marker4281943	<nnxnp>	nn	nn	np	np	np	np	nn	np	nn	nn	nn	np	nn	nn	np	nn	np	np	np	np	np	np	np	np	np	nn	nn	np	np	nn	np	np	np	np	nn	nn	np	nn	nn	nn	np	np	np	nn	nn	np	nn	np
Marker4310177	<nnxnp>	nn	nn	np	np	np	np	nn	np	nn	nn	nn	np	nn	nn	np	nn	np	np	np	np	np	np	np	np	np	nn	nn	np	np	nn	np	np	np	np	nn	nn	np	nn	nn	nn	np	np	np	nn	nn	np	nn	np
Marker4292048	<efxeg>	ef	ee	fg	eg	eg	fg	ee	fg	ef	ef	ee	fg	ef	ef	fg	ee	eg	fg	fg	eg	fg	eg	fg	eg	eg	ee	ef	fg	fg	ef	eg	fg	eg	fg	ee	ef	fg	ef	ee	ef	eg	fg	eg	ee	ee	eg	ef	fg
Marker4248933	<lmxll>	lm	ll	lm	ll	ll	lm	ll	lm	lm	lm	ll	lm	lm	lm	lm	ll	ll	lm	lm	ll	lm	ll	lm	ll	ll	ll	lm	lm	lm	lm	ll	lm	ll	lm	ll	lm	lm	lm	ll	lm	ll	lm	ll	ll	ll	ll	lm	lm
Marker4188773	<nnxnp>	nn	nn	np	np	np	np	nn	np	nn	nn	nn	np	nn	nn	np	nn	np	np	np	np	np	np	np	np	np	nn	nn	np	np	nn	np	np	np	np	nn	nn	np	nn	nn	nn	np	np	np	nn	nn	np	nn	np
Marker4181580	<nnxnp>	nn	nn	np	np	np	np	nn	np	nn	nn	nn	np	nn	nn	np	nn	np	np	np	np	np	np	np	np	np	nn	nn	np	np	nn	np	np	np	np	nn	nn	np	nn	nn	nn	np	np	np	nn	nn	np	nn	np
Marker4297834	<nnxnp>	nn	nn	np	np	np	np	nn	np	nn	nn	nn	np	nn	nn	np	nn	np	np	np	np	np	np	np	np	np	nn	nn	np	np	nn	np	np	np	np	nn	nn	np	nn	nn	nn	np	np	np	nn	nn	np	nn	np
Marker4197956	<nnxnp>	nn	nn	np	np	np	np	nn	np	nn	nn	nn	np	nn	nn	np	nn	np	np	np	np	np	np	np	np	np	nn	nn	np	np	nn	np	np	np	np	nn	nn	np	nn	nn	nn	np	np	np	nn	nn	np	nn	np
Marker4253487	<nnxnp>	nn	nn	np	np	np	np	nn	np	nn	nn	nn	np	nn	nn	np	nn	np	np	np	np	np	np	np	np	np	nn	nn	np	np	nn	np	np	np	np	nn	nn	np	nn	nn	nn	np	np	np	nn	nn	np	nn	np
Marker4162131	<nnxnp>	nn	nn	np	np	np	np	nn	np	nn	nn	nn	np	nn	nn	np	nn	np	np	np	np	np	np	np	np	np	nn	nn	np	np	nn	np	np	np	np	nn	nn	np	nn	nn	nn	np	np	np	nn	nn	np	nn	np
Marker4253788	<lmxll>	lm	ll	ll	ll	ll	lm	ll	lm	lm	ll	ll	lm	lm	lm	lm	ll	ll	lm	lm	ll	lm	ll	lm	ll	ll	ll	lm	lm	lm	lm	ll	lm	ll	lm	lm	lm	lm	lm	ll	lm	ll	lm	ll	ll	ll	ll	lm	lm
Marker4266260	<efxeg>	ef	ee	eg	eg	eg	fg	ee	fg	ef	ee	ee	fg	ef	ef	fg	ee	eg	fg	fg	eg	fg	eg	fg	eg	eg	ee	ef	ef	fg	ef	eg	fg	eg	fg	ef	fg	fg	ef	ee	ef	eg	fg	eg	ee	eg	eg	ef	fg
Marker4210590	<nnxnp>	nn	nn	np	np	np	np	np	np	nn	nn	nn	np	nn	nn	np	nn	np	np	np	np	np	np	np	np	np	nn	nn	nn	np	nn	np	np	np	np	nn	np	np	nn	nn	nn	np	np	np	nn	np	np	nn	np
Marker4201948	<lmxll>	lm	ll	ll	ll	ll	lm	ll	ll	lm	ll	ll	lm	lm	lm	lm	ll	ll	lm	lm	ll	lm	ll	lm	ll	ll	ll	lm	lm	lm	lm	ll	lm	ll	lm	lm	lm	lm	lm	ll	lm	ll	lm	ll	ll	ll	ll	lm	lm
Marker4196511	<efxeg>	ef	ee	eg	eg	eg	fg	eg	eg	ef	ee	ee	fg	ef	ef	fg	ee	eg	fg	fg	eg	fg	eg	fg	eg	eg	ee	ef	ef	fg	ef	eg	fg	eg	fg	ef	fg	fg	ef	ee	ef	eg	fg	eg	ee	eg	eg	ef	fg
Marker4186284	<efxeg>	ef	ee	ee	eg	eg	fg	eg	eg	ef	ee	ee	fg	ef	ef	fg	ee	eg	fg	fg	eg	fg	eg	fg	eg	eg	ee	ef	ef	fg	ef	eg	fg	eg	fg	ef	fg	fg	ef	ee	fg	eg	fg	eg	ee	eg	eg	ef	fg
Marker4291048	<lmxll>	lm	ll	ll	ll	ll	lm	ll	ll	lm	ll	ll	lm	lm	lm	lm	ll	ll	lm	lm	ll	lm	ll	lm	ll	ll	ll	lm	lm	lm	lm	ll	lm	ll	lm	lm	lm	lm	lm	ll	lm	ll	lm	ll	ll	ll	ll	lm	lm
Marker4185547	<lmxll>	lm	ll	ll	ll	ll	lm	ll	ll	lm	ll	ll	lm	lm	lm	lm	ll	ll	lm	lm	ll	lm	ll	lm	ll	ll	ll	lm	lm	lm	lm	ll	lm	ll	lm	lm	lm	lm	lm	ll	lm	ll	lm	ll	ll	ll	ll	lm	lm
Marker4185363	<lmxll>	lm	ll	ll	ll	ll	lm	ll	ll	lm	ll	ll	lm	lm	lm	lm	ll	ll	lm	lm	ll	lm	ll	lm	ll	ll	ll	lm	lm	lm	lm	ll	lm	ll	lm	lm	lm	lm	lm	ll	lm	ll	lm	ll	ll	ll	ll	lm	lm
Marker4282890	<nnxnp>	nn	nn	nn	np	np	np	np	np	nn	nn	nn	np	nn	nn	np	nn	np	np	np	np	np	np	np	np	np	nn	nn	nn	np	nn	np	np	np	np	nn	np	np	nn	nn	np	np	np	np	nn	np	np	nn	np
Marker4290647	<lmxll>	lm	ll	ll	ll	ll	lm	ll	ll	lm	ll	ll	lm	lm	lm	lm	ll	ll	lm	lm	ll	lm	ll	lm	ll	ll	ll	lm	lm	lm	lm	ll	lm	ll	lm	lm	lm	lm	lm	ll	lm	ll	lm	ll	ll	ll	ll	lm	lm
Marker4173927	<efxeg>	ef	ee	ee	eg	eg	fg	eg	eg	ef	ee	ee	fg	ef	ef	fg	ee	eg	fg	fg	eg	fg	eg	fg	eg	eg	ee	ef	ef	fg	ef	eg	fg	eg	fg	ef	fg	fg	ef	ee	fg	eg	fg	eg	ee	eg	eg	ef	fg
Marker4256913	<lmxll>	lm	ll	ll	ll	ll	lm	ll	ll	lm	lm	ll	lm	lm	lm	lm	ll	ll	lm	lm	ll	lm	ll	lm	ll	ll	ll	lm	lm	lm	lm	ll	lm	ll	lm	lm	lm	lm	lm	ll	lm	ll	lm	ll	ll	ll	ll	lm	lm
Marker4139650	<efxeg>	ef	ee	ee	eg	eg	fg	eg	eg	ef	ef	ee	fg	ef	ef	fg	ee	eg	fg	fg	eg	fg	eg	fg	eg	eg	ee	ef	ef	fg	ef	eg	fg	eg	fg	ef	fg	fg	ef	ee	fg	eg	fg	eg	ee	eg	eg	ef	fg
Marker4218504	<nnxnp>	nn	nn	nn	np	np	np	np	np	nn	nn	nn	np	nn	nn	np	nn	np	np	np	np	np	np	np	np	np	nn	nn	nn	np	nn	np	np	np	np	nn	np	np	nn	nn	np	np	np	np	nn	np	np	nn	np
Marker4283201	<lmxll>	lm	ll	ll	ll	ll	lm	ll	ll	lm	lm	ll	lm	lm	lm	lm	ll	ll	lm	lm	lm	lm	ll	lm	ll	ll	ll	lm	lm	lm	lm	ll	lm	ll	lm	lm	lm	lm	lm	ll	lm	ll	lm	ll	ll	ll	ll	lm	lm
Marker4260534	<hkxhk>	hk	hh	hh	hk	hk	kk	hk	hk	hk	hk	hh	kk	hk	hk	kk	hh	hk	kk	kk	kk	kk	hk	kk	hk	hk	hh	hk	hk	kk	hk	hk	kk	hk	kk	hk	kk	kk	hk	hh	kk	hk	kk	hk	hh	hk	hk	hk	kk
Marker4252029	<efxeg>	ef	ee	ee	eg	eg	eg	eg	eg	ef	ef	ee	fg	ef	ef	fg	ee	eg	eg	fg	fg	fg	eg	fg	eg	eg	ee	ef	ef	fg	ef	eg	fg	eg	fg	ef	fg	fg	ef	ee	fg	eg	fg	eg	ee	eg	eg	ef	fg
Marker4273347	<lmxll>	lm	ll	ll	ll	ll	ll	ll	ll	lm	lm	ll	lm	lm	lm	lm	ll	ll	ll	lm	lm	lm	ll	lm	ll	ll	ll	lm	lm	lm	lm	ll	lm	ll	lm	lm	lm	lm	lm	ll	lm	ll	lm	ll	ll	ll	ll	lm	lm
Marker4235057	<nnxnp>	nn	nn	np	np	np	np	np	np	nn	nn	nn	np	nn	nn	np	nn	np	np	np	np	np	np	np	np	np	nn	nn	nn	np	nn	np	np	np	np	nn	np	np	nn	nn	nn	np	np	np	nn	np	np	nn	np
Marker4172317	<nnxnp>	nn	nn	np	np	np	np	np	np	nn	nn	nn	np	nn	nn	np	nn	np	np	np	np	np	np	np	np	np	nn	nn	nn	np	nn	np	np	np	np	nn	np	np	nn	nn	nn	np	np	np	nn	np	np	nn	np
Marker4273058	<nnxnp>	nn	nn	np	np	np	np	nn	np	nn	nn	nn	np	nn	nn	np	nn	np	np	np	np	np	np	np	np	np	nn	nn	np	np	nn	np	np	np	np	nn	nn	np	nn	nn	nn	np	np	np	nn	nn	np	nn	np
Marker4280060	<nnxnp>	nn	nn	np	np	np	np	nn	np	nn	nn	nn	np	nn	nn	np	nn	np	np	np	np	np	np	np	np	np	nn	nn	np	np	nn	np	np	np	np	nn	nn	np	nn	nn	nn	np	np	np	nn	nn	np	nn	np
Marker4227813	<nnxnp>	nn	nn	np	np	np	np	nn	np	nn	nn	nn	np	nn	nn	np	nn	np	np	np	np	np	np	np	np	np	nn	nn	np	np	nn	np	np	np	np	nn	nn	np	nn	nn	nn	np	np	np	nn	nn	np	nn	np
Marker4147136	<nnxnp>	nn	nn	np	np	np	np	nn	np	nn	nn	nn	np	nn	nn	np	nn	np	np	np	np	np	np	np	np	np	nn	nn	np	np	nn	np	np	np	np	nn	nn	np	nn	nn	nn	np	np	np	nn	np	np	nn	np
Marker4192250	<nnxnp>	nn	nn	np	np	np	np	nn	np	nn	nn	nn	np	nn	nn	np	nn	np	np	np	np	np	np	np	np	np	nn	nn	nn	np	nn	np	np	np	np	nn	np	np	nn	nn	nn	np	np	np	nn	np	np	nn	np
Marker4205236	<nnxnp>	nn	nn	np	np	np	np	np	np	nn	nn	nn	np	nn	nn	np	nn	np	np	np	np	np	np	np	np	np	nn	nn	nn	np	nn	np	np	np	np	nn	np	np	nn	nn	nn	np	np	np	nn	np	np	nn	np
Marker4244901	<nnxnp>	nn	nn	nn	np	np	np	np	np	nn	nn	nn	np	nn	nn	np	nn	np	np	np	np	np	np	np	np	np	nn	nn	nn	np	nn	np	np	np	np	nn	np	np	nn	nn	np	np	np	np	nn	np	np	nn	np
Marker4287053	<nnxnp>	np	np	np	nn	nn	nn	nn	nn	np	np	np	nn	np	np	nn	np	nn	nn	nn	nn	nn	nn	nn	nn	nn	np	np	np	nn	np	nn	nn	nn	nn	np	nn	nn	np	np	nn	nn	nn	nn	np	nn	nn	np	nn
Marker4156752	<nnxnp>	np	np	np	nn	nn	nn	nn	nn	np	np	np	nn	np	np	nn	np	nn	nn	nn	nn	nn	nn	nn	nn	nn	np	np	np	nn	np	nn	nn	nn	nn	np	nn	nn	np	np	nn	nn	nn	nn	np	nn	nn	np	nn
Marker4229270	<nnxnp>	np	np	np	nn	nn	nn	nn	nn	np	np	np	nn	np	np	nn	np	nn	nn	nn	nn	nn	nn	nn	nn	nn	np	np	np	nn	np	nn	nn	nn	nn	np	nn	nn	np	np	nn	nn	nn	nn	np	nn	nn	np	nn
Marker4193734	<nnxnp>	np	np	np	nn	nn	nn	nn	nn	np	np	np	nn	np	np	nn	np	nn	nn	nn	nn	nn	nn	nn	nn	nn	np	np	np	nn	np	nn	nn	nn	nn	np	nn	nn	np	np	nn	nn	nn	nn	np	np	nn	np	nn
Marker4210501	<nnxnp>	np	np	np	nn	nn	nn	nn	nn	np	np	np	nn	np	np	nn	np	nn	nn	nn	nn	nn	nn	nn	np	nn	np	np	np	nn	np	nn	nn	nn	nn	np	nn	nn	np	np	nn	nn	nn	nn	np	np	nn	np	nn
Marker4301493	<nnxnp>	np	np	np	nn	nn	nn	nn	nn	np	np	np	nn	np	np	nn	np	nn	nn	nn	nn	nn	nn	nn	np	nn	np	np	np	nn	np	nn	nn	nn	nn	np	nn	nn	np	np	nn	nn	nn	nn	np	np	nn	np	nn
Marker4267545	<nnxnp>	np	np	np	nn	nn	nn	nn	nn	np	np	np	nn	np	np	nn	np	nn	nn	nn	nn	nn	nn	nn	np	nn	np	np	np	nn	np	nn	nn	nn	nn	np	nn	nn	np	np	nn	nn	nn	nn	np	nn	nn	np	nn
Marker4212612	<lmxll>	ll	lm	lm	ll	lm	lm	lm	lm	ll	ll	ll	ll	ll	ll	ll	lm	lm	lm	ll	ll	ll	lm	ll	lm	lm	lm	ll	ll	ll	ll	ll	ll	lm	ll	ll	ll	ll	lm	lm	ll	lm	ll	lm	lm	ll	lm	ll	ll
Marker4165789	<lmxll>	ll	lm	lm	ll	lm	lm	lm	lm	ll	ll	ll	ll	ll	ll	ll	lm	lm	lm	ll	ll	lm	lm	ll	lm	lm	lm	ll	ll	ll	ll	ll	ll	lm	ll	ll	ll	ll	lm	lm	ll	lm	ll	lm	lm	ll	lm	ll	ll
Marker4180569	<lmxll>	ll	lm	lm	ll	lm	lm	lm	lm	ll	ll	ll	ll	ll	ll	ll	lm	lm	lm	ll	ll	lm	lm	ll	lm	lm	lm	ll	ll	ll	ll	ll	ll	lm	ll	ll	ll	ll	lm	lm	ll	lm	ll	lm	lm	ll	lm	ll	ll
Marker4294082	<lmxll>	ll	lm	lm	ll	lm	lm	lm	lm	ll	ll	ll	ll	ll	ll	ll	lm	lm	lm	ll	ll	lm	lm	ll	lm	lm	lm	ll	ll	ll	ll	ll	ll	lm	ll	ll	ll	ll	lm	lm	ll	lm	ll	lm	lm	ll	lm	ll	ll
Marker4285747	<lmxll>	ll	lm	lm	ll	ll	lm	lm	lm	ll	ll	ll	ll	ll	ll	ll	ll	lm	lm	ll	ll	lm	lm	ll	lm	lm	lm	ll	ll	ll	ll	ll	ll	lm	ll	ll	ll	lm	lm	lm	lm	lm	ll	ll	lm	ll	lm	ll	ll
Marker4184813	<lmxll>	ll	lm	lm	ll	ll	lm	lm	lm	ll	ll	ll	ll	ll	ll	ll	ll	lm	lm	ll	ll	lm	lm	ll	lm	lm	lm	ll	ll	ll	ll	ll	ll	lm	ll	ll	ll	lm	lm	lm	lm	lm	ll	ll	lm	ll	lm	ll	ll
Marker4242791	<lmxll>	ll	lm	lm	ll	ll	lm	lm	lm	ll	ll	ll	ll	ll	ll	ll	ll	lm	lm	ll	ll	lm	lm	ll	lm	lm	lm	ll	ll	ll	ll	ll	ll	lm	ll	ll	ll	lm	lm	lm	lm	lm	ll	ll	lm	ll	lm	ll	ll
Marker4218246	<lmxll>	ll	lm	lm	ll	ll	lm	lm	lm	ll	ll	ll	ll	ll	ll	ll	ll	lm	lm	ll	ll	lm	lm	ll	lm	lm	lm	ll	ll	ll	ll	ll	ll	lm	ll	ll	ll	lm	lm	lm	lm	lm	ll	ll	lm	ll	lm	ll	ll
Marker4300207	<lmxll>	ll	lm	lm	ll	ll	lm	lm	lm	ll	ll	ll	ll	ll	ll	ll	ll	lm	lm	ll	ll	lm	lm	ll	lm	lm	lm	ll	ll	ll	ll	ll	ll	lm	ll	ll	ll	lm	lm	lm	lm	lm	ll	ll	lm	ll	lm	ll	ll
Marker4150009	<lmxll>	ll	lm	lm	ll	ll	lm	lm	lm	ll	ll	ll	ll	ll	ll	ll	ll	lm	lm	ll	ll	lm	lm	ll	lm	lm	lm	ll	ll	ll	ll	ll	ll	lm	ll	ll	ll	lm	lm	lm	lm	lm	ll	ll	lm	ll	lm	ll	ll
Marker4314381	<lmxll>	ll	lm	lm	ll	ll	lm	lm	lm	ll	ll	ll	ll	ll	ll	ll	ll	lm	lm	ll	ll	lm	lm	ll	lm	lm	lm	ll	ll	ll	ll	ll	ll	lm	ll	ll	ll	lm	lm	lm	lm	lm	ll	ll	lm	ll	lm	ll	ll
Marker4149543	<lmxll>	ll	lm	lm	ll	ll	lm	lm	lm	ll	ll	ll	ll	--	ll	ll	ll	lm	lm	ll	ll	lm	lm	ll	lm	lm	lm	ll	ll	ll	ll	ll	ll	lm	ll	ll	ll	lm	lm	lm	lm	lm	ll	ll	lm	ll	lm	ll	ll
Marker4264813	<lmxll>	ll	lm	lm	ll	ll	lm	lm	lm	ll	ll	ll	ll	lm	ll	ll	ll	lm	lm	ll	ll	lm	lm	ll	lm	lm	lm	ll	ll	ll	ll	ll	ll	lm	ll	ll	ll	lm	lm	lm	lm	lm	ll	ll	lm	ll	lm	ll	ll
Marker4244307	<lmxll>	ll	lm	lm	ll	ll	lm	lm	lm	ll	ll	ll	ll	lm	ll	ll	ll	lm	lm	ll	ll	lm	lm	ll	lm	lm	lm	ll	ll	ll	ll	ll	ll	lm	ll	ll	ll	lm	lm	lm	lm	lm	ll	ll	lm	ll	lm	ll	ll
Marker4183608	<lmxll>	ll	lm	lm	ll	ll	lm	lm	lm	ll	lm	ll	ll	lm	ll	ll	ll	lm	lm	ll	ll	lm	lm	ll	lm	lm	lm	ll	ll	ll	ll	ll	ll	lm	ll	ll	ll	lm	lm	lm	lm	lm	ll	ll	lm	ll	lm	ll	ll
Marker4230456	<lmxll>	ll	lm	lm	ll	ll	lm	lm	lm	ll	lm	ll	ll	lm	ll	ll	ll	lm	lm	ll	ll	lm	lm	ll	lm	lm	ll	ll	ll	ll	ll	ll	ll	lm	ll	ll	ll	lm	lm	lm	lm	lm	ll	ll	lm	ll	lm	ll	ll
Marker4165792	<nnxnp>	np	nn	np	nn	nn	nn	nn	np	np	np	np	nn	nn	np	nn	np	nn	np	nn	np	np	np	nn	np	nn	np	np	np	nn	np	nn	nn	nn	nn	np	nn	nn	np	nn	nn	nn	nn	np	np	nn	np	nn	nn
Marker4212789	<lmxll>	ll	lm	lm	ll	ll	lm	lm	lm	ll	ll	ll	ll	lm	ll	ll	ll	lm	lm	ll	ll	lm	lm	ll	lm	lm	ll	ll	ll	ll	ll	ll	ll	lm	ll	ll	ll	lm	lm	lm	lm	lm	ll	ll	lm	ll	lm	ll	ll
Marker4237387	<nnxnp>	np	nn	np	nn	nn	np	nn	np	np	np	np	nn	nn	np	nn	np	nn	np	nn	np	np	np	nn	np	nn	np	np	np	nn	np	nn	nn	nn	nn	np	nn	nn	np	nn	nn	nn	nn	np	np	nn	np	nn	nn
Marker4263678	<nnxnp>	nn	np	nn	np	np	nn	np	nn	nn	np	nn	np	np	nn	np	nn	np	nn	np	nn	nn	nn	np	nn	np	nn	nn	nn	np	nn	np	np	np	np	nn	np	np	nn	np	np	np	np	nn	nn	np	nn	np	np
Marker4201127	<efxeg>	ee	fg	ef	eg	eg	ef	fg	ef	ee	eg	ee	eg	fg	ee	fg	ee	fg	ef	eg	ee	ef	ef	eg	ef	fg	ee	ee	ee	eg	ee	eg	eg	fg	eg	ee	eg	fg	ef	fg	fg	fg	fg	ee	ef	eg	ef	eg	fg
Marker4187059	<lmxll>	ll	lm	lm	ll	ll	lm	lm	lm	ll	ll	ll	ll	lm	ll	lm	ll	lm	lm	ll	ll	lm	lm	ll	lm	lm	ll	ll	ll	ll	ll	ll	ll	lm	ll	ll	ll	lm	lm	lm	lm	lm	lm	ll	lm	ll	lm	ll	lm
Marker4154986	<lmxll>	lm	lm	lm	ll	ll	lm	lm	lm	ll	ll	lm	ll	lm	ll	lm	ll	lm	lm	lm	ll	lm	lm	ll	lm	lm	ll	ll	ll	ll	ll	ll	ll	lm	ll	ll	ll	lm	lm	lm	lm	lm	lm	ll	lm	ll	ll	lm	lm
Marker4200879	<lmxll>	lm	lm	lm	ll	ll	lm	lm	lm	ll	ll	lm	ll	lm	ll	lm	ll	lm	lm	lm	ll	lm	lm	ll	lm	lm	ll	ll	ll	ll	ll	ll	ll	lm	ll	ll	ll	lm	lm	lm	lm	lm	lm	ll	lm	ll	ll	lm	lm
Marker4226423	<lmxll>	lm	lm	lm	ll	ll	lm	lm	lm	ll	ll	lm	ll	lm	ll	lm	ll	lm	lm	lm	ll	lm	lm	ll	lm	lm	ll	ll	ll	ll	ll	ll	ll	lm	ll	ll	ll	lm	lm	lm	lm	lm	lm	ll	lm	ll	ll	lm	lm
Marker4267205	<lmxll>	lm	lm	lm	ll	ll	lm	lm	lm	ll	ll	lm	ll	lm	ll	lm	ll	lm	lm	lm	ll	lm	lm	ll	lm	lm	ll	ll	ll	ll	ll	ll	ll	lm	ll	ll	ll	lm	lm	lm	lm	lm	lm	ll	lm	ll	ll	lm	lm
Marker4171083	<nnxnp>	np	nn	np	nn	nn	np	nn	np	np	np	np	nn	nn	np	np	np	nn	np	nn	np	np	np	nn	np	nn	np	np	np	nn	np	nn	nn	nn	nn	np	nn	nn	np	nn	nn	nn	nn	np	np	nn	np	nn	nn
Marker4290855	<nnxnp>	np	nn	np	nn	nn	np	nn	np	np	np	np	nn	nn	np	np	np	nn	np	nn	np	np	np	nn	np	nn	np	np	np	nn	np	np	nn	nn	nn	np	nn	nn	np	nn	nn	nn	nn	np	np	nn	np	nn	nn
Marker4314656	<nnxnp>	np	nn	np	nn	nn	np	nn	np	np	np	np	nn	nn	np	np	np	nn	np	nn	np	np	np	nn	np	nn	np	np	np	nn	np	np	nn	nn	nn	np	nn	nn	np	nn	nn	nn	nn	np	np	nn	np	nn	nn
Marker4316678	<nnxnp>	np	nn	np	nn	nn	np	nn	np	np	np	np	nn	nn	np	np	np	nn	np	nn	np	np	np	nn	np	nn	np	np	np	nn	np	np	nn	nn	nn	np	nn	nn	np	nn	nn	nn	nn	np	np	nn	np	nn	nn
Marker4251627	<nnxnp>	np	nn	np	nn	nn	np	nn	np	np	np	np	nn	nn	np	np	np	nn	np	nn	np	np	np	nn	np	nn	np	np	np	nn	np	np	nn	nn	nn	np	nn	nn	np	nn	nn	nn	nn	np	np	nn	np	nn	nn
Marker4317080	<nnxnp>	np	nn	np	nn	nn	np	nn	np	np	np	np	nn	nn	np	nn	np	nn	np	nn	np	np	np	nn	np	nn	np	np	np	nn	np	nn	nn	nn	nn	np	nn	nn	np	nn	nn	nn	nn	np	np	nn	np	nn	nn
Marker4230431	<lmxll>	lm	ll	ll	ll	lm	ll	ll	ll	lm	ll	ll	lm	ll	lm	ll	lm	ll	ll	lm	lm	lm	ll	lm	ll	ll	lm	lm	lm	lm	lm	ll	lm	ll	lm	lm	lm	ll	ll	ll	ll	ll	ll	lm	ll	ll	ll	lm	lm
Marker4253394	<nnxnp>	np	nn	np	nn	nn	np	nn	np	np	np	np	nn	nn	np	nn	np	nn	np	nn	np	np	np	nn	np	nn	np	np	np	nn	np	nn	nn	nn	nn	np	nn	nn	np	nn	nn	nn	nn	np	np	nn	np	nn	nn
Marker4258453	<hkxhk>	kk	hh	hk	hh	hk	hk	hh	hk	kk	hk	hk	hk	hh	kk	hh	kk	hh	hk	hk	kk	kk	hk	hk	hk	hh	kk	kk	kk	hk	kk	hh	hk	hh	hk	kk	hk	hh	hk	hh	hh	hh	hh	kk	hk	hh	hk	hk	hk
Marker1995740	<lmxll>	lm	ll	ll	ll	lm	lm	ll	lm	lm	ll	ll	ll	lm	ll	ll	lm	ll	ll	ll	lm	lm	ll	ll	ll	lm	lm	lm	ll	ll	lm	lm	ll	ll	lm	lm	lm	ll	ll	ll	ll	lm	ll	ll	lm	ll	lm	lm	ll
Marker2099213	<lmxll>	lm	ll	ll	ll	lm	lm	ll	lm	lm	ll	ll	ll	lm	ll	ll	lm	ll	ll	ll	lm	lm	ll	ll	ll	lm	lm	lm	ll	ll	lm	--	ll	ll	lm	lm	lm	ll	ll	ll	ll	lm	ll	ll	lm	ll	lm	lm	ll
Marker2164387	<lmxll>	lm	ll	ll	ll	lm	lm	ll	lm	lm	ll	ll	ll	lm	ll	ll	lm	ll	ll	ll	lm	lm	ll	ll	ll	lm	lm	lm	ll	ll	lm	lm	ll	ll	lm	lm	lm	ll	ll	ll	ll	lm	ll	ll	lm	ll	lm	lm	ll
Marker2032818	<lmxll>	lm	ll	ll	ll	lm	lm	ll	lm	lm	ll	ll	ll	lm	ll	ll	lm	ll	ll	ll	lm	lm	ll	ll	ll	lm	lm	lm	ll	ll	lm	ll	ll	ll	lm	lm	lm	ll	ll	ll	ll	lm	ll	ll	lm	ll	lm	lm	ll
Marker2159377	<lmxll>	lm	ll	ll	ll	lm	lm	ll	lm	lm	ll	ll	ll	lm	ll	ll	lm	ll	ll	ll	lm	lm	ll	ll	ll	lm	lm	lm	ll	ll	lm	ll	ll	ll	lm	lm	lm	ll	ll	ll	ll	lm	ll	ll	lm	ll	lm	lm	ll
Marker2128482	<lmxll>	ll	lm	lm	lm	ll	ll	lm	ll	ll	lm	lm	lm	ll	lm	lm	ll	lm	lm	lm	ll	ll	lm	lm	lm	ll	ll	ll	lm	lm	ll	lm	lm	lm	ll	ll	ll	lm	lm	lm	lm	ll	lm	lm	ll	lm	ll	ll	lm
Marker2126653	<lmxll>	lm	ll	ll	ll	lm	lm	ll	lm	lm	ll	ll	ll	lm	ll	ll	lm	ll	ll	ll	lm	lm	ll	ll	ll	lm	lm	lm	ll	ll	lm	ll	ll	ll	lm	lm	lm	ll	ll	ll	ll	lm	ll	ll	lm	ll	lm	lm	ll
Marker2156365	<lmxll>	ll	lm	lm	lm	ll	ll	lm	ll	ll	lm	lm	lm	ll	lm	lm	ll	lm	lm	lm	ll	ll	lm	lm	lm	ll	ll	ll	lm	lm	ll	--	lm	lm	ll	ll	ll	lm	lm	lm	lm	ll	lm	lm	ll	lm	ll	ll	lm
Marker2118601	<lmxll>	lm	ll	ll	ll	lm	lm	ll	lm	lm	ll	ll	ll	lm	ll	ll	lm	ll	ll	ll	lm	lm	ll	ll	ll	lm	lm	lm	ll	ll	lm	ll	ll	ll	lm	lm	lm	ll	ll	ll	ll	lm	ll	ll	lm	ll	lm	lm	ll
Marker2067228	<lmxll>	lm	ll	ll	ll	lm	lm	ll	lm	lm	ll	ll	ll	ll	ll	ll	lm	ll	ll	ll	lm	lm	ll	ll	ll	lm	lm	lm	ll	ll	lm	ll	ll	ll	lm	lm	lm	ll	ll	ll	ll	lm	ll	ll	lm	ll	lm	lm	ll
Marker2070575	<nnxnp>	np	nn	np	np	nn	nn	nn	nn	nn	np	np	nn	np	nn	np	np	np	nn	nn	nn	nn	np	np	np	nn	np	np	nn	nn	nn	np	np	nn	nn	nn	np	np	nn	nn	nn	nn	nn	np	np	nn	nn	nn	nn
Marker2134286	<nnxnp>	np	nn	np	np	nn	nn	nn	nn	nn	np	np	nn	np	nn	np	np	np	nn	nn	nn	nn	np	np	np	nn	np	np	nn	nn	nn	np	np	nn	nn	nn	np	np	nn	nn	nn	nn	nn	np	np	nn	nn	nn	nn
Marker2027507	<lmxll>	lm	lm	ll	ll	lm	lm	ll	lm	lm	ll	ll	ll	ll	ll	ll	lm	ll	ll	ll	lm	lm	ll	ll	ll	lm	lm	lm	ll	ll	lm	ll	ll	ll	lm	lm	lm	ll	ll	ll	ll	lm	ll	ll	lm	ll	lm	lm	ll
Marker2160408	<nnxnp>	np	nn	np	np	nn	nn	nn	nn	nn	np	np	nn	np	nn	np	np	np	nn	nn	nn	nn	np	np	np	nn	np	np	nn	nn	nn	np	np	nn	nn	nn	np	np	nn	nn	nn	nn	nn	np	np	nn	nn	nn	nn
Marker2158223	<nnxnp>	np	nn	np	np	nn	nn	nn	nn	nn	np	np	nn	np	nn	np	np	np	nn	nn	nn	nn	np	np	np	nn	np	np	nn	nn	nn	np	np	nn	nn	nn	np	np	nn	nn	nn	nn	nn	np	np	nn	nn	nn	nn
Marker2015587	<lmxll>	lm	ll	ll	ll	lm	lm	ll	lm	lm	ll	ll	ll	ll	ll	ll	lm	ll	ll	ll	lm	lm	ll	ll	ll	lm	lm	lm	ll	ll	lm	ll	ll	ll	lm	lm	lm	ll	ll	ll	ll	lm	ll	ll	lm	ll	lm	lm	ll
Marker2051100	<nnxnp>	np	nn	np	np	nn	nn	nn	nn	nn	np	np	nn	np	nn	np	np	np	nn	nn	nn	nn	np	np	np	nn	np	np	nn	nn	nn	np	np	nn	nn	nn	np	np	nn	nn	nn	nn	nn	np	np	nn	nn	nn	nn
Marker2062873	<lmxll>	lm	ll	ll	ll	lm	lm	ll	lm	lm	ll	ll	lm	ll	ll	ll	lm	ll	ll	ll	lm	lm	ll	ll	ll	lm	lm	lm	ll	ll	lm	ll	ll	ll	lm	lm	lm	ll	ll	ll	ll	lm	ll	ll	lm	ll	lm	lm	ll
Marker2158802	<lmxll>	lm	ll	ll	ll	lm	lm	ll	lm	lm	ll	ll	lm	ll	ll	ll	lm	ll	ll	ll	lm	lm	ll	ll	ll	lm	lm	lm	ll	ll	lm	ll	ll	ll	lm	lm	lm	ll	ll	ll	ll	lm	ll	ll	lm	ll	lm	lm	ll
Marker2166922	<nnxnp>	np	nn	np	np	nn	nn	nn	nn	nn	np	np	nn	np	nn	np	np	np	nn	nn	nn	nn	np	np	np	nn	np	np	nn	nn	nn	np	np	nn	nn	nn	np	np	nn	nn	nn	nn	nn	np	np	nn	nn	nn	nn
Marker2026112	<efxeg>	fg	ee	eg	eg	ef	ef	ee	ef	ee	eg	eg	ef	eg	ee	eg	fg	eg	ee	ee	ef	ef	eg	eg	eg	ef	fg	fg	ee	ee	ef	eg	eg	ee	ef	ef	fg	eg	ee	ee	ee	ef	ee	eg	fg	ee	ef	ef	ee
Marker2076541	<lmxll>	lm	ll	ll	ll	lm	lm	ll	lm	ll	ll	ll	lm	ll	ll	ll	lm	ll	ll	ll	lm	lm	ll	ll	ll	lm	lm	lm	ll	ll	lm	ll	ll	ll	lm	lm	lm	ll	ll	ll	ll	lm	ll	ll	lm	ll	lm	lm	ll
Marker2041084	<nnxnp>	nn	nn	np	np	nn	nn	nn	nn	nn	np	np	nn	np	nn	np	np	np	nn	nn	nn	nn	np	np	np	nn	np	np	nn	nn	nn	np	np	nn	nn	nn	np	np	nn	nn	nn	nn	nn	np	np	nn	nn	nn	nn
Marker2005966	<lmxll>	lm	ll	ll	lm	lm	lm	ll	lm	lm	ll	ll	lm	ll	ll	ll	lm	ll	ll	ll	lm	lm	ll	ll	ll	lm	lm	lm	ll	ll	lm	ll	ll	ll	lm	lm	lm	ll	ll	ll	ll	lm	ll	ll	lm	ll	lm	lm	ll
Marker2182918	<efxeg>	ef	ee	eg	--	ef	ef	ee	ef	ef	eg	eg	ef	eg	ee	eg	fg	eg	ee	ee	ef	ef	eg	eg	eg	ef	fg	fg	ee	ee	ef	eg	eg	ee	ef	ef	fg	eg	ee	ee	ee	ef	ee	eg	fg	ee	ef	ef	ee
Marker2083394	<lmxll>	lm	ll	ll	ll	lm	lm	ll	lm	lm	ll	ll	lm	ll	ll	ll	lm	ll	ll	ll	lm	lm	ll	ll	ll	lm	lm	lm	ll	ll	lm	ll	ll	ll	lm	lm	lm	ll	ll	ll	ll	lm	ll	ll	lm	ll	lm	lm	ll
Marker2020691	<lmxll>	lm	ll	ll	--	lm	lm	ll	lm	lm	ll	ll	lm	ll	ll	ll	lm	ll	ll	ll	lm	lm	ll	ll	ll	lm	lm	lm	ll	ll	lm	ll	ll	ll	lm	lm	lm	ll	ll	ll	ll	lm	ll	ll	lm	ll	lm	lm	ll
Marker2025034	<lmxll>	lm	ll	ll	ll	lm	lm	ll	lm	lm	ll	ll	lm	ll	ll	ll	lm	ll	ll	ll	lm	lm	ll	ll	ll	lm	lm	lm	ll	ll	lm	ll	ll	ll	lm	lm	lm	ll	ll	ll	ll	lm	ll	ll	lm	ll	lm	lm	ll
Marker2022700	<nnxnp>	nn	nn	np	np	nn	nn	nn	nn	nn	np	np	nn	np	nn	np	np	np	nn	nn	nn	nn	np	np	np	nn	np	np	nn	nn	nn	np	np	nn	nn	nn	np	np	nn	nn	nn	nn	nn	np	np	nn	nn	nn	nn
Marker2001628	<lmxll>	lm	ll	ll	ll	lm	lm	ll	lm	lm	ll	ll	lm	ll	ll	ll	lm	ll	ll	ll	lm	lm	ll	ll	ll	lm	lm	lm	ll	ll	lm	ll	ll	ll	lm	ll	lm	ll	ll	ll	ll	lm	ll	ll	lm	ll	lm	lm	ll
Marker2088221	<lmxll>	lm	ll	ll	ll	lm	lm	ll	lm	lm	ll	ll	lm	ll	ll	ll	lm	ll	ll	ll	lm	lm	ll	ll	ll	lm	lm	lm	ll	ll	lm	ll	ll	ll	lm	ll	lm	ll	ll	ll	ll	lm	ll	ll	lm	ll	lm	lm	ll
Marker2187251	<lmxll>	lm	ll	ll	ll	lm	lm	ll	lm	lm	ll	ll	lm	ll	ll	ll	lm	ll	ll	ll	lm	lm	ll	ll	ll	lm	lm	lm	ll	ll	lm	ll	ll	ll	lm	ll	lm	ll	ll	ll	ll	lm	ll	ll	lm	ll	lm	lm	ll
Marker2151101	<lmxll>	lm	ll	ll	ll	lm	lm	ll	lm	lm	ll	ll	lm	ll	ll	ll	lm	ll	ll	ll	lm	lm	ll	ll	ll	lm	lm	lm	ll	ll	lm	ll	ll	ll	lm	ll	lm	ll	ll	ll	ll	lm	ll	ll	lm	ll	lm	lm	ll
Marker2178064	<lmxll>	lm	ll	ll	ll	lm	lm	ll	lm	lm	ll	ll	lm	ll	ll	ll	lm	ll	ll	ll	lm	lm	ll	ll	ll	lm	lm	lm	ll	ll	lm	ll	ll	ll	lm	ll	lm	ll	ll	ll	ll	lm	ll	ll	lm	ll	lm	lm	ll
Marker2115844	<nnxnp>	nn	nn	np	np	nn	nn	nn	nn	nn	np	np	nn	np	np	np	np	np	nn	nn	nn	np	np	np	np	nn	np	np	nn	np	nn	np	np	nn	nn	nn	np	np	nn	nn	nn	nn	nn	np	np	nn	nn	nn	nn
Marker2088370	<nnxnp>	nn	nn	np	np	nn	nn	nn	nn	nn	np	np	nn	np	np	np	np	np	nn	nn	nn	nn	np	np	np	nn	np	np	nn	np	nn	np	np	nn	nn	nn	np	np	nn	nn	nn	nn	nn	np	np	nn	nn	nn	nn
Marker2122714	<lmxll>	lm	ll	ll	ll	lm	ll	ll	lm	lm	ll	ll	lm	ll	ll	ll	lm	ll	ll	ll	lm	lm	lm	ll	ll	lm	lm	lm	ll	ll	lm	ll	ll	ll	lm	ll	lm	ll	ll	ll	ll	lm	ll	ll	lm	ll	lm	lm	ll
Marker2087074	<efxeg>	ef	ee	eg	eg	ef	ee	ee	ef	ef	eg	eg	ef	eg	eg	eg	fg	eg	ee	ee	ef	ef	fg	eg	eg	ef	fg	fg	ee	ee	ef	eg	eg	ee	ef	ee	fg	eg	ee	ee	ee	ef	ee	eg	fg	ee	ef	ef	ee
Marker2191224	<efxeg>	ef	ee	eg	eg	--	ee	ee	ef	ef	eg	eg	ef	eg	eg	eg	fg	eg	ee	ee	ef	ef	fg	eg	eg	ef	fg	fg	ee	ee	ef	eg	eg	ee	ef	ee	fg	eg	ee	ee	ee	ef	ee	eg	fg	ee	ef	ef	ee
Marker2144879	<nnxnp>	nn	nn	np	np	--	nn	nn	nn	nn	np	np	nn	np	np	np	np	np	nn	nn	nn	nn	np	np	np	nn	np	np	nn	nn	nn	np	np	nn	nn	nn	np	np	nn	nn	nn	nn	nn	np	np	nn	nn	nn	nn
Marker2180380	<lmxll>	lm	ll	ll	ll	lm	ll	ll	lm	lm	ll	ll	lm	ll	ll	ll	lm	ll	ll	ll	lm	lm	lm	ll	ll	lm	lm	lm	ll	ll	lm	ll	ll	ll	lm	ll	lm	ll	ll	ll	ll	lm	ll	ll	lm	ll	lm	lm	ll
Marker2002087	<lmxll>	lm	ll	ll	ll	lm	ll	ll	lm	lm	ll	ll	lm	ll	ll	ll	lm	ll	ll	ll	lm	lm	lm	ll	ll	lm	lm	lm	ll	ll	lm	ll	ll	ll	lm	ll	lm	ll	ll	ll	ll	lm	ll	ll	lm	ll	lm	lm	ll
Marker2067698	<nnxnp>	nn	nn	np	np	nn	nn	nn	nn	nn	np	np	nn	np	np	np	np	np	nn	nn	nn	np	np	np	np	nn	np	np	np	nn	nn	np	np	nn	nn	nn	np	np	nn	nn	nn	np	nn	np	np	nn	nn	nn	nn
Marker2015236	<lmxll>	lm	ll	ll	ll	lm	ll	ll	lm	lm	ll	ll	lm	ll	ll	ll	lm	ll	ll	ll	lm	lm	lm	ll	ll	lm	lm	lm	ll	lm	lm	ll	ll	ll	lm	ll	lm	ll	ll	ll	ll	lm	ll	ll	lm	ll	lm	lm	ll
Marker2112396	<nnxnp>	nn	nn	np	np	nn	nn	nn	nn	nn	np	np	nn	np	np	np	np	np	nn	nn	nn	np	np	np	np	nn	np	np	np	nn	nn	np	np	nn	nn	nn	np	np	nn	nn	nn	np	nn	np	np	nn	nn	nn	nn
Marker2046349	<nnxnp>	nn	nn	np	np	nn	nn	nn	nn	nn	np	np	nn	np	np	np	np	np	nn	nn	nn	np	np	np	np	nn	np	np	nn	nn	nn	np	np	nn	nn	nn	np	np	nn	nn	nn	np	nn	np	np	nn	nn	nn	nn
Marker2155144	<lmxll>	lm	ll	ll	ll	lm	ll	ll	lm	lm	ll	ll	lm	ll	ll	ll	lm	ll	ll	ll	lm	lm	lm	ll	ll	lm	lm	lm	ll	ll	lm	ll	ll	ll	lm	ll	lm	ll	ll	ll	ll	lm	ll	ll	lm	ll	lm	lm	ll
Marker2166617	<nnxnp>	nn	nn	np	np	nn	nn	nn	nn	nn	np	np	nn	np	np	np	np	np	np	nn	nn	np	np	np	np	nn	np	np	nn	nn	nn	np	np	nn	nn	nn	np	np	nn	nn	nn	np	nn	np	np	nn	nn	nn	nn
Marker2175440	<efxeg>	ef	ee	eg	eg	ef	ee	ee	ef	ef	eg	eg	ef	eg	eg	eg	fg	eg	eg	ee	ef	fg	fg	eg	eg	ef	fg	fg	ee	ee	ef	eg	eg	ee	ef	ee	fg	eg	ee	ee	ee	fg	ee	eg	fg	ee	ef	ef	ee
Marker2104153	<lmxll>	lm	ll	ll	ll	lm	ll	ll	lm	lm	ll	ll	lm	ll	ll	ll	lm	ll	ll	ll	lm	lm	lm	ll	ll	lm	lm	lm	ll	ll	lm	ll	ll	ll	lm	ll	lm	ll	ll	ll	ll	lm	ll	ll	lm	ll	lm	lm	ll
Marker2014003	<nnxnp>	nn	nn	np	np	nn	nn	nn	nn	nn	np	np	nn	np	np	np	np	np	nn	nn	nn	np	np	np	np	nn	np	np	nn	nn	nn	np	np	nn	nn	nn	np	np	nn	nn	nn	np	nn	np	np	nn	nn	nn	nn
Marker2010834	<efxeg>	ef	ee	eg	eg	ef	ee	ee	ef	ef	eg	eg	ef	eg	eg	eg	fg	eg	ee	ee	ef	fg	fg	eg	eg	ef	fg	fg	ee	ee	ef	eg	eg	ee	ef	ee	fg	eg	ee	ee	ee	fg	ee	eg	fg	ee	ef	ef	ee
Marker2024123	<nnxnp>	nn	nn	np	np	nn	nn	nn	nn	nn	np	np	nn	np	np	np	np	np	nn	nn	nn	np	np	np	np	nn	np	np	nn	nn	nn	np	np	nn	nn	nn	np	np	nn	nn	nn	np	nn	np	np	nn	nn	nn	nn
Marker2184745	<nnxnp>	nn	nn	np	np	np	nn	nn	nn	nn	np	np	nn	np	np	np	np	np	nn	nn	nn	np	np	np	np	nn	np	np	nn	nn	nn	np	np	nn	nn	nn	np	np	nn	nn	nn	np	nn	np	np	nn	nn	nn	nn
Marker2120012	<nnxnp>	nn	nn	np	np	np	nn	nn	nn	nn	np	np	nn	np	np	np	np	np	nn	nn	nn	np	np	np	np	nn	np	np	nn	nn	nn	np	np	nn	nn	nn	np	np	nn	nn	nn	np	nn	np	np	nn	nn	nn	nn
Marker2146024	<nnxnp>	nn	nn	np	np	np	nn	nn	nn	nn	np	np	nn	np	np	np	np	np	nn	nn	nn	np	np	np	np	nn	np	np	nn	nn	nn	np	np	nn	nn	nn	np	np	nn	nn	nn	np	nn	np	np	nn	nn	nn	nn
Marker2118072	<lmxll>	lm	ll	ll	ll	lm	ll	ll	lm	lm	ll	ll	lm	ll	ll	ll	lm	ll	ll	ll	lm	lm	lm	ll	ll	lm	lm	lm	ll	ll	lm	ll	ll	ll	lm	ll	lm	ll	ll	ll	ll	lm	ll	ll	lm	ll	lm	lm	ll
Marker2136900	<nnxnp>	nn	nn	np	np	np	nn	nn	nn	nn	np	np	nn	np	np	np	np	np	nn	nn	nn	np	np	np	np	nn	np	np	nn	nn	nn	np	np	nn	nn	nn	np	np	nn	nn	nn	np	nn	np	np	nn	nn	nn	nn
Marker2130641	<nnxnp>	nn	nn	np	np	np	nn	nn	nn	nn	np	np	nn	np	np	np	np	np	nn	nn	nn	np	np	np	np	nn	np	np	nn	np	nn	np	np	nn	nn	nn	np	np	nn	nn	nn	np	nn	np	np	nn	nn	nn	nn
Marker2154155	<lmxll>	lm	ll	ll	ll	lm	ll	ll	lm	lm	ll	ll	lm	ll	ll	ll	lm	ll	ll	ll	lm	lm	lm	ll	ll	lm	lm	lm	ll	ll	lm	ll	ll	ll	lm	ll	lm	ll	ll	ll	ll	lm	ll	ll	lm	ll	lm	lm	ll
Marker2015671	<efxeg>	ef	ee	eg	eg	fg	ee	ee	ef	ef	eg	eg	ef	eg	eg	eg	fg	eg	ee	ee	ef	fg	fg	eg	eg	ef	fg	fg	ee	ee	ef	eg	eg	ee	ef	ee	fg	eg	ee	ee	ee	fg	ee	eg	fg	ee	ef	ef	ee
Marker2098422	<nnxnp>	nn	nn	np	np	np	nn	nn	nn	nn	np	np	nn	np	np	np	np	np	nn	nn	nn	np	np	np	np	nn	np	np	nn	np	nn	np	np	nn	nn	nn	np	np	nn	nn	nn	np	nn	np	np	nn	nn	nn	nn
Marker2051884	<nnxnp>	nn	nn	np	np	np	nn	nn	nn	nn	np	np	nn	np	np	np	np	np	nn	nn	nn	np	np	np	np	nn	np	np	nn	nn	nn	np	np	nn	nn	nn	np	np	nn	nn	nn	np	nn	np	np	nn	nn	nn	nn
Marker2076718	<efxeg>	ef	eg	fg	eg	fg	ee	ee	ef	ef	eg	eg	ef	eg	eg	eg	fg	eg	ee	ee	ef	fg	fg	eg	eg	ef	fg	fg	ee	ee	ef	eg	eg	ee	ef	ee	fg	eg	ee	ee	ee	fg	ee	eg	fg	ee	ef	ef	ee
Marker2011511	<efxeg>	ef	eg	fg	eg	fg	ee	ee	ef	ef	eg	eg	ef	eg	eg	eg	fg	eg	ee	ee	ef	fg	fg	eg	eg	ef	fg	fg	ee	ee	ef	eg	eg	ee	ef	ee	fg	eg	ee	ee	ee	fg	ee	eg	fg	ee	ef	ef	ee
Marker2180066	<lmxll>	lm	ll	lm	ll	lm	ll	ll	lm	lm	ll	ll	lm	ll	ll	ll	lm	ll	ll	ll	lm	lm	lm	ll	ll	lm	lm	lm	ll	ll	lm	ll	ll	ll	lm	ll	lm	ll	ll	ll	ll	lm	ll	ll	lm	ll	lm	lm	ll
Marker2165584	<nnxnp>	nn	nn	np	np	np	nn	nn	nn	nn	np	np	nn	np	np	np	np	np	nn	nn	nn	np	np	np	np	nn	np	np	nn	nn	nn	np	np	nn	nn	nn	np	np	nn	nn	nn	np	nn	np	np	nn	nn	nn	nn
Marker2171013	<nnxnp>	nn	nn	np	np	np	nn	nn	nn	nn	np	np	nn	np	np	np	nn	np	nn	nn	nn	np	np	np	np	nn	np	np	nn	nn	nn	np	np	nn	nn	nn	np	np	nn	nn	nn	np	nn	np	np	nn	nn	nn	nn
Marker2092105	<abxcd>	bd	ad	bc	ac	bc	ad	ad	bd	bd	ac	ac	bd	ac	ac	ac	bd	ac	ad	ad	bd	bc	bc	ac	ac	bd	bc	bc	ad	ad	bd	ac	ac	ad	bd	ad	bc	ac	ad	ad	ad	bc	ad	ac	bc	ad	bd	bd	ad
Marker2153730	<lmxll>	lm	ll	lm	ll	lm	ll	ll	lm	lm	ll	ll	lm	ll	ll	ll	lm	ll	ll	ll	lm	lm	lm	ll	ll	lm	lm	lm	ll	ll	lm	ll	ll	ll	lm	ll	lm	ll	ll	ll	ll	lm	ll	ll	lm	ll	lm	lm	ll
Marker2036440	<lmxll>	lm	ll	lm	ll	lm	ll	ll	lm	lm	ll	ll	lm	ll	ll	ll	lm	ll	ll	ll	--	lm	lm	ll	ll	lm	lm	lm	ll	ll	lm	ll	ll	ll	lm	ll	lm	ll	ll	ll	ll	lm	ll	ll	lm	ll	lm	lm	ll
Marker2041250	<lmxll>	lm	ll	lm	ll	lm	ll	ll	lm	lm	ll	ll	lm	ll	ll	ll	lm	ll	ll	ll	ll	lm	lm	ll	ll	lm	lm	lm	ll	ll	lm	ll	ll	ll	lm	ll	lm	ll	ll	ll	ll	lm	ll	ll	lm	ll	lm	lm	ll
Marker2188702	<lmxll>	lm	ll	lm	ll	lm	ll	ll	lm	lm	ll	ll	lm	ll	ll	ll	lm	ll	ll	ll	ll	lm	lm	ll	ll	lm	lm	lm	ll	ll	lm	ll	ll	ll	lm	ll	lm	ll	ll	ll	ll	lm	ll	ll	lm	ll	lm	lm	ll
Marker2071913	<lmxll>	lm	ll	lm	ll	lm	ll	ll	lm	lm	ll	ll	lm	ll	ll	ll	lm	ll	ll	ll	ll	lm	lm	ll	ll	lm	lm	lm	ll	ll	lm	ll	ll	ll	lm	ll	lm	ll	ll	ll	ll	lm	ll	ll	lm	ll	lm	lm	ll
Marker2062911	<nnxnp>	nn	nn	np	np	np	nn	nn	nn	nn	np	np	nn	np	np	np	nn	np	nn	nn	nn	np	np	np	np	nn	np	np	nn	np	nn	np	nn	nn	nn	nn	np	np	nn	nn	nn	np	nn	np	np	nn	nn	nn	nn
Marker1992459	<efxeg>	ef	ee	fg	eg	fg	ee	ee	ef	ef	eg	eg	ef	eg	eg	eg	ef	eg	ee	ee	ee	--	fg	eg	eg	ef	fg	fg	ee	eg	ef	eg	ee	ee	ef	ee	fg	eg	ee	ee	ee	fg	ee	eg	fg	ee	ef	ef	ee
Marker2101829	<efxeg>	fg	eg	ef	ee	ef	eg	eg	fg	fg	ee	ee	fg	ee	ee	ee	fg	ee	eg	eg	eg	--	ef	ee	ee	fg	ef	ef	eg	--	fg	ee	eg	eg	fg	eg	ef	ee	eg	eg	eg	ef	eg	ee	ef	eg	fg	fg	eg
Marker2009251	<lmxll>	ll	lm	ll	lm	ll	lm	lm	ll	ll	lm	lm	ll	lm	lm	lm	ll	lm	lm	lm	lm	lm	ll	lm	lm	ll	ll	ll	lm	lm	ll	lm	lm	lm	ll	lm	ll	lm	lm	lm	lm	ll	lm	lm	ll	lm	ll	ll	lm
Marker2114040	<lmxll>	lm	ll	lm	ll	lm	ll	ll	lm	lm	ll	ll	lm	ll	ll	ll	lm	ll	ll	ll	ll	ll	lm	ll	ll	lm	lm	lm	ll	ll	lm	ll	ll	ll	lm	ll	lm	ll	ll	ll	ll	lm	ll	ll	lm	ll	lm	lm	ll
Marker2011926	<lmxll>	lm	ll	lm	ll	lm	ll	ll	lm	lm	ll	ll	lm	ll	ll	ll	lm	ll	ll	lm	ll	ll	lm	ll	ll	lm	lm	lm	ll	ll	lm	ll	ll	ll	lm	ll	lm	ll	ll	ll	ll	lm	ll	ll	lm	ll	lm	lm	ll
Marker2004202	<abxcd>	bc	ac	bd	ad	bd	ac	ac	bc	bc	ad	ad	bc	ad	ad	ad	bc	ad	ac	bc	ac	--	bd	ad	ad	bc	bd	bd	ac	ac	bc	ad	ac	ac	bc	ac	bd	ad	ac	ac	ac	bd	ac	ad	bd	ac	bc	bc	ac
Marker2131240	<lmxll>	lm	ll	lm	ll	lm	ll	ll	lm	lm	ll	ll	lm	ll	ll	ll	lm	ll	ll	lm	ll	lm	lm	ll	ll	lm	lm	lm	ll	ll	lm	ll	ll	ll	lm	ll	lm	ll	ll	ll	ll	lm	ll	ll	lm	ll	lm	lm	ll
Marker2041996	<efxeg>	fg	eg	ef	ee	ef	eg	eg	fg	fg	ee	ee	fg	ee	ee	ee	fg	ee	eg	fg	eg	--	ef	ee	ee	fg	ef	ef	eg	eg	fg	ee	eg	eg	fg	eg	ef	ee	eg	eg	eg	ef	eg	ee	ef	eg	fg	fg	eg
Marker2088064	<lmxll>	lm	ll	lm	ll	lm	ll	ll	lm	lm	ll	ll	lm	ll	ll	ll	lm	ll	ll	lm	ll	ll	lm	ll	ll	lm	lm	lm	ll	ll	lm	ll	ll	ll	lm	ll	lm	ll	ll	ll	ll	lm	ll	ll	lm	ll	lm	lm	ll
Marker2074506	<lmxll>	lm	ll	lm	ll	lm	ll	ll	lm	lm	ll	ll	lm	ll	ll	ll	lm	ll	ll	lm	ll	ll	lm	ll	ll	lm	lm	lm	ll	ll	lm	ll	ll	ll	lm	ll	lm	ll	ll	ll	ll	lm	ll	ll	lm	ll	lm	lm	ll
Marker2085797	<lmxll>	lm	ll	lm	ll	lm	ll	ll	lm	lm	ll	ll	lm	ll	ll	ll	lm	ll	ll	lm	ll	lm	lm	ll	ll	lm	lm	lm	ll	ll	lm	ll	ll	ll	lm	ll	lm	ll	ll	ll	ll	lm	ll	ll	lm	ll	lm	lm	ll
Marker2018339	<abxcd>	ad	bd	ac	bc	ac	bd	bd	ad	ad	bc	bc	ad	bc	bc	bc	ad	bc	bd	ad	bd	--	ac	bc	bc	ad	ac	ac	bd	bd	ad	bc	bd	bd	ad	bd	ac	bc	bc	bd	bd	ac	bd	bc	ac	bd	ad	ad	bd
Marker2124297	<nnxnp>	nn	nn	np	np	np	nn	nn	nn	nn	np	np	nn	np	np	np	nn	np	nn	nn	nn	np	np	np	np	nn	np	np	nn	nn	nn	np	nn	nn	nn	nn	np	np	np	nn	nn	np	nn	np	np	nn	nn	nn	nn
Marker2115914	<lmxll>	lm	ll	lm	ll	lm	ll	ll	lm	lm	ll	ll	lm	ll	ll	ll	lm	ll	ll	lm	ll	ll	lm	ll	ll	lm	lm	lm	ll	ll	lm	ll	ll	ll	lm	ll	lm	ll	ll	ll	ll	lm	ll	ll	lm	ll	lm	lm	ll
Marker2133079	<lmxll>	lm	ll	lm	ll	lm	ll	ll	lm	lm	ll	ll	lm	ll	ll	ll	lm	ll	ll	lm	ll	lm	lm	ll	ll	lm	lm	lm	ll	ll	lm	ll	ll	ll	lm	ll	lm	ll	ll	ll	ll	lm	ll	ll	lm	ll	lm	lm	ll
Marker2087967	<nnxnp>	nn	nn	np	np	np	nn	nn	nn	nn	np	np	nn	np	np	np	nn	np	nn	nn	nn	np	np	np	np	nn	np	np	nn	nn	nn	np	nn	nn	nn	nn	np	np	np	nn	nn	np	nn	np	np	nn	nn	nn	nn
Marker2179371	<nnxnp>	nn	nn	np	np	np	nn	nn	nn	nn	np	np	nn	np	np	np	nn	np	nn	nn	nn	np	np	np	np	nn	np	np	nn	nn	nn	np	nn	nn	nn	nn	np	np	np	nn	nn	np	nn	np	np	nn	nn	nn	nn
Marker2099436	<efxeg>	ef	ee	fg	eg	fg	ee	ee	--	ef	eg	eg	ef	eg	eg	eg	ef	eg	ee	ef	ee	fg	fg	eg	eg	ef	fg	fg	ee	ee	ef	eg	ee	ee	ef	ee	fg	eg	eg	ee	ee	fg	ee	eg	fg	ee	ef	ef	ee
Marker2016514	<lmxll>	lm	ll	lm	ll	lm	ll	ll	--	lm	ll	ll	lm	ll	ll	ll	lm	ll	ll	lm	ll	lm	lm	ll	ll	lm	lm	lm	ll	ll	lm	ll	ll	ll	lm	ll	lm	ll	ll	ll	ll	lm	ll	ll	lm	ll	lm	lm	ll
Marker2117794	<nnxnp>	nn	nn	np	np	np	nn	nn	nn	nn	np	np	nn	np	np	np	nn	np	nn	nn	nn	np	np	np	np	nn	np	np	nn	nn	nn	np	nn	nn	nn	nn	np	nn	np	nn	nn	np	nn	np	np	nn	nn	nn	nn
Marker2162665	<nnxnp>	nn	nn	np	np	np	--	nn	nn	nn	np	np	nn	np	np	np	nn	np	nn	nn	nn	np	np	np	np	nn	np	np	nn	nn	nn	np	nn	nn	nn	nn	np	nn	np	nn	nn	np	nn	np	np	nn	nn	nn	nn
Marker2177106	<nnxnp>	nn	nn	np	np	np	np	nn	nn	nn	np	np	nn	np	np	np	nn	np	nn	nn	nn	np	np	np	np	nn	np	np	nn	nn	nn	np	nn	nn	nn	nn	np	nn	np	nn	nn	np	nn	np	np	nn	nn	nn	nn
Marker2107903	<efxeg>	ef	ee	fg	eg	fg	eg	ee	ee	ef	eg	eg	ef	eg	eg	eg	ef	eg	ee	ef	ee	fg	fg	eg	eg	ef	fg	fg	ee	ee	ee	eg	ee	ee	ef	ee	fg	ee	eg	ee	ee	fg	ee	eg	fg	ee	ee	ef	ee
Marker2065218	<lmxll>	lm	ll	lm	ll	lm	ll	ll	ll	lm	ll	ll	lm	ll	ll	ll	lm	ll	ll	lm	ll	lm	lm	ll	ll	lm	lm	lm	ll	ll	ll	ll	ll	ll	lm	ll	lm	ll	ll	ll	ll	lm	ll	ll	lm	ll	ll	lm	ll
Marker2175238	<lmxll>	lm	ll	lm	ll	lm	ll	ll	ll	lm	ll	ll	lm	ll	ll	ll	lm	ll	ll	lm	ll	lm	lm	ll	ll	lm	lm	lm	ll	ll	ll	ll	lm	ll	lm	ll	lm	ll	ll	ll	ll	lm	ll	ll	lm	ll	ll	lm	ll
Marker2114720	<lmxll>	lm	ll	lm	ll	lm	ll	ll	ll	lm	ll	ll	lm	ll	ll	ll	lm	lm	ll	lm	ll	lm	lm	ll	ll	lm	lm	lm	ll	ll	ll	ll	lm	ll	lm	ll	lm	ll	ll	ll	ll	lm	ll	ll	lm	ll	ll	lm	ll
Marker2174749	<nnxnp>	nn	nn	--	np	np	np	nn	nn	nn	np	np	nn	np	np	np	nn	np	nn	nn	nn	np	np	np	np	nn	np	np	nn	nn	nn	nn	nn	nn	nn	nn	np	nn	np	nn	nn	np	nn	np	np	nn	nn	nn	nn
Marker1993051	<lmxll>	lm	ll	lm	ll	lm	ll	ll	ll	lm	ll	ll	lm	ll	ll	ll	lm	lm	ll	lm	ll	lm	lm	ll	ll	ll	lm	lm	ll	ll	ll	ll	ll	ll	lm	ll	lm	ll	ll	ll	ll	lm	ll	ll	lm	ll	ll	lm	ll
Marker2156156	<lmxll>	lm	ll	lm	ll	lm	ll	ll	ll	lm	ll	ll	lm	ll	ll	ll	lm	lm	ll	lm	ll	lm	lm	ll	ll	lm	lm	lm	ll	ll	ll	ll	ll	ll	lm	ll	lm	ll	ll	ll	ll	lm	ll	ll	lm	ll	ll	lm	--
Marker2014600	<nnxnp>	nn	np	nn	np	np	np	nn	nn	nn	np	np	nn	np	np	np	nn	np	nn	nn	nn	np	np	np	np	nn	np	np	nn	nn	nn	nn	nn	nn	nn	nn	np	nn	np	nn	nn	np	nn	np	np	nn	nn	nn	nn
Marker2026823	<lmxll>	lm	ll	lm	ll	lm	ll	ll	ll	lm	ll	ll	lm	ll	ll	ll	lm	lm	ll	lm	ll	lm	lm	ll	ll	lm	lm	lm	ll	ll	ll	ll	ll	ll	lm	ll	lm	ll	ll	ll	ll	lm	ll	ll	lm	ll	ll	lm	--
Marker2149783	<lmxll>	lm	ll	lm	ll	lm	ll	ll	ll	lm	ll	ll	lm	ll	ll	ll	lm	lm	ll	lm	ll	lm	lm	ll	ll	lm	lm	lm	ll	ll	ll	ll	ll	ll	lm	ll	lm	ll	ll	ll	ll	lm	ll	ll	lm	ll	ll	lm	lm
Marker2068049	<lmxll>	lm	ll	lm	ll	lm	ll	ll	ll	lm	ll	ll	lm	ll	ll	ll	lm	lm	ll	lm	ll	lm	lm	ll	ll	lm	lm	lm	ll	ll	ll	ll	ll	ll	lm	ll	lm	ll	ll	ll	ll	lm	ll	ll	lm	ll	ll	ll	lm
Marker2002564	<nnxnp>	nn	np	nn	np	np	nn	nn	nn	nn	np	nn	nn	np	np	np	nn	np	nn	nn	nn	nn	np	np	np	nn	np	np	nn	nn	nn	nn	nn	nn	nn	nn	np	nn	np	nn	nn	np	nn	np	np	nn	nn	nn	nn
Marker2117881	<lmxll>	lm	ll	lm	ll	lm	ll	ll	lm	lm	ll	ll	lm	ll	ll	ll	lm	lm	ll	lm	ll	lm	lm	ll	ll	lm	lm	lm	ll	ll	ll	ll	ll	ll	lm	ll	lm	ll	ll	ll	ll	lm	ll	ll	lm	ll	ll	ll	lm
Marker2073277	<lmxll>	lm	ll	lm	ll	lm	ll	ll	lm	lm	ll	ll	lm	ll	ll	ll	lm	lm	ll	lm	ll	lm	lm	ll	ll	lm	lm	lm	ll	ll	ll	ll	ll	ll	lm	ll	lm	ll	ll	ll	ll	lm	ll	ll	lm	ll	ll	ll	lm
Marker2179923	<efxeg>	ef	eg	ef	eg	fg	ee	ee	--	ef	eg	ee	ef	eg	eg	eg	ef	fg	ee	ef	ee	eg	fg	eg	eg	ef	fg	fg	ee	ee	ee	ee	ee	ee	ef	ee	fg	ee	eg	ee	ee	fg	ee	eg	fg	ee	ee	ee	ef
Marker2131774	<nnxnp>	nn	np	nn	np	np	nn	nn	nn	nn	np	nn	nn	np	np	np	nn	np	nn	nn	nn	np	np	np	np	nn	np	np	nn	nn	nn	nn	nn	nn	nn	nn	np	nn	np	nn	nn	np	nn	np	np	nn	nn	nn	nn
Marker2136011	<nnxnp>	nn	np	nn	np	np	nn	nn	nn	nn	np	nn	nn	np	np	np	nn	np	nn	nn	nn	np	np	np	np	nn	np	np	nn	nn	nn	nn	nn	nn	nn	nn	np	nn	np	nn	nn	np	nn	np	np	nn	nn	nn	nn
Marker2030598	<efxeg>	ef	eg	ef	eg	fg	ee	ee	ee	ef	eg	ee	ef	eg	eg	eg	ef	fg	ee	ef	ee	--	fg	eg	eg	ef	fg	fg	ee	ee	ee	ee	ee	ee	ef	ee	fg	ee	eg	ee	ee	fg	ee	eg	fg	ee	ee	ee	ef
Marker2130152	<nnxnp>	nn	np	nn	np	np	nn	nn	nn	nn	np	nn	nn	np	np	np	nn	np	nn	nn	nn	np	np	np	np	nn	np	np	nn	nn	nn	nn	nn	nn	nn	nn	np	nn	np	nn	nn	np	nn	np	np	nn	nn	nn	nn
Marker2161388	<nnxnp>	nn	np	nn	np	np	nn	nn	nn	nn	np	nn	nn	np	np	np	nn	np	nn	nn	nn	np	np	np	np	nn	np	np	nn	nn	nn	nn	nn	nn	nn	nn	np	nn	np	nn	nn	np	nn	np	np	nn	nn	nn	nn
Marker2007825	<lmxll>	ll	lm	ll	lm	ll	lm	lm	lm	ll	lm	lm	ll	lm	lm	lm	ll	ll	lm	ll	lm	lm	ll	lm	lm	ll	ll	ll	lm	lm	lm	lm	lm	lm	ll	lm	ll	lm	lm	lm	lm	ll	lm	lm	ll	lm	lm	lm	ll
Marker2063709	<lmxll>	lm	ll	lm	ll	lm	ll	ll	ll	lm	ll	ll	lm	ll	ll	ll	lm	lm	ll	lm	ll	ll	lm	ll	ll	lm	lm	lm	ll	ll	ll	ll	ll	ll	lm	ll	lm	ll	ll	ll	ll	lm	ll	ll	lm	ll	ll	ll	lm
[truncated: 1,413 more rows]
[truncated: 112 more columns]
