# Supplementary material for: Novel stable QTLs identification for berry quality traits based on high-density genetic linkage map construction in table grape
Source: BMC Plant Biol. 2020 Sep 3;20:411. doi: 10.1186/s12870-020-02630-x (PMC7470616; doi:10.1186/s12870-020-02630-x)
Supplement: Supplementary file 11 — Additional file 11: Table S9 Candidate genes searched from the major QTL regions for three grape berry related traits. [file 12870_2020_2630_MOESM11_ESM.xlsx]

## Sheet: Sheet1
Supplementary Table 9 Candidate genes searched from the major QTL regions for three grape berry related traits
Trait	Chromosome	QTL position	Gene ID	COG_class	COG_class_annotation	GO_annotation	KEGG_annotation	Swissprot_annotation	nr_annotation
Berry Muscat flavor (BMF)	Chr 5	2.90-4.11 Mbp	VIT_05s0020g01240	[H]	Coenzyme transport and metabolism	Molecular Function: dimethylallyltranstransferase activity (GO:0004161);; Molecular Function: farnesyltranstransferase activity (GO:0004311);; Molecular Function: geranyltranstransferase activity (GO:0004337);; Molecular Function: protein binding (GO:0005515);; Cellular Component: chloroplast (GO:0009507);; Cellular Component: etioplast (GO:0009513);; Biological Process: carotenoid biosynthetic p…	K13789|0|vvi:100259617|heterodimeric geranylgeranyl pyrophosphate synthase large subunit 1, chloroplastic-like; K13789 geranylgeranyl diphosphate synthase, type II [EC:2.5.1.1 2.5.1.10 2.5.1.29] (A)	Heterodimeric geranylgeranyl pyrophosphate synthase large subunit 1, chloroplastic (Precursor) GN=C7A10.550 OS=Arabidopsis thaliana (Mouse-ear cress) PE=1 SV=2	PREDICTED: heterodimeric geranylgeranyl pyrophosphate synthase large subunit 1, chloroplastic-like [Vitis vinifera]
			VIT_05s0020g02130	[HI]	--	Molecular Function: 1-deoxy-D-xylulose-5-phosphate synthase activity (GO:0008661);; Cellular Component: chloroplast (GO:0009507);; Biological Process: chlorophyll biosynthetic process (GO:0015995);; Biological Process: terpenoid biosynthetic process (GO:0016114);;	K01662|0|vvi:100249323|probable 1-deoxy-D-xylulose-5-phosphate synthase, chloroplastic; K01662 1-deoxy-D-xylulose-5-phosphate synthase [EC:2.2.1.7] (A)	Probable 1-deoxy-D-xylulose-5-phosphate synthase, chloroplastic (Precursor) GN=TKT2 OS=Capsicum annuum (Bell pepper) PE=2 SV=1	PREDICTED: probable 1-deoxy-D-xylulose-5-phosphate synthase, chloroplastic [Vitis vinifera]
			VIT_05s0020g01840	[MG]	--	Molecular Function: nucleotide binding (GO:0000166);; Biological Process: pentose-phosphate shunt (GO:0006098);; Biological Process: rRNA processing (GO:0006364);; Biological Process: unsaturated fatty acid biosynthetic process (GO:0006636);; Biological Process: aromatic amino acid family biosynthetic process (GO:0009073);; Cellular Component: chloroplast thylakoid (GO:0009534);; Cellular Compone…	--	Divinyl chlorophyllide a 8-vinyl-reductase, chloroplastic (Precursor) GN=DVR OS=Cucumis sativus (Cucumber) PE=1 SV=1	PREDICTED: divinyl chlorophyllide a 8-vinyl-reductase, chloroplastic [Vitis vinifera]
	Chr 5	4.51-6.26 Mbp	VIT_05s0020g03860	[E]	Amino acid transport and metabolism	Cellular Component: plasma membrane (GO:0005886);; Molecular Function: S-adenosylmethionine-homocysteine S-methyltransferase activity (GO:0008898);; Biological Process: methionine biosynthetic process (GO:0009086);; Biological Process: methylation (GO:0032259);; Biological Process: S-methylmethionine cycle (GO:0033528);;	K00547|0|vvi:100264835|homocysteine S-methyltransferase 3; K00547 homocysteine S-methyltransferase [EC:2.1.1.10] (A)	Homocysteine S-methyltransferase 2 GN=HMT-2 OS=Arabidopsis thaliana (Mouse-ear cress) PE=1 SV=1	PREDICTED: homocysteine S-methyltransferase 3 isoform X1 [Vitis vinifera]
			VIT_05s0020g03640	--	--	Biological Process: microtubule cytoskeleton organization (GO:0000226);; Molecular Function: C-8 sterol isomerase activity (GO:0000247);; Biological Process: cytokinesis by cell plate formation (GO:0000911);; Cellular Component: endoplasmic reticulum (GO:0005783);; Biological Process: DNA replication initiation (GO:0006270);; Biological Process: regulation of DNA replication (GO:0006275);; Biolog…	--	--	PREDICTED: uncharacterized protein LOC100259691 [Vitis vinifera]
			VIT_05s0020g03170	--	--	Molecular Function: iron ion binding (GO:0005506);; Cellular Component: chloroplast (GO:0009507);; Biological Process: response to wounding (GO:0009611);; Biological Process: jasmonic acid biosynthetic process (GO:0009695);; Biological Process: lateral root formation (GO:0010311);; Molecular Function: linoleate 13S-lipoxygenase activity (GO:0016165);; Biological Process: oxylipin biosynthetic pro…	K15718|0|vvi:100251097|probable linoleate 9S-lipoxygenase 5; K15718 linoleate 9S-lipoxygenase [EC:1.13.11.58] (A)	Linoleate 9S-lipoxygenase 5, chloroplastic GN=LOX5 OS=Arabidopsis thaliana (Mouse-ear cress) PE=2 SV=2	PREDICTED: probable linoleate 9S-lipoxygenase 5 [Vitis vinifera]
Berry firmness (BF)	Chr 8	13.44-15.71Mbp	VIT_08s0007g00440	--	--	Cellular Component: extracellular region (GO:0005576);; Biological Process: plant-type cell wall organization (GO:0009664);; Cellular Component: membrane (GO:0016020);;	--	Expansin-A4 (Precursor) GN=F17A14.7 OS=Arabidopsis thaliana (Mouse-ear cress) PE=1 SV=1	PREDICTED: expansin-A6 [Vitis vinifera]
			VIT_08s0040g02740	[G]	Carbohydrate transport and metabolism	Molecular Function: pectate lyase activity (GO:0030570);;	K01728|0|vvi:100255011|probable pectate lyase 4; K01728 pectate lyase [EC:4.2.2.2] (A)	Probable pectate lyase 4 (Precursor) GN=At1g30350 OS=Arabidopsis thaliana (Mouse-ear cress) PE=2 SV=1	PREDICTED: probable pectate lyase 4 [Vitis vinifera]
			VIT_08s0040g02340	--	--	Cellular Component: Golgi apparatus (GO:0005794);; Biological Process: plant-type secondary cell wall biogenesis (GO:0009834);; Biological Process: glucuronoxylan biosynthetic process (GO:0010417);; Molecular Function: galactosylgalactosylxylosylprotein 3-beta-glucuronosyltransferase activity (GO:0015018);; Cellular Component: membrane (GO:0016020);; Molecular Function: xylosyltransferase activit…	--	Probable beta-1,4-xylosyltransferase IRX9 GN=IRX9 OS=Arabidopsis thaliana (Mouse-ear cress) PE=2 SV=1	PREDICTED: probable beta-1,4-xylosyltransferase IRX9 isoform X1 [Vitis vinifera]
			VIT_08s0040g02350	--	--	Cellular Component: Golgi apparatus (GO:0005794);; Biological Process: plant-type secondary cell wall biogenesis (GO:0009834);; Biological Process: glucuronoxylan biosynthetic process (GO:0010417);; Molecular Function: galactosylgalactosylxylosylprotein 3-beta-glucuronosyltransferase activity (GO:0015018);; Cellular Component: membrane (GO:0016020);; Molecular Function: xylosyltransferase activit…	--	Probable beta-1,4-xylosyltransferase IRX9 GN=IRX9 OS=Arabidopsis thaliana (Mouse-ear cress) PE=2 SV=1	unnamed protein product [Vitis vinifera]
			VIT_08s0007g00600	[Q]	Secondary metabolites biosynthesis, transport and catabolism	Molecular Function: copper ion binding (GO:0005507);; Molecular Function: L-ascorbate oxidase activity (GO:0008447);; Biological Process: lignin catabolic process (GO:0046274);; Cellular Component: apoplast (GO:0048046);; Molecular Function: hydroquinone:oxygen oxidoreductase activity (GO:0052716);; Biological Process: oxidation-reduction process (GO:0055114);;	--	Laccase-17 (Precursor) GN=LAC17 OS=Arabidopsis thaliana (Mouse-ear cress) PE=2 SV=1	PREDICTED: laccase-2-like [Vitis vinifera]
			VIT_08s0007g00660	[Q]	Secondary metabolites biosynthesis, transport and catabolism	Molecular Function: copper ion binding (GO:0005507);; Molecular Function: L-ascorbate oxidase activity (GO:0008447);; Biological Process: lignin catabolic process (GO:0046274);; Cellular Component: apoplast (GO:0048046);; Molecular Function: hydroquinone:oxygen oxidoreductase activity (GO:0052716);; Biological Process: oxidation-reduction process (GO:0055114);;	--	Laccase-17 (Precursor) GN=LAC17 OS=Arabidopsis thaliana (Mouse-ear cress) PE=2 SV=1	unnamed protein product [Vitis vinifera]
			VIT_08s0007g00670	[Q]	Secondary metabolites biosynthesis, transport and catabolism	Molecular Function: copper ion binding (GO:0005507);; Molecular Function: L-ascorbate oxidase activity (GO:0008447);; Biological Process: lignin catabolic process (GO:0046274);; Cellular Component: apoplast (GO:0048046);; Molecular Function: hydroquinone:oxygen oxidoreductase activity (GO:0052716);; Biological Process: oxidation-reduction process (GO:0055114);;	--	Laccase-17 (Precursor) GN=LAC17 OS=Arabidopsis thaliana (Mouse-ear cress) PE=2 SV=1	PREDICTED: laccase-17-like isoform X1 [Vitis vinifera]
			VIT_08s0007g00680	[Q]	Secondary metabolites biosynthesis, transport and catabolism	Molecular Function: copper ion binding (GO:0005507);; Molecular Function: L-ascorbate oxidase activity (GO:0008447);; Biological Process: lignin catabolic process (GO:0046274);; Cellular Component: apoplast (GO:0048046);; Molecular Function: hydroquinone:oxygen oxidoreductase activity (GO:0052716);; Biological Process: oxidation-reduction process (GO:0055114);;	--	Laccase-17 (Precursor) GN=LAC17 OS=Arabidopsis thaliana (Mouse-ear cress) PE=2 SV=1	unnamed protein product [Vitis vinifera]
			VIT_08s0007g00690	[Q]	Secondary metabolites biosynthesis, transport and catabolism	Molecular Function: copper ion binding (GO:0005507);; Biological Process: lignin catabolic process (GO:0046274);; Cellular Component: apoplast (GO:0048046);; Molecular Function: hydroquinone:oxygen oxidoreductase activity (GO:0052716);; Biological Process: oxidation-reduction process (GO:0055114);;	--	Laccase-17 (Precursor) GN=LAC17 OS=Arabidopsis thaliana (Mouse-ear cress) PE=2 SV=1	PREDICTED: laccase-17 [Vitis vinifera]
			VIT_08s0007g01550	[Q]	Secondary metabolites biosynthesis, transport and catabolism	Molecular Function: copper ion binding (GO:0005507);; Molecular Function: L-ascorbate oxidase activity (GO:0008447);; Biological Process: lignin catabolic process (GO:0046274);; Cellular Component: apoplast (GO:0048046);; Molecular Function: hydroquinone:oxygen oxidoreductase activity (GO:0052716);; Biological Process: oxidation-reduction process (GO:0055114);;	--	Laccase-7 (Precursor) GN=LAC7 OS=Arabidopsis thaliana (Mouse-ear cress) PE=2 SV=1	PREDICTED: laccase-7 [Vitis vinifera]
Berry shape index (ShI)	Chr 8	4.33 -9.56 Mbp	VIT_08s0032g01110	--	--	Molecular Function: sequence-specific DNA binding transcription factor activity (GO:0003700);; Biological Process: regulation of transcription, DNA-templated (GO:0006355);; Biological Process: abaxial cell fate specification (GO:0010158);;	--	Putative axial regulator YABBY 2 GN=YAB2 OS=Arabidopsis thaliana (Mouse-ear cress) PE=2 SV=1	PREDICTED: axial regulator YABBY 5 isoform X1 [Vitis vinifera]
			VIT_08s0032g00920	--	--	Cellular Component: plasma membrane (GO:0005886);; Biological Process: fatty acid beta-oxidation (GO:0006635);; Biological Process: autophagy (GO:0006914);; Molecular Function: zinc ion binding (GO:0008270);; Biological Process: megagametogenesis (GO:0009561);; Biological Process: systemic acquired resistance (GO:0009627);; Biological Process: salicylic acid biosynthetic process (GO:0009697);; Bi…	--	E3 ubiquitin-protein ligase RHF2A GN=RHF2A OS=Arabidopsis thaliana (Mouse-ear cress) PE=2 SV=1	unnamed protein product [Vitis vinifera]
			VIT_08s0032g01080	--	--	Molecular Function: peptidase activity (GO:0008233);;	K11835|8.13089e-62|vvi:100252957|ubiquitin carboxyl-terminal hydrolase 8-like; K11835 ubiquitin carboxyl-terminal hydrolase 4/11/15 [EC:3.4.19.12] (A)	Ubiquitin carboxyl-terminal hydrolase 8 GN=UBP8 OS=Arabidopsis thaliana (Mouse-ear cress) PE=2 SV=2	unnamed protein product [Vitis vinifera]
			VIT_08s0032g01090	[O]	Posttranslational modification, protein turnover, chaperones	Biological Process: proteolysis (GO:0006508);; Molecular Function: cysteine-type peptidase activity (GO:0008234);;	K11835|0|vvi:100252957|ubiquitin carboxyl-terminal hydrolase 8-like; K11835 ubiquitin carboxyl-terminal hydrolase 4/11/15 [EC:3.4.19.12] (A)	Ubiquitin carboxyl-terminal hydrolase 8 GN=UBP8 OS=Arabidopsis thaliana (Mouse-ear cress) PE=2 SV=2	PREDICTED: ubiquitin carboxyl-terminal hydrolase 8-like isoform X2 [Vitis vinifera]
			VIT_08s0032g01150	--	--	Molecular Function: SNAP receptor activity (GO:0005484);; Cellular Component: plasma membrane (GO:0005886);; Biological Process: protein targeting to membrane (GO:0006612);; Biological Process: response to abscisic acid (GO:0009737);; Biological Process: salicylic acid mediated signaling pathway (GO:0009863);; Biological Process: jasmonic acid mediated signaling pathway (GO:0009867);; Biological …	K08486|0|vvi:100265818|syntaxin-121; K08486 syntaxin 1B/2/3 (A)	Syntaxin-121 GN=F26K24.11 OS=Arabidopsis thaliana (Mouse-ear cress) PE=1 SV=1	PREDICTED: syntaxin-121 [Vitis vinifera]
			VIT_08s0032g01180	[R]	General function prediction only	Molecular Function: nucleotide binding (GO:0000166);; Molecular Function: RNA binding (GO:0003723);; Cellular Component: chloroplast stroma (GO:0009570);; Cellular Component: thylakoid (GO:0009579);; Biological Process: embryo development ending in seed dormancy (GO:0009793);; Biological Process: thylakoid membrane organization (GO:0010027);; Biological Process: vegetative to reproductive phase t…	K11294|1.18982e-114|vvi:100255531|33 kDa ribonucleoprotein, chloroplastic; K11294 nucleolin (A)	33 kDa ribonucleoprotein, chloroplastic (Precursor) OS=Nicotiana sylvestris (Wood tobacco) PE=1 SV=1	unnamed protein product [Vitis vinifera]
			VIT_08s0105g00180	[O]	Posttranslational modification, protein turnover, chaperones	Cellular Component: ubiquitin ligase complex (GO:0000151);; Molecular Function: ubiquitin-protein transferase activity (GO:0004842);; Biological Process: protein ubiquitination (GO:0016567);;	--	E3 ubiquitin-protein ligase PUB23 GN=PUB23 OS=Arabidopsis thaliana (Mouse-ear cress) PE=1 SV=1	PREDICTED: E3 ubiquitin-protein ligase PUB23-like [Vitis vinifera]
			VIT_08s0105g00190	[O]	Posttranslational modification, protein turnover, chaperones	Cellular Component: ubiquitin ligase complex (GO:0000151);; Molecular Function: ubiquitin-protein transferase activity (GO:0004842);; Biological Process: protein ubiquitination (GO:0016567);;	--	E3 ubiquitin-protein ligase PUB23 GN=PUB23 OS=Arabidopsis thaliana (Mouse-ear cress) PE=1 SV=1	PREDICTED: E3 ubiquitin-protein ligase PUB23-like [Vitis vinifera]
			VIT_08s0105g00200	--	--	Cellular Component: ubiquitin ligase complex (GO:0000151);; Biological Process: MAPK cascade (GO:0000165);; Biological Process: respiratory burst involved in defense response (GO:0002679);; Molecular Function: ubiquitin-protein transferase activity (GO:0004842);; Biological Process: N-terminal protein myristoylation (GO:0006499);; Biological Process: protein targeting to membrane (GO:0006612);; B…	--	E3 ubiquitin-protein ligase PUB24 GN=PUB24 OS=Arabidopsis thaliana (Mouse-ear cress) PE=1 SV=1	PREDICTED: E3 ubiquitin-protein ligase PUB23 [Vitis vinifera]
			VIT_08s0105g00290	--	--	Molecular Function: zinc ion binding (GO:0008270);;	--	Probable E3 ubiquitin-protein ligase XBOS34 OS=Oryza sativa subsp. japonica (Rice) PE=2 SV=1	PREDICTED: uncharacterized protein LOC100247198 isoform X1 [Vitis vinifera]
			VIT_08s0217g00020	[J]	Translation, ribosomal structure and biogenesis	Biological Process: mitotic G2 phase (GO:0000085);; Biological Process: RNA methylation (GO:0001510);; Molecular Function: aminopeptidase activity (GO:0004177);; Cellular Component: nucleolus (GO:0005730);; Cellular Component: plasma membrane (GO:0005886);; Biological Process: purine nucleotide biosynthetic process (GO:0006164);; Biological Process: proteolysis (GO:0006508);; Biological Process: …	--	Methionine aminopeptidase 2B {ECO:0000255|HAMAP-Rule:MF_03175} GN=At3g59990 OS=Arabidopsis thaliana (Mouse-ear cress) PE=2 SV=2	PREDICTED: proliferation-associated protein 2G4 [Vitis vinifera]
Note：the gene shown in red (bold) have been considered as the most candidate genes for each trait.
